# Supplementary material for: The harmful algae, Cochlodinium polykrikoides and Aureococcus anophagefferens, elicit stronger transcriptomic and mortality response in larval bivalves (Argopecten irradians) than climate change stressors
Source: Ecol Evol. 2019 Apr 5;9(8):4931–48. doi: 10.1002/ece3.5100 (PMC6476759; doi:10.1002/ece3.5100)
Supplement: Supplementary file 1 [file ECE3-9-4931-s001.xlsx]

## Sheet: Sheet1
	Trinity	Trinity98
Contigs	735305	648465
Smallest	201	201
Largest	60338	60338
Bases	739000000	542433682
Mean contig length	1005	836
# < 200 bp	0	0
# > 1000 bp	209454	148081
# > 10,000 bp	1298	693
# with ORF	218643	171530
Mean ORF (%)	54	57
N90 length	342	295
N70 length	1075	775
N50 length	2052	1614
N30 length	3386	2800
N10 length	6117	5353
GC content (%)	44	45
