# Supplementary material for: The harmful algae, Cochlodinium polykrikoides and Aureococcus anophagefferens, elicit stronger transcriptomic and mortality response in larval bivalves (Argopecten irradians) than climate change stressors
Source: Ecol Evol. 2019 Apr 5;9(8):4931–48. doi: 10.1002/ece3.5100 (PMC6476759; doi:10.1002/ece3.5100)
Supplement: Supplementary file 2 [file ECE3-9-4931-s002.xlsx]

## Sheet: Sheet1
Treatment	Sample	# Paired reads	# aligned concordantly 0 times	# aligned concordantly 1 time	# aligned concordantly >1 time	Alignment rate
Control	SM001	71812624	12461681	40274063	19076880	0.8265
	SM002	58776112	8040381	41254454	9481277	0.8632
Low pH	SM003	57892286	10932966	30913003	16046317	0.8111
	SM004	62025499	10149143	39899093	11977263	0.8364
A. anophagefferens	SM005	79198801	15206964	40491084	23500753	0.808
	SM006	45100969	7773430	27112020	10215519	0.8276
C. polykrikoides	SM007	73265153	9058770	47075686	17130697	0.8764
	SM008	62279470	10485291	36727825	15066354	0.8316
High Temp	SM009	51871392	7515114	33191130	11165148	0.8551
	SM010	59646484	5700375	47603311	6342798	0.9044
