# Supplementary material for: The harmful algae, Cochlodinium polykrikoides and Aureococcus anophagefferens, elicit stronger transcriptomic and mortality response in larval bivalves (Argopecten irradians) than climate change stressors
Source: Ecol Evol. 2019 Apr 5;9(8):4931–48. doi: 10.1002/ece3.5100 (PMC6476759; doi:10.1002/ece3.5100)
Supplement: Supplementary file 3 [file ECE3-9-4931-s003.xlsx]

## Sheet: argo_annotation
Supplementary Table 3. Complete list of contigs considered for differential expression analysis detailing annotations and raw read counts for each treatment. Where no annotation was found a "." is presented.
ContigID	Sprot_Top_BLASTX_hit	ProteinID	ProteinCoordinates	Sprot_Top_BLASTP_hit	Kegg	Control	Low pH	A. anophagefferens	C. polykrikoides	High Temperature
comp0_c0_seq1	.	.	.	.	.	0	0	0	2	0
comp1000_c0_seq1	.	comp1000_c0_seq1|m.298	2-445[+]	.	.	1	1	0	0	2
comp10000_c0_seq1	sp|Q54UC9|KIF3_DICDI^sp|Q54UC9|KIF3_DICDI^Q:607-2,H:2-199^40.19%ID^E:4e-38^.^.	comp10000_c0_seq1|m.3295	2-709[-]	KIF3_DICDI^KIF3_DICDI^Q:35-236,H:2-199^40.19%ID^E:3e-38^RecName: Full=Kinesin-related protein 3;^Eukaryota; Amoebozoa; Mycetozoa; Dictyosteliida; Dictyostelium	KEGG:ddi:DDB_G0280967`KO:K10396	0	0	0	12	0
comp1000009_c0_seq1	.	.	.	.	.	2	1	4	0	0
comp100002_c0_seq1	.	comp100002_c0_seq1|m.17473	3-347[+]	.	.	0	0	0	3	0
comp1000022_c0_seq1	.	.	.	.	.	0	0	0	5	0
comp1000023_c0_seq1	.	comp1000023_c0_seq1|m.463034	3-380[-]	.	.	5	1	0	0	2
comp100003_c0_seq1	.	.	.	.	.	2	1	1	0	0
comp1000030_c0_seq1	.	.	.	.	.	4	0	0	0	1
comp1000042_c0_seq1	.	comp1000042_c0_seq1|m.463035	1-876[-]	.	.	0	0	0	18	0
comp1000051_c0_seq1	.	.	.	.	.	2	1	1	0	1
comp1000052_c0_seq1	.	comp1000052_c0_seq1|m.463038	3-797[+]	.	.	0	0	0	11	0
comp1000063_c0_seq1	.	.	.	.	.	0	0	0	6	0
comp1000066_c0_seq1	.	.	.	.	.	0	1	2	1	0
comp100007_c0_seq1	.	comp100007_c0_seq1|m.17474	2-310[+]	PTPRM_MOUSE^PTPRM_MOUSE^Q:1-96,H:1100-1204^34.91%ID^E:5e-11^RecName: Full=Receptor-type tyrosine-protein phosphatase mu;^Eukaryota; Metazoa; Chordata; Craniata; Vertebrata; Euteleostomi; Mammalia; Eutheria; Euarchontoglires; Glires; Rodentia; Myomorpha; Muroidea; Muridae; Murinae; Mus; Mus	KEGG:mmu:19274`KO:K05693	1	1	5	0	0
comp1000071_c0_seq1	.	.	.	.	.	0	0	0	11	0
comp1000076_c0_seq1	sp|Q869P0|DDX31_DICDI^sp|Q869P0|DDX31_DICDI^Q:894-136,H:255-509^40%ID^E:9e-44^.^.	comp1000076_c0_seq1|m.463041	1-894[-]	DDX31_HUMAN^DDX31_HUMAN^Q:1-295,H:278-566^36.51%ID^E:3e-48^RecName: Full=Probable ATP-dependent RNA helicase DDX31;^Eukaryota; Metazoa; Chordata; Craniata; Vertebrata; Euteleostomi; Mammalia; Eutheria; Euarchontoglires; Primates; Haplorrhini; Catarrhini; Hominidae; Homo	KEGG:hsa:64794`KO:K14806	0	0	0	13	0
comp100008_c0_seq1	.	.	.	.	.	2	1	1	2	0
comp1000085_c0_seq1	.	.	.	.	.	0	0	0	12	0
comp1000096_c0_seq1	.	comp1000096_c0_seq1|m.463046	81-830[-]	.	.	1	5	9	1	1
comp1000105_c0_seq1	.	.	.	.	.	2	1	0	0	3
comp1000110_c0_seq1	.	.	.	.	.	0	0	0	3	0
comp1000112_c0_seq1	sp|P43404|ZAP70_MOUSE^sp|P43404|ZAP70_MOUSE^Q:1115-141,H:294-618^100%ID^E:0^.^.	comp1000112_c0_seq1|m.463047	138-1076[-]	ZAP70_MOUSE^ZAP70_MOUSE^Q:1-312,H:307-618^100%ID^E:0^RecName: Full=Tyrosine-protein kinase ZAP-70;^Eukaryota; Metazoa; Chordata; Craniata; Vertebrata; Euteleostomi; Mammalia; Eutheria; Euarchontoglires; Glires; Rodentia; Myomorpha; Muroidea; Muridae; Murinae; Mus; Mus	KEGG:mmu:22637`KO:K07360	0	0	0	19	0
comp1000118_c0_seq1	.	.	.	.	.	0	0	0	6	0
comp100012_c0_seq1	.	.	.	.	.	1	0	1	0	0
comp1000121_c0_seq1	.	comp1000121_c0_seq1|m.463048	1-606[-]	.	.	0	0	0	13	0
comp1000122_c0_seq1	sp|Q9LD90|CBF5_ARATH^sp|Q9LD90|CBF5_ARATH^Q:1-384,H:276-403^70.31%ID^E:3e-57^.^.	comp1000122_c0_seq1|m.463049	1-546[+]	CBF5_ARATH^CBF5_ARATH^Q:1-128,H:276-403^70.31%ID^E:2e-58^RecName: Full=H/ACA ribonucleoprotein complex subunit 4;^Eukaryota; Viridiplantae; Streptophyta; Embryophyta; Tracheophyta; Spermatophyta; Magnoliophyta; eudicotyledons; Gunneridae; Pentapetalae; rosids; malvids; Brassicales; Brassicaceae; Camelineae; Arabidopsis	KEGG:ath:AT3G57150`KO:K11131	0	0	0	15	0
comp1000125_c0_seq1	.	.	.	.	.	0	0	0	7	0
comp1000127_c0_seq1	.	.	.	.	.	0	0	0	11	0
comp1000151_c0_seq1	.	.	.	.	.	0	0	0	4	0
comp1000154_c0_seq1	.	.	.	.	.	0	2	0	0	0
comp1000159_c0_seq1	.	.	.	.	.	0	0	0	10	0
comp100017_c0_seq1	sp|P43885|SERA_HAEIN^sp|P43885|SERA_HAEIN^Q:2-208,H:238-306^82.61%ID^E:3e-31^.^.	.	.	.	.	0	0	0	0	1
comp1000170_c0_seq1	.	comp1000170_c0_seq1|m.463052	3-695[-]	.	.	0	0	0	11	0
comp100018_c0_seq1	.	.	.	.	.	0	0	0	11	0
comp1000186_c0_seq1	sp|P61917|NPC2_PANTR^sp|P61917|NPC2_PANTR^Q:19-471,H:1-151^100%ID^E:2e-92^.^.	comp1000186_c0_seq1|m.463055	1-474[+]	NPC2_PANTR^NPC2_PANTR^Q:7-157,H:1-151^100%ID^E:2e-107^RecName: Full=Epididymal secretory protein E1;^Eukaryota; Metazoa; Chordata; Craniata; Vertebrata; Euteleostomi; Mammalia; Eutheria; Euarchontoglires; Primates; Haplorrhini; Catarrhini; Hominidae; Pan	KEGG:ptr:450192`KO:K13443	4	0	0	4	9
comp1000190_c0_seq1	sp|Q9UI26|IPO11_HUMAN^sp|Q9UI26|IPO11_HUMAN^Q:1114-95,H:509-843^22.22%ID^E:2e-21^.^.	comp1000190_c0_seq1|m.463056	2-1216[-]	IPO11_HUMAN^IPO11_HUMAN^Q:12-374,H:488-843^23.01%ID^E:3e-29^RecName: Full=Importin-11;^Eukaryota; Metazoa; Chordata; Craniata; Vertebrata; Euteleostomi; Mammalia; Eutheria; Euarchontoglires; Primates; Haplorrhini; Catarrhini; Hominidae; Homo	KEGG:hsa:51194	11	1	0	0	6
comp1000194_c0_seq1	.	comp1000194_c0_seq1|m.463060	1-1572[+]	.	.	0	0	0	38	0
comp10002_c0_seq1	.	.	.	.	.	3	3	1	0	0
comp1000201_c0_seq1	.	.	.	.	.	0	0	0	8	0
comp100021_c0_seq1	.	.	.	.	.	0	0	0	1	0
comp1000210_c0_seq1	.	.	.	.	.	0	0	0	8	0
comp1000213_c0_seq1	.	.	.	.	.	0	0	0	10	0
comp1000216_c0_seq1	.	.	.	.	.	0	0	0	7	0
comp1000217_c0_seq1	.	comp1000217_c0_seq1|m.463067	3-812[-]	.	.	0	0	0	18	0
comp1000219_c0_seq1	.	comp1000219_c0_seq1|m.463069	2-601[-]	.	.	0	0	0	11	0
comp1000220_c0_seq1	.	.	.	.	.	2	0	1	0	0
comp1000223_c0_seq1	.	.	.	.	.	0	0	0	10	0
comp1000224_c0_seq1	sp|Q5M854|MGT4A_RAT^sp|Q5M854|MGT4A_RAT^Q:243-1,H:288-368^100%ID^E:7e-53^.^.	.	.	.	.	0	0	0	4	0
comp1000231_c0_seq1	.	.	.	.	.	0	0	0	10	0
comp1000234_c0_seq1	.	.	.	.	.	2	1	0	0	3
comp100024_c0_seq1	.	.	.	.	.	0	1	0	0	3
comp1000241_c0_seq1	.	comp1000241_c0_seq1|m.463074	81-620[-]	.	.	8	2	0	0	4
comp1000242_c0_seq1	.	.	.	.	.	0	0	0	7	0
comp1000245_c0_seq1	.	.	.	.	.	0	1	0	2	1
comp1000254_c0_seq1	.	.	.	.	.	0	0	0	10	0
comp1000257_c0_seq1	.	.	.	.	.	3	0	0	0	6
comp100026_c0_seq1	.	.	.	.	.	0	1	0	0	0
comp1000267_c0_seq1	.	.	.	.	.	0	0	0	6	0
comp100027_c0_seq1	.	.	.	.	.	0	0	1	2	0
comp100027_c1_seq1	.	.	.	.	.	0	0	0	1	0
comp1000276_c0_seq1	.	comp1000276_c0_seq1|m.463081	1-1089[+]	.	.	0	0	0	22	0
comp100028_c0_seq1	.	.	.	.	.	0	0	2	0	0
comp1000280_c0_seq1	.	comp1000280_c0_seq1|m.463084	2-1069[+]	.	.	0	0	0	18	0
comp1000286_c0_seq1	.	.	.	.	.	0	2	3	0	0
comp100029_c0_seq1	.	.	.	.	.	2	0	2	1	0
comp1000297_c0_seq1	.	comp1000297_c0_seq1|m.463086	1-375[-]	.	.	4	1	0	0	5
comp10003_c0_seq1	.	comp10003_c0_seq1|m.3298	3-824[+]	EDR2L_ARATH^EDR2L_ARATH^Q:32-250,H:508-709^28.31%ID^E:4e-14^RecName: Full=Protein ENHANCED DISEASE RESISTANCE 2-like;^Eukaryota; Viridiplantae; Streptophyta; Embryophyta; Tracheophyta; Spermatophyta; Magnoliophyta; eudicotyledons; Gunneridae; Pentapetalae; rosids; malvids; Brassicales; Brassicaceae; Camelineae; Arabidopsis	KEGG:ath:AT5G45560	0	0	0	18	0
comp1000305_c0_seq1	.	.	.	.	.	0	0	0	8	0
comp1000308_c0_seq1	.	comp1000308_c0_seq1|m.463088	2-1228[+]	.	.	0	0	0	21	0
comp1000314_c0_seq1	.	.	.	.	.	0	0	0	5	0
comp1000315_c0_seq1	.	comp1000315_c0_seq1|m.463089	3-608[+]	TMK1_ARATH^TMK1_ARATH^Q:86-201,H:581-692^37.93%ID^E:5e-17^RecName: Full=Receptor protein kinase TMK1 {ECO:0000303|PubMed:1332795};^Eukaryota; Viridiplantae; Streptophyta; Embryophyta; Tracheophyta; Spermatophyta; Magnoliophyta; eudicotyledons; Gunneridae; Pentapetalae; rosids; malvids; Brassicales; Brassicaceae; Camelineae; Arabidopsis	KEGG:ath:AT1G66150`KO:K00924	0	0	0	10	0
comp1000317_c0_seq1	.	comp1000317_c0_seq1|m.463091	1-444[+]	Y4EB_SINFN^Y4EB_SINFN^Q:75-148,H:1-73^46.15%ID^E:5e-15^RecName: Full=Uncharacterized protein y4eB;^Bacteria; Proteobacteria; Alphaproteobacteria; Rhizobiales; Rhizobiaceae; Sinorhizobium/Ensifer group; Sinorhizobium	KEGG:rhi:NGR_a03910	1	1	1	0	3
comp1000322_c0_seq1	.	.	.	.	.	2	1	6	1	2
comp1000337_c0_seq1	.	.	.	.	.	0	0	0	5	0
comp1000372_c0_seq1	.	comp1000372_c0_seq1|m.463093	3-473[-]	ARP10_MOUSE^ARP10_MOUSE^Q:2-156,H:204-331^28.4%ID^E:1e-08^RecName: Full=Actin-related protein 10;^Eukaryota; Metazoa; Chordata; Craniata; Vertebrata; Euteleostomi; Mammalia; Eutheria; Euarchontoglires; Glires; Rodentia; Myomorpha; Muroidea; Muridae; Murinae; Mus; Mus	KEGG:mmu:56444`KO:K16576	0	0	0	9	0
comp1000376_c0_seq1	.	.	.	.	.	0	0	0	0	0
comp1000377_c0_seq1	.	.	.	.	.	1	0	3	2	1
comp1000386_c0_seq1	.	.	.	.	.	0	1	0	0	0
comp1000390_c0_seq1	.	.	.	.	.	2	1	0	0	4
comp1000391_c0_seq1	.	comp1000391_c0_seq1|m.463097	1-411[+]	.	.	0	0	0	8	0
comp1000393_c0_seq1	.	.	.	.	.	0	0	0	6	0
comp1000395_c0_seq1	.	.	.	.	.	0	0	0	9	0
comp1000400_c0_seq1	.	comp1000400_c0_seq1|m.463098	3-737[+]	.	.	0	0	0	15	0
comp1000411_c0_seq1	.	.	.	.	.	4	0	0	0	0
comp1000414_c0_seq1	.	.	.	.	.	0	0	0	6	0
comp1000416_c0_seq1	.	.	.	.	.	4	1	0	0	0
comp1000439_c0_seq1	.	.	.	.	.	2	3	2	4	1
comp100044_c0_seq1	.	.	.	.	.	1	1	1	0	0
comp1000448_c0_seq1	.	.	.	.	.	0	0	0	3	0
comp100045_c0_seq1	.	.	.	.	.	1	0	0	0	2
comp1000450_c0_seq1	sp|Q5SUD9|BBS12_MOUSE^sp|Q5SUD9|BBS12_MOUSE^Q:462-1,H:1-154^99.35%ID^E:7e-102^.^.	comp1000450_c0_seq1|m.463099	1-462[-]	BBS12_MOUSE^BBS12_MOUSE^Q:1-154,H:1-154^99.35%ID^E:1e-102^RecName: Full=Bardet-Biedl syndrome 12 protein homolog;^Eukaryota; Metazoa; Chordata; Craniata; Vertebrata; Euteleostomi; Mammalia; Eutheria; Euarchontoglires; Glires; Rodentia; Myomorpha; Muroidea; Muridae; Murinae; Mus; Mus	KEGG:mmu:241950`KO:K19402	0	0	0	10	0
comp1000459_c0_seq1	.	comp1000459_c0_seq1|m.463100	44-907[-]	.	.	9	1	0	1	12
comp100046_c0_seq1	.	.	.	.	.	0	0	0	1	1
comp1000472_c0_seq1	.	.	.	.	.	0	0	0	10	0
comp1000473_c0_seq1	.	.	.	.	.	0	0	0	5	0
comp100048_c0_seq1	.	comp100048_c0_seq1|m.17475	1-306[-]	.	.	0	0	1	0	0
comp1000483_c0_seq1	.	comp1000483_c0_seq1|m.463103	1-717[-]	.	.	6	3	0	0	8
comp1000485_c0_seq1	.	.	.	.	.	0	0	0	7	0
comp100049_c0_seq1	sp|Q6AWC2|WWC2_HUMAN^sp|Q6AWC2|WWC2_HUMAN^Q:3-233,H:25-101^72.73%ID^E:1e-36^.^.	.	.	.	.	0	1	0	0	0
comp100049_c1_seq1	sp|Q5SXA9|KIBRA_MOUSE^sp|Q5SXA9|KIBRA_MOUSE^Q:6-473,H:95-249^46.79%ID^E:5e-35^.^.	comp100049_c1_seq1|m.17476	3-491[+]	WWC2_XENTR^WWC2_XENTR^Q:2-157,H:98-252^51.92%ID^E:5e-38^RecName: Full=Protein WWC2;^Eukaryota; Metazoa; Chordata; Craniata; Vertebrata; Euteleostomi; Amphibia; Batrachia; Anura; Pipoidea; Pipidae; Xenopodinae; Xenopus; Silurana	KEGG:xtr:448191	0	1	2	0	1
comp1000490_c0_seq1	.	comp1000490_c0_seq1|m.463106	1-1023[+]	.	.	14	4	0	0	6
comp1000491_c0_seq1	.	.	.	.	.	0	0	2	0	0
comp1000492_c0_seq1	.	comp1000492_c0_seq1|m.463109	1-639[-]	.	.	8	0	0	0	6
comp1000496_c0_seq1	.	.	.	.	.	0	0	0	6	0
comp10005_c0_seq1	.	.	.	.	.	0	4	2	0	2
comp1000508_c0_seq1	.	.	.	.	.	0	0	0	6	0
comp100051_c0_seq1	.	comp100051_c0_seq1|m.17477	3-1337[-]	.	.	0	0	0	24	0
comp1000521_c0_seq1	.	.	.	.	.	0	1	0	1	0
comp1000525_c0_seq1	.	.	.	.	.	0	0	0	5	0
comp1000531_c0_seq1	.	.	.	.	.	0	0	0	10	0
comp1000546_c0_seq1	.	.	.	.	.	0	0	0	0	1
comp1000552_c0_seq1	.	comp1000552_c0_seq1|m.463111	1-474[+]	.	.	3	1	0	0	3
comp1000559_c0_seq1	.	.	.	.	.	0	2	1	2	1
comp1000572_c0_seq1	.	comp1000572_c0_seq1|m.463113	21-1544[-]	TMTC1_MOUSE^TMTC1_MOUSE^Q:18-297,H:336-584^26.06%ID^E:8e-16^RecName: Full=Transmembrane and TPR repeat-containing protein 1;^Eukaryota; Metazoa; Chordata; Craniata; Vertebrata; Euteleostomi; Mammalia; Eutheria; Euarchontoglires; Glires; Rodentia; Myomorpha; Muroidea; Muridae; Murinae; Mus; Mus	KEGG:mmu:387314	13	6	0	1	13
comp1000573_c0_seq1	.	.	.	.	.	4	0	1	1	1
comp1000575_c0_seq1	.	.	.	.	.	3	0	0	0	3
comp1000577_c0_seq1	.	.	.	.	.	2	2	2	0	0
comp100058_c0_seq1	sp|F6SNN2|CTIP_XENTR^sp|F6SNN2|CTIP_XENTR^Q:131-430,H:741-839^50%ID^E:2e-24^.^.	comp100058_c0_seq1|m.17480	2-460[+]	CTIP_XENTR^CTIP_XENTR^Q:44-143,H:741-839^50%ID^E:6e-25^RecName: Full=DNA endonuclease RBBP8;^Eukaryota; Metazoa; Chordata; Craniata; Vertebrata; Euteleostomi; Amphibia; Batrachia; Anura; Pipoidea; Pipidae; Xenopodinae; Xenopus; Silurana	.	1	1	1	0	1
comp1000586_c0_seq1	.	.	.	.	.	0	0	1	0	0
comp100059_c0_seq1	.	.	.	.	.	0	0	0	1	0
comp1000591_c0_seq1	sp|Q6PC19|SSU72_DANRE^sp|Q6PC19|SSU72_DANRE^Q:312-893,H:6-189^41.54%ID^E:4e-37^.^.	comp1000591_c0_seq1|m.463114	3-902[+]	SSU72_DANRE^SSU72_DANRE^Q:104-297,H:6-189^41.54%ID^E:2e-37^RecName: Full=RNA polymerase II subunit A C-terminal domain phosphatase SSU72;^Eukaryota; Metazoa; Chordata; Craniata; Vertebrata; Euteleostomi; Actinopterygii; Neopterygii; Teleostei; Ostariophysi; Cypriniformes; Cyprinidae; Danio	KEGG:dre:393701`KO:K15544	7	4	0	0	12
comp1000610_c0_seq1	.	.	.	.	.	1	1	1	2	0
comp1000611_c0_seq1	.	.	.	.	.	0	0	0	4	0
comp1000615_c0_seq1	.	comp1000615_c0_seq1|m.463117	2-607[-]	.	.	4	3	0	0	6
comp1000616_c0_seq1	.	.	.	.	.	0	1	1	0	0
comp1000620_c0_seq1	.	comp1000620_c0_seq1|m.463121	93-512[-]	.	.	9	1	0	0	8
comp1000626_c0_seq1	.	comp1000626_c0_seq1|m.463122	1-771[-]	PRT6_ARATH^PRT6_ARATH^Q:32-187,H:299-454^30.06%ID^E:4e-06^RecName: Full=E3 ubiquitin-protein ligase PRT6 {ECO:0000305};^Eukaryota; Viridiplantae; Streptophyta; Embryophyta; Tracheophyta; Spermatophyta; Magnoliophyta; eudicotyledons; Gunneridae; Pentapetalae; rosids; malvids; Brassicales; Brassicaceae; Camelineae; Arabidopsis	KEGG:ath:AT5G02310	0	0	0	12	0
comp1000629_c0_seq1	.	.	.	.	.	4	1	1	0	0
comp100064_c0_seq1	.	.	.	.	.	0	0	0	1	0
comp1000641_c0_seq1	.	.	.	.	.	0	0	0	7	0
comp100065_c0_seq1	.	.	.	.	.	0	0	0	1	0
comp1000651_c0_seq1	.	.	.	.	.	4	2	2	1	1
comp1000652_c0_seq1	sp|Q52KG5|KI26A_MOUSE^sp|Q52KG5|KI26A_MOUSE^Q:412-5,H:549-691^59.59%ID^E:1e-46^.^.	comp1000652_c0_seq1|m.463125	2-412[-]	KI26A_MOUSE^KI26A_MOUSE^Q:1-136,H:549-691^59.59%ID^E:1e-46^RecName: Full=Kinesin-like protein KIF26A;^Eukaryota; Metazoa; Chordata; Craniata; Vertebrata; Euteleostomi; Mammalia; Eutheria; Euarchontoglires; Glires; Rodentia; Myomorpha; Muroidea; Muridae; Murinae; Mus; Mus	KEGG:mmu:668303`KO:K10404	4	1	1	0	2
comp1000657_c0_seq1	.	.	.	.	.	0	0	0	3	0
comp1000658_c0_seq1	.	.	.	.	.	0	0	0	4	0
comp1000661_c0_seq1	.	.	.	.	.	2	1	0	5	0
comp1000675_c0_seq1	.	.	.	.	.	0	0	0	11	0
comp1000678_c0_seq1	.	.	.	.	.	0	0	2	0	1
comp1000680_c0_seq1	.	.	.	.	.	4	1	2	2	1
comp1000683_c0_seq1	.	.	.	.	.	0	0	0	7	0
comp1000697_c0_seq1	.	.	.	.	.	2	2	1	3	1
comp10007_c0_seq1	sp|Q7XQ12|AMT11_ORYSJ^sp|Q7XQ12|AMT11_ORYSJ^Q:1-618,H:239-457^35.43%ID^E:9e-26^.^.	comp10007_c0_seq1|m.3300	1-654[+]	Y108_SYNY3^Y108_SYNY3^Q:1-217,H:291-492^37.79%ID^E:2e-33^RecName: Full=Putative ammonium transporter sll0108;^Bacteria; Cyanobacteria; Synechococcales; Merismopediaceae; Synechocystis	KEGG:syn:sll0108`KO:K03320	2	1	0	0	7
comp10007_c0_seq2	.	.	.	.	.	0	0	0	0	2
comp1000703_c0_seq1	.	.	.	.	.	0	1	4	1	0
comp1000706_c0_seq1	.	.	.	.	.	0	0	0	5	0
comp100072_c0_seq1	.	comp100072_c0_seq1|m.17481	1-342[+]	.	.	0	0	0	5	0
comp1000722_c0_seq1	.	.	.	.	.	2	0	0	2	0
comp1000735_c0_seq1	.	.	.	.	.	0	0	0	7	0
comp1000737_c0_seq1	.	.	.	.	.	0	0	0	7	0
comp1000739_c0_seq1	.	.	.	.	.	0	4	0	0	0
comp1000741_c0_seq1	.	.	.	.	.	2	2	0	2	0
comp1000748_c0_seq1	.	.	.	.	.	0	0	0	4	0
comp1000757_c0_seq1	.	.	.	.	.	1	1	0	1	1
comp100076_c0_seq1	.	.	.	.	.	1	1	1	1	0
comp1000764_c0_seq1	.	comp1000764_c0_seq1|m.463126	3-932[-]	.	.	0	0	0	16	0
comp1000768_c0_seq1	.	.	.	.	.	0	0	0	13	0
comp100077_c0_seq1	.	.	.	.	.	0	2	1	1	1
comp1000772_c0_seq1	.	.	.	.	.	2	0	2	0	0
comp1000773_c0_seq1	sp|Q6AXU1|BTBDG_RAT^sp|Q6AXU1|BTBDG_RAT^Q:1-531,H:331-506^31.64%ID^E:1e-25^.^.	comp1000773_c0_seq1|m.463133	1-534[+]	BTBDG_RAT^BTBDG_RAT^Q:1-177,H:331-506^31.64%ID^E:3e-26^RecName: Full=BTB/POZ domain-containing protein 16;^Eukaryota; Metazoa; Chordata; Craniata; Vertebrata; Euteleostomi; Mammalia; Eutheria; Euarchontoglires; Glires; Rodentia; Myomorpha; Muroidea; Muridae; Murinae; Rattus	KEGG:rno:361658`KO:K10487	2	3	5	0	2
comp100078_c0_seq1	.	comp100078_c0_seq1|m.17484	1-381[+]	.	.	0	0	0	10	0
comp1000780_c0_seq1	.	comp1000780_c0_seq1|m.463134	111-599[+]	.	.	0	0	0	12	0
comp1000784_c0_seq1	.	comp1000784_c0_seq1|m.463135	3-854[+]	LIS1_DICDI^LIS1_DICDI^Q:137-256,H:121-239^26.83%ID^E:2e-06^RecName: Full=Lissencephaly-1 homolog {ECO:0000255|HAMAP-Rule:MF_03141};^Eukaryota; Amoebozoa; Mycetozoa; Dictyosteliida; Dictyostelium	KEGG:ddi:DDB_G0288375`KO:K16794	6	3	2	2	4
comp1000785_c0_seq1	.	.	.	.	.	1	0	0	0	2
comp1000788_c0_seq1	.	comp1000788_c0_seq1|m.463137	157-1440[+]	ZDH14_HUMAN^ZDH14_HUMAN^Q:4-281,H:40-262^29.14%ID^E:4e-25^RecName: Full=Probable palmitoyltransferase ZDHHC14;^Eukaryota; Metazoa; Chordata; Craniata; Vertebrata; Euteleostomi; Mammalia; Eutheria; Euarchontoglires; Primates; Haplorrhini; Catarrhini; Hominidae; Homo	KEGG:hsa:79683`KO:K16675	0	0	0	24	0
comp100079_c0_seq1	.	.	.	.	.	0	1	0	1	0
comp1000795_c0_seq1	.	.	.	.	.	4	0	2	0	0
comp10008_c0_seq1	.	.	.	.	.	1	1	2	1	0
comp1000802_c0_seq1	.	.	.	.	.	0	0	0	6	0
comp1000804_c0_seq1	.	.	.	.	.	0	0	1	11	0
comp100081_c0_seq1	.	.	.	.	.	1	0	1	0	0
comp100081_c0_seq2	.	.	.	.	.	0	1	2	1	0
comp1000811_c0_seq1	.	.	.	.	.	2	0	1	1	1
comp1000812_c0_seq1	.	comp1000812_c0_seq1|m.463141	3-656[-]	PABP_KLULA^PABP_KLULA^Q:14-180,H:231-404^29.28%ID^E:3e-09^RecName: Full=Polyadenylate-binding protein, cytoplasmic and nuclear;^Eukaryota; Fungi; Dikarya; Ascomycota; Saccharomycotina; Saccharomycetes; Saccharomycetales; Saccharomycetaceae; Kluyveromyces	KEGG:kla:KLLA0C17600g`KO:K13126	0	0	0	9	0
comp100082_c0_seq1	.	.	.	.	.	0	1	0	0	2
comp100083_c0_seq1	sp|Q6DRC4|EIF3G_DANRE^sp|Q6DRC4|EIF3G_DANRE^Q:391-56,H:183-293^83.93%ID^E:6e-61^.^.	comp100083_c0_seq1|m.17485	50-469[-]	EIF3G_XENTR^EIF3G_XENTR^Q:1-138,H:177-310^77.54%ID^E:3e-64^RecName: Full=Eukaryotic translation initiation factor 3 subunit G {ECO:0000255|HAMAP-Rule:MF_03006};^Eukaryota; Metazoa; Chordata; Craniata; Vertebrata; Euteleostomi; Amphibia; Batrachia; Anura; Pipoidea; Pipidae; Xenopodinae; Xenopus; Silurana	KEGG:xtr:549503`KO:K03248	1	4	1	0	0
comp1000833_c0_seq1	.	.	.	.	.	0	2	1	0	0
comp1000837_c0_seq1	.	comp1000837_c0_seq1|m.463144	2-304[+]	.	.	4	1	0	0	1
comp1000840_c0_seq1	.	.	.	.	.	0	0	0	8	0
comp1000844_c0_seq1	.	.	.	.	.	0	0	0	4	0
comp100085_c0_seq1	.	.	.	.	.	0	0	1	0	0
comp1000850_c0_seq1	.	comp1000850_c0_seq1|m.463146	2-319[+]	.	.	2	1	0	0	3
comp1000852_c0_seq1	.	.	.	.	.	0	0	5	0	0
comp1000858_c0_seq1	.	.	.	.	.	5	1	2	0	1
comp1000864_c0_seq1	sp|Q86VF5|MOGT3_HUMAN^sp|Q86VF5|MOGT3_HUMAN^Q:899-102,H:71-336^30.07%ID^E:9e-26^.^.	comp1000864_c0_seq1|m.463147	87-1190[-]	DGAT2_HUMAN^DGAT2_HUMAN^Q:3-366,H:16-387^29.06%ID^E:8e-34^RecName: Full=Diacylglycerol O-acyltransferase 2;^Eukaryota; Metazoa; Chordata; Craniata; Vertebrata; Euteleostomi; Mammalia; Eutheria; Euarchontoglires; Primates; Haplorrhini; Catarrhini; Hominidae; Homo	KEGG:hsa:84649`KO:K11160	0	0	0	27	0
comp1000866_c0_seq1	.	comp1000866_c0_seq1|m.463149	6-959[-]	MKRN2_TAKRU^MKRN2_TAKRU^Q:204-261,H:8-59^37.93%ID^E:1e-06^RecName: Full=Probable E3 ubiquitin-protein ligase makorin-2;^Eukaryota; Metazoa; Chordata; Craniata; Vertebrata; Euteleostomi; Actinopterygii; Neopterygii; Teleostei; Neoteleostei; Acanthomorphata; Eupercaria; Tetraodontiformes; Tetradontoidea; Tetraodontidae; Takifugu	KEGG:tru:778013`KO:K15687	4	3	0	0	6
comp1000875_c0_seq1	.	.	.	.	.	0	0	0	6	0
comp1000879_c0_seq1	.	comp1000879_c0_seq1|m.463155	3-425[+]	.	.	1	2	3	1	1
comp100088_c0_seq1	.	comp100088_c0_seq1|m.17487	246-749[-]	.	.	0	13	0	0	0
comp1000880_c0_seq1	.	.	.	.	.	2	3	1	0	0
comp1000888_c0_seq1	.	.	.	.	.	0	0	3	1	0
comp1000891_c0_seq1	.	.	.	.	.	0	0	1	0	1
comp1000897_c0_seq1	.	comp1000897_c0_seq1|m.463156	1-633[-]	.	.	5	1	0	0	5
comp1000899_c0_seq1	.	.	.	.	.	0	0	0	10	0
comp10009_c0_seq1	.	.	.	.	.	0	2	0	0	0
comp1000902_c0_seq1	.	.	.	.	.	3	2	1	3	1
comp1000904_c0_seq1	.	.	.	.	.	0	6	0	0	0
comp1000916_c0_seq1	.	.	.	.	.	0	0	1	0	0
comp100095_c0_seq1	.	.	.	.	.	0	0	1	0	1
comp1000953_c0_seq1	.	comp1000953_c0_seq1|m.463164	62-598[+]	.	.	0	0	0	9	0
comp1000955_c0_seq1	.	.	.	.	.	1	3	0	1	0
comp1000960_c0_seq1	.	comp1000960_c0_seq1|m.463167	2-871[+]	.	.	6	1	0	0	9
comp1000967_c0_seq1	.	comp1000967_c0_seq1|m.463170	235-801[-]	DGK1_YEAST^DGK1_YEAST^Q:6-158,H:113-282^29.14%ID^E:4e-10^RecName: Full=CTP-dependent diacylglycerol kinase 1;^Eukaryota; Fungi; Dikarya; Ascomycota; Saccharomycotina; Saccharomycetes; Saccharomycetales; Saccharomycetaceae; Saccharomyces	KEGG:sce:YOR311C`KO:K16368	4	2	0	1	9
comp1000978_c0_seq1	.	comp1000978_c0_seq1|m.463173	86-778[+]	.	.	13	4	0	0	5
comp1000981_c0_seq1	sp|O35386|PAHX_MOUSE^sp|O35386|PAHX_MOUSE^Q:57-497,H:22-173^45.51%ID^E:2e-35^.^.	comp1000981_c0_seq1|m.463174	3-497[+]	PAHX_MOUSE^PAHX_MOUSE^Q:19-165,H:22-173^45.51%ID^E:2e-35^RecName: Full=Phytanoyl-CoA dioxygenase, peroxisomal;^Eukaryota; Metazoa; Chordata; Craniata; Vertebrata; Euteleostomi; Mammalia; Eutheria; Euarchontoglires; Glires; Rodentia; Myomorpha; Muroidea; Muridae; Murinae; Mus; Mus	KEGG:mmu:16922`KO:K00477	2	1	0	0	5
comp1000983_c0_seq1	.	.	.	.	.	0	0	0	13	0
comp1000984_c0_seq1	.	.	.	.	.	0	0	0	3	0
comp1000992_c0_seq1	.	.	.	.	.	0	0	0	4	0
comp10010_c0_seq1	.	.	.	.	.	1	2	1	1	0
comp10010_c0_seq2	.	.	.	.	.	1	1	0	0	0
comp100100_c0_seq1	sp|A4WVL6|RPOB_RHOS5^sp|A4WVL6|RPOB_RHOS5^Q:284-3,H:341-434^85.11%ID^E:1e-46^.^.	.	.	.	.	0	2	0	0	0
comp1001003_c0_seq1	.	.	.	.	.	4	0	2	3	1
comp1001008_c0_seq1	.	.	.	.	.	8	6	8	0	2
comp1001013_c0_seq1	.	.	.	.	.	8	0	0	9	16
comp1001029_c0_seq1	.	comp1001029_c0_seq1|m.463175	58-759[-]	CML12_ARATH^CML12_ARATH^Q:60-218,H:99-249^25.31%ID^E:1e-09^RecName: Full=Calmodulin-like protein 12;^Eukaryota; Viridiplantae; Streptophyta; Embryophyta; Tracheophyta; Spermatophyta; Magnoliophyta; eudicotyledons; Gunneridae; Pentapetalae; rosids; malvids; Brassicales; Brassicaceae; Camelineae; Arabidopsis`CML12_ARATH^CML12_ARATH^Q:60-223,H:10-164^25.44%ID^E:2e-08^RecName: Full=Calmodulin-like pr…	KEGG:ath:AT2G41100`KO:K13448	0	0	0	16	0
comp100103_c0_seq1	.	.	.	.	.	4	1	0	0	4
comp1001031_c0_seq1	.	.	.	.	.	2	0	2	0	1
comp100104_c0_seq1	.	.	.	.	.	0	0	0	2	0
comp1001044_c0_seq1	sp|Q920N2|BPL1_MOUSE^sp|Q920N2|BPL1_MOUSE^Q:240-1,H:457-536^100%ID^E:3e-47^.^.	.	.	.	.	0	0	0	4	0
comp1001045_c0_seq1	.	.	.	.	.	1	3	2	1	1
comp1001047_c0_seq1	.	.	.	.	.	0	0	0	4	0
comp100105_c0_seq1	.	.	.	.	.	1	2	0	0	0
comp100106_c0_seq1	.	.	.	.	.	2	3	1	0	0
comp1001067_c0_seq1	.	comp1001067_c0_seq1|m.463177	58-1005[-]	.	.	0	0	0	19	0
comp1001071_c0_seq1	.	.	.	.	.	0	1	0	0	1
comp1001073_c0_seq1	.	.	.	.	.	4	1	0	0	1
comp100108_c0_seq1	.	.	.	.	.	1	0	0	0	0
comp1001083_c0_seq1	.	comp1001083_c0_seq1|m.463179	68-1036[-]	.	.	0	0	0	16	0
comp100110_c0_seq1	.	comp100110_c0_seq1|m.17488	3-380[+]	.	.	2	1	3	0	0
comp1001106_c0_seq1	.	.	.	.	.	0	0	0	12	0
comp100111_c0_seq1	.	.	.	.	.	1	2	1	1	1
comp1001122_c0_seq1	.	comp1001122_c0_seq1|m.463181	63-866[-]	.	.	0	0	0	16	0
comp1001131_c0_seq1	sp|O15143|ARC1B_HUMAN^sp|O15143|ARC1B_HUMAN^Q:2-244,H:186-266^100%ID^E:2e-49^.^.	.	.	.	.	0	0	0	0	1
comp1001137_c0_seq1	.	.	.	.	.	4	1	0	0	2
comp100114_c0_seq1	.	.	.	.	.	0	0	1	1	0
comp100114_c0_seq2	.	.	.	.	.	0	0	0	2	0
comp1001177_c0_seq1	.	.	.	.	.	0	0	0	6	0
comp1001178_c0_seq1	.	comp1001178_c0_seq1|m.463186	1-861[-]	TERT_CANLF^TERT_CANLF^Q:1-142,H:546-678^27.85%ID^E:1e-06^RecName: Full=Telomerase reverse transcriptase;^Eukaryota; Metazoa; Chordata; Craniata; Vertebrata; Euteleostomi; Mammalia; Eutheria; Laurasiatheria; Carnivora; Caniformia; Canidae; Canis	KEGG:cfa:403412`KO:K11126	0	0	0	12	0
comp1001181_c0_seq1	.	comp1001181_c0_seq1|m.463189	1-411[+]	.	.	2	0	0	0	4
comp1001186_c0_seq1	.	.	.	.	.	0	0	0	6	0
comp1001192_c0_seq1	.	.	.	.	.	0	5	0	0	0
comp1001195_c0_seq1	.	.	.	.	.	3	3	1	1	0
comp1001203_c0_seq1	.	.	.	.	.	0	0	0	4	0
comp100121_c0_seq1	.	.	.	.	.	0	0	0	1	0
comp100122_c0_seq1	.	.	.	.	.	0	1	0	1	0
comp1001223_c0_seq1	.	comp1001223_c0_seq1|m.463190	35-964[+]	.	.	0	0	0	16	0
comp1001234_c0_seq1	.	comp1001234_c0_seq1|m.463193	1-486[+]	.	.	0	0	8	1	0
comp1001238_c0_seq1	.	comp1001238_c0_seq1|m.463196	1-828[-]	.	.	0	0	0	11	0
comp1001239_c0_seq1	.	comp1001239_c0_seq1|m.463198	3-929[+]	.	.	0	0	0	20	0
comp100124_c0_seq1	.	.	.	.	.	2	2	0	0	0
comp1001240_c0_seq1	.	.	.	.	.	0	4	0	0	0
comp1001244_c0_seq1	.	comp1001244_c0_seq1|m.463200	3-371[+]	.	.	0	0	0	6	0
comp1001245_c0_seq1	.	.	.	.	.	0	0	0	5	0
comp1001260_c0_seq1	.	.	.	.	.	1	1	3	0	2
comp1001267_c0_seq1	.	.	.	.	.	3	2	0	1	0
comp100127_c0_seq1	sp|Q9ZP06|MDHM1_ARATH^sp|Q9ZP06|MDHM1_ARATH^Q:1020-208,H:75-341^47.99%ID^E:5e-80^.^.	comp100127_c0_seq1|m.17489	151-1020[-]	MDHM1_ARATH^MDHM1_ARATH^Q:1-271,H:75-341^47.99%ID^E:8e-81^RecName: Full=Malate dehydrogenase 1, mitochondrial {ECO:0000305};^Eukaryota; Viridiplantae; Streptophyta; Embryophyta; Tracheophyta; Spermatophyta; Magnoliophyta; eudicotyledons; Gunneridae; Pentapetalae; rosids; malvids; Brassicales; Brassicaceae; Camelineae; Arabidopsis	KEGG:ath:AT1G53240`KO:K00026	0	0	0	12	0
comp100127_c0_seq2	sp|Q9ZP06|MDHM1_ARATH^sp|Q9ZP06|MDHM1_ARATH^Q:903-91,H:75-341^47.99%ID^E:1e-80^.^.	comp100127_c0_seq2|m.17491	73-903[-]	MDHM1_ARATH^MDHM1_ARATH^Q:1-271,H:75-341^47.99%ID^E:5e-81^RecName: Full=Malate dehydrogenase 1, mitochondrial {ECO:0000305};^Eukaryota; Viridiplantae; Streptophyta; Embryophyta; Tracheophyta; Spermatophyta; Magnoliophyta; eudicotyledons; Gunneridae; Pentapetalae; rosids; malvids; Brassicales; Brassicaceae; Camelineae; Arabidopsis	KEGG:ath:AT1G53240`KO:K00026	0	0	0	10	0
comp1001270_c0_seq1	sp|Q01518|CAP1_HUMAN^sp|Q01518|CAP1_HUMAN^Q:2-295,H:120-217^100%ID^E:9e-53^.^.	comp1001270_c0_seq1|m.463201	2-403[+]	CAP1_PONAB^CAP1_PONAB^Q:1-134,H:120-253^98.51%ID^E:1e-89^RecName: Full=Adenylyl cyclase-associated protein 1;^Eukaryota; Metazoa; Chordata; Craniata; Vertebrata; Euteleostomi; Mammalia; Eutheria; Euarchontoglires; Primates; Haplorrhini; Catarrhini; Hominidae; Pongo	KEGG:pon:100173118`KO:K17261	1	0	0	1	2
comp1001272_c0_seq1	.	.	.	.	.	1	0	5	0	0
comp1001273_c0_seq1	sp|Q0WVK7|PPR12_ARATH^sp|Q0WVK7|PPR12_ARATH^Q:1178-63,H:279-638^26.88%ID^E:8e-49^.^.`sp|Q0WVK7|PPR12_ARATH^sp|Q0WVK7|PPR12_ARATH^Q:1175-63,H:245-603^24.8%ID^E:2e-44^.^.`sp|Q0WVK7|PPR12_ARATH^sp|Q0WVK7|PPR12_ARATH^Q:1178-255,H:384-684^27.92%ID^E:1e-36^.^.`sp|Q0WVK7|PPR12_ARATH^sp|Q0WVK7|PPR12_ARATH^Q:1178-342,H:419-697^26.16%ID^E:3e-29^.^.`sp|Q0WVK7|PPR12_ARATH^sp|Q0WVK7|PPR12_ARATH^Q:1166-9,H:177…	comp1001273_c0_seq1|m.463202	3-1178[-]	PPR12_ARATH^PPR12_ARATH^Q:1-372,H:279-638^26.88%ID^E:7e-49^RecName: Full=Pentatricopeptide repeat-containing protein At1g05670, mitochondrial;^Eukaryota; Viridiplantae; Streptophyta; Embryophyta; Tracheophyta; Spermatophyta; Magnoliophyta; eudicotyledons; Gunneridae; Pentapetalae; rosids; malvids; Brassicales; Brassicaceae; Camelineae; Arabidopsis`PPR12_ARATH^PPR12_ARATH^Q:2-372,H:245-603^24.8%ID…	KEGG:ath:AT1G05670	0	0	0	22	0
comp1001279_c0_seq1	.	.	.	.	.	0	0	0	5	0
comp1001281_c0_seq1	sp|O42387|RS24_TAKRU^sp|O42387|RS24_TAKRU^Q:316-134,H:60-120^68.85%ID^E:2e-21^.^.	.	.	.	.	0	0	7	0	0
comp1001284_c0_seq1	.	comp1001284_c0_seq1|m.463204	87-1262[-]	.	.	0	0	0	27	0
comp1001293_c0_seq1	sp|Q7TT28|REXO1_MOUSE^sp|Q7TT28|REXO1_MOUSE^Q:2-253,H:711-795^76.47%ID^E:7e-28^.^.	.	.	.	.	0	0	0	3	0
comp1001295_c0_seq1	.	comp1001295_c0_seq1|m.463208	2-526[+]	.	.	0	0	0	7	0
comp10013_c0_seq1	.	.	.	.	.	0	2	1	0	2
comp1001302_c0_seq1	.	comp1001302_c0_seq1|m.463209	1-567[-]	.	.	0	0	0	10	0
comp1001312_c0_seq1	sp|A0R665|ETHA_MYCS2^sp|A0R665|ETHA_MYCS2^Q:837-109,H:270-491^33.33%ID^E:2e-36^.^.	comp1001312_c0_seq1|m.463211	106-861[-]	ETHA_MYCS2^ETHA_MYCS2^Q:9-251,H:270-491^33.33%ID^E:8e-37^RecName: Full=FAD-containing monooxygenase EthA;^Bacteria; Actinobacteria; Corynebacteriales; Mycobacteriaceae; Mycobacterium	KEGG:msb:LJ00_31840`KEGG:msg:MSMEI_6272`KEGG:msm:MSMEG_6440`KO:K10215	0	0	0	15	0
comp1001313_c0_seq1	.	.	.	.	.	0	0	0	5	0
comp1001325_c0_seq1	.	comp1001325_c0_seq1|m.463213	81-1136[+]	.	.	0	0	0	20	0
comp1001326_c0_seq1	.	.	.	.	.	2	1	2	2	0
comp1001328_c0_seq1	.	comp1001328_c0_seq1|m.463214	2-523[+]	.	.	6	2	2	0	1
comp1001333_c0_seq1	.	.	.	.	.	1	0	0	0	3
comp100135_c0_seq1	.	.	.	.	.	0	0	0	2	0
comp100136_c0_seq1	.	.	.	.	.	2	1	0	0	0
comp1001363_c0_seq1	.	.	.	.	.	0	0	0	11	0
comp1001369_c0_seq1	.	.	.	.	.	4	1	0	0	0
comp100137_c0_seq1	.	.	.	.	.	1	1	0	0	1
comp1001370_c0_seq1	.	comp1001370_c0_seq1|m.463215	3-365[+]	.	.	0	0	0	0	6
comp1001372_c0_seq1	.	comp1001372_c0_seq1|m.463219	2-337[-]	.	.	0	0	1	0	4
comp1001379_c0_seq1	.	.	.	.	.	0	0	0	15	0
comp1001380_c0_seq1	.	.	.	.	.	0	0	0	10	0
comp1001384_c0_seq1	.	.	.	.	.	1	1	1	1	2
comp1001386_c0_seq1	sp|E9PZQ0|RYR1_MOUSE^sp|E9PZQ0|RYR1_MOUSE^Q:566-87,H:4139-4298^100%ID^E:1e-73^.^.	comp1001386_c0_seq1|m.463221	3-566[-]	RYR1_MOUSE^RYR1_MOUSE^Q:1-188,H:4139-4326^100%ID^E:4e-120^RecName: Full=Ryanodine receptor 1;^Eukaryota; Metazoa; Chordata; Craniata; Vertebrata; Euteleostomi; Mammalia; Eutheria; Euarchontoglires; Glires; Rodentia; Myomorpha; Muroidea; Muridae; Murinae; Mus; Mus	KEGG:mmu:20190`KO:K04961	0	0	0	7	0
comp1001387_c0_seq1	.	.	.	.	.	1	2	0	0	0
comp100139_c0_seq1	sp|P16056|MET_MOUSE^sp|P16056|MET_MOUSE^Q:2-277,H:65-156^100%ID^E:6e-58^.^.	.	.	.	.	0	0	0	4	0
comp100139_c1_seq1	sp|P16056|MET_MOUSE^sp|P16056|MET_MOUSE^Q:3-305,H:170-270^99.01%ID^E:5e-62^.^.	comp100139_c1_seq1|m.17496	3-305[+]	MET_MOUSE^MET_MOUSE^Q:1-101,H:170-270^99.01%ID^E:5e-62^RecName: Full=Hepatocyte growth factor receptor;^Eukaryota; Metazoa; Chordata; Craniata; Vertebrata; Euteleostomi; Mammalia; Eutheria; Euarchontoglires; Glires; Rodentia; Myomorpha; Muroidea; Muridae; Murinae; Mus; Mus	.	0	0	0	2	0
comp1001396_c0_seq1	.	.	.	.	.	0	0	0	7	0
comp100140_c0_seq1	.	.	.	.	.	0	0	2	0	1
comp1001400_c0_seq1	.	.	.	.	.	4	2	0	0	4
comp1001406_c0_seq1	.	.	.	.	.	11	2	0	1	5
comp100141_c0_seq1	.	.	.	.	.	1	0	1	0	0
comp1001411_c0_seq1	.	.	.	.	.	0	0	0	7	0
comp1001417_c0_seq1	.	.	.	.	.	0	0	1	1	5
comp1001430_c0_seq1	.	comp1001430_c0_seq1|m.463229	42-359[-]	.	.	0	0	0	6	0
comp1001431_c0_seq1	sp|Q9Y2I7|FYV1_HUMAN^sp|Q9Y2I7|FYV1_HUMAN^Q:1-432,H:1927-2076^62.67%ID^E:1e-53^.^.	comp1001431_c0_seq1|m.463230	1-435[+]	FYV1_HUMAN^FYV1_HUMAN^Q:1-144,H:1927-2076^62.67%ID^E:1e-53^RecName: Full=1-phosphatidylinositol 3-phosphate 5-kinase;^Eukaryota; Metazoa; Chordata; Craniata; Vertebrata; Euteleostomi; Mammalia; Eutheria; Euarchontoglires; Primates; Haplorrhini; Catarrhini; Hominidae; Homo	KEGG:hsa:200576`KO:K00921	2	3	3	0	1
comp1001437_c0_seq1	.	.	.	.	.	0	1	1	0	0
comp1001439_c0_seq1	.	comp1001439_c0_seq1|m.463231	25-720[-]	.	.	9	2	0	0	10
comp1001444_c0_seq1	.	.	.	.	.	0	1	1	1	2
comp1001446_c0_seq1	.	.	.	.	.	0	0	0	5	0
comp1001455_c0_seq1	sp|Q08013|SSRG_RAT^sp|Q08013|SSRG_RAT^Q:3-215,H:94-166^75.34%ID^E:5e-33^.^.	.	.	.	.	0	3	0	0	3
comp1001459_c0_seq1	.	.	.	.	.	0	0	0	5	0
comp1001468_c0_seq1	.	comp1001468_c0_seq1|m.463234	2-358[+]	.	.	2	0	0	0	3
comp100147_c0_seq1	.	.	.	.	.	2	0	1	0	0
comp100147_c0_seq2	.	.	.	.	.	0	0	0	1	0
comp1001471_c0_seq1	.	comp1001471_c0_seq1|m.463237	3-980[+]	.	.	0	0	0	23	0
comp1001475_c0_seq1	.	.	.	.	.	0	0	0	4	0
comp1001481_c0_seq1	.	comp1001481_c0_seq1|m.463240	2-517[-]	.	.	0	0	0	11	0
comp1001482_c0_seq1	.	comp1001482_c0_seq1|m.463242	1-1044[+]	.	.	0	0	0	12	0
comp10015_c0_seq1	.	.	.	.	.	0	0	0	11	0
comp10015_c1_seq1	.	.	.	.	.	0	0	0	2	0
comp100150_c0_seq1	.	comp100150_c0_seq1|m.17500	44-373[-]	.	.	4	2	1	0	1
comp1001503_c0_seq1	.	comp1001503_c0_seq1|m.463244	1-336[+]	.	.	3	1	0	0	2
comp1001506_c0_seq1	.	.	.	.	.	4	4	1	0	1
comp100151_c0_seq1	.	.	.	.	.	0	0	0	0	1
comp1001512_c0_seq1	.	comp1001512_c0_seq1|m.463246	2-1051[-]	.	.	0	0	0	14	0
comp100152_c0_seq1	.	.	.	.	.	0	2	1	0	0
comp1001523_c0_seq1	.	.	.	.	.	0	0	0	8	0
comp1001529_c0_seq1	.	comp1001529_c0_seq1|m.463249	3-662[+]	.	.	8	2	0	0	0
comp1001535_c0_seq1	.	.	.	.	.	0	0	1	0	0
comp1001546_c0_seq1	.	comp1001546_c0_seq1|m.463252	2-691[+]	.	.	0	0	0	11	0
comp1001553_c0_seq1	sp|O14327|PAB2_SCHPO^sp|O14327|PAB2_SCHPO^Q:76-474,H:6-136^54.89%ID^E:1e-45^.^.	comp1001553_c0_seq1|m.463255	1-609[+]	PAB2_SCHPO^PAB2_SCHPO^Q:26-158,H:6-136^54.89%ID^E:7e-46^RecName: Full=Polyadenylate-binding protein 2;^Eukaryota; Fungi; Dikarya; Ascomycota; Taphrinomycotina; Schizosaccharomycetes; Schizosaccharomycetales; Schizosaccharomycetaceae; Schizosaccharomyces	KEGG:spo:SPBC16E9.12c`KO:K14396	0	0	0	13	0
comp1001563_c0_seq1	.	.	.	.	.	2	0	1	1	0
comp100157_c0_seq1	.	.	.	.	.	2	1	1	0	2
comp1001574_c0_seq1	.	comp1001574_c0_seq1|m.463257	2-1807[+]	.	.	0	0	0	34	0
comp1001576_c0_seq1	.	.	.	.	.	0	0	0	4	0
comp1001586_c0_seq1	.	.	.	.	.	0	0	0	10	0
comp100159_c0_seq1	.	.	.	.	.	1	1	0	0	0
comp10016_c0_seq1	.	comp10016_c0_seq1|m.3302	2-655[+]	.	.	0	0	0	8	0
comp100160_c0_seq1	.	.	.	.	.	0	1	0	1	2
comp1001602_c0_seq1	.	.	.	.	.	0	0	0	5	0
comp1001615_c0_seq1	.	.	.	.	.	0	0	0	5	0
comp1001619_c0_seq1	.	.	.	.	.	4	0	1	0	2
comp1001628_c0_seq1	.	comp1001628_c0_seq1|m.463261	240-662[-]	HR96_DROME^HR96_DROME^Q:11-131,H:600-720^38.02%ID^E:7e-21^RecName: Full=Nuclear hormone receptor HR96;^Eukaryota; Metazoa; Ecdysozoa; Arthropoda; Hexapoda; Insecta; Pterygota; Neoptera; Holometabola; Diptera; Brachycera; Muscomorpha; Ephydroidea; Drosophilidae; Drosophila; Sophophora	KEGG:dme:Dmel_CG11783`KO:K14035	6	2	3	1	1
comp1001636_c0_seq1	.	.	.	.	.	4	1	0	0	0
comp1001638_c0_seq1	.	.	.	.	.	0	1	1	2	0
comp1001642_c0_seq1	.	comp1001642_c0_seq1|m.463263	1-375[+]	.	.	0	0	0	5	0
comp1001643_c0_seq1	.	.	.	.	.	0	1	0	1	2
comp1001645_c0_seq1	.	.	.	.	.	2	2	0	3	0
comp100165_c0_seq2	sp|Q8T1C6|GNT1_DICDI^sp|Q8T1C6|GNT1_DICDI^Q:119-934,H:5-276^43.4%ID^E:4e-59^.^.	comp100165_c0_seq2|m.17502	2-1369[+]	GNT1_DICDI^GNT1_DICDI^Q:40-311,H:5-276^43.4%ID^E:3e-69^RecName: Full=[Skp1-protein]-hydroxyproline N-acetylglucosaminyltransferase;^Eukaryota; Amoebozoa; Mycetozoa; Dictyosteliida; Dictyostelium	KEGG:ddi:DDB_G0275699`KO:K12244	0	0	0	22	0
comp1001655_c0_seq1	.	comp1001655_c0_seq1|m.463265	3-656[-]	.	.	0	0	0	14	0
comp1001656_c0_seq1	.	.	.	.	.	1	0	0	0	4
comp1001660_c0_seq1	sp|P81117|NUCB2_MOUSE^sp|P81117|NUCB2_MOUSE^Q:290-901,H:1-204^99.51%ID^E:2e-143^.^.	comp1001660_c0_seq1|m.463268	290-901[+]	NUCB2_MOUSE^NUCB2_MOUSE^Q:1-204,H:1-204^99.51%ID^E:5e-145^RecName: Full=Nucleobindin-2;^Eukaryota; Metazoa; Chordata; Craniata; Vertebrata; Euteleostomi; Mammalia; Eutheria; Euarchontoglires; Glires; Rodentia; Myomorpha; Muroidea; Muridae; Murinae; Mus; Mus	KEGG:mmu:53322`KO:K20371	0	0	0	16	0
comp1001674_c0_seq1	.	.	.	.	.	2	3	2	1	1
comp1001675_c0_seq1	.	.	.	.	.	5	4	0	0	5
comp1001679_c0_seq1	.	comp1001679_c0_seq1|m.463270	34-681[+]	.	.	3	2	5	1	1
comp100168_c0_seq1	.	.	.	.	.	0	0	0	1	0
comp1001693_c0_seq1	sp|Q8K209|AGRG1_MOUSE^sp|Q8K209|AGRG1_MOUSE^Q:2-469,H:532-687^100%ID^E:5e-83^.^.	comp1001693_c0_seq1|m.463271	633-1121[-]	.	.	0	0	0	23	0
comp10017_c0_seq1	.	comp10017_c0_seq1|m.3306	1-819[+]	.	.	0	0	0	15	0
comp1001710_c0_seq1	.	.	.	.	.	0	0	0	6	0
comp1001719_c0_seq1	.	.	.	.	.	0	1	1	3	0
comp1001726_c0_seq1	.	comp1001726_c0_seq1|m.463274	1-318[-]	.	.	0	0	0	15	0
comp100173_c0_seq1	.	.	.	.	.	0	1	1	0	0
comp1001740_c0_seq1	.	comp1001740_c0_seq1|m.463275	25-522[-]	FBXL2_BOVIN^FBXL2_BOVIN^Q:5-112,H:158-265^37.96%ID^E:2e-13^RecName: Full=F-box/LRR-repeat protein 2 {ECO:0000305};^Eukaryota; Metazoa; Chordata; Craniata; Vertebrata; Euteleostomi; Mammalia; Eutheria; Laurasiatheria; Cetartiodactyla; Ruminantia; Pecora; Bovidae; Bovinae; Bos`FBXL2_BOVIN^FBXL2_BOVIN^Q:4-112,H:209-317^33.94%ID^E:2e-10^RecName: Full=F-box/LRR-repeat protein 2 {ECO:0000305};^Eukaryot…	KEGG:bta:616212`KO:K10268	8	0	0	0	5
comp1001741_c0_seq1	.	.	.	.	.	0	0	0	6	0
comp1001745_c0_seq1	.	comp1001745_c0_seq1|m.463277	3-698[+]	.	.	0	0	0	13	0
comp1001752_c0_seq1	.	comp1001752_c0_seq1|m.463279	1-321[+]	CDPKP_ORYSJ^CDPKP_ORYSJ^Q:47-106,H:390-445^36.67%ID^E:9e-06^RecName: Full=Calcium-dependent protein kinase 25 {ECO:0000305};^Eukaryota; Viridiplantae; Streptophyta; Embryophyta; Tracheophyta; Spermatophyta; Magnoliophyta; Liliopsida; Poales; Poaceae; BOP clade; Oryzoideae; Oryzeae; Oryzinae; Oryza	KEGG:osa:4349714`KO:K13412	4	0	0	0	1
comp1001753_c0_seq1	.	.	.	.	.	0	1	2	2	1
comp1001759_c0_seq1	.	.	.	.	.	0	2	0	1	0
comp100177_c0_seq1	sp|B6IRB5|DXS_RHOCS^sp|B6IRB5|DXS_RHOCS^Q:3-419,H:382-508^62.59%ID^E:1e-52^.^.	comp100177_c0_seq1|m.17507	3-428[+]	DXS_RHOCS^DXS_RHOCS^Q:1-139,H:382-508^62.59%ID^E:1e-52^RecName: Full=1-deoxy-D-xylulose-5-phosphate synthase {ECO:0000255|HAMAP-Rule:MF_00315};^Bacteria; Proteobacteria; Alphaproteobacteria; Rhodospirillales; Rhodospirillaceae; Rhodospirillum	KEGG:rce:RC1_0565`KO:K01662	0	0	3	0	0
comp1001777_c0_seq1	.	.	.	.	.	0	4	0	0	0
comp1001779_c0_seq1	.	.	.	.	.	0	0	0	7	0
comp1001782_c0_seq1	sp|O15442|MPPD1_HUMAN^sp|O15442|MPPD1_HUMAN^Q:823-110,H:84-322^45.23%ID^E:2e-64^.^.	comp1001782_c0_seq1|m.463281	86-1138[-]	MPPD1_HUMAN^MPPD1_HUMAN^Q:106-343,H:84-322^45.23%ID^E:6e-65^RecName: Full=Metallophosphoesterase domain-containing protein 1;^Eukaryota; Metazoa; Chordata; Craniata; Vertebrata; Euteleostomi; Mammalia; Eutheria; Euarchontoglires; Primates; Haplorrhini; Catarrhini; Hominidae; Homo	KEGG:hsa:758	0	0	0	28	0
comp10018_c0_seq1	.	.	.	.	.	3	2	0	0	3
comp1001802_c0_seq1	.	.	.	.	.	0	0	6	0	0
comp100181_c0_seq1	.	.	.	.	.	1	2	0	0	1
comp1001814_c0_seq1	.	.	.	.	.	0	0	0	3	0
comp100182_c0_seq1	.	.	.	.	.	0	0	0	3	0
comp1001820_c0_seq1	.	comp1001820_c0_seq1|m.463284	2-808[+]	.	.	0	0	0	16	0
comp1001829_c0_seq1	.	.	.	.	.	0	0	0	5	0
comp100185_c0_seq1	.	.	.	.	.	1	1	1	0	1
comp1001866_c0_seq1	.	comp1001866_c0_seq1|m.463287	3-395[+]	.	.	0	0	0	9	0
comp1001869_c0_seq1	.	.	.	.	.	2	1	0	3	1
comp1001888_c0_seq1	.	comp1001888_c0_seq1|m.463289	3-308[-]	.	.	2	0	0	0	1
comp1001895_c0_seq1	.	.	.	.	.	2	1	3	0	0
comp100190_c0_seq1	.	.	.	.	.	0	0	0	0	1
comp1001902_c0_seq1	sp|Q7SZM9|TB1RA_XENLA^sp|Q7SZM9|TB1RA_XENLA^Q:45-245,H:126-200^69.33%ID^E:3e-26^.^.	.	.	.	.	2	1	1	0	0
comp1001905_c0_seq1	.	.	.	.	.	0	2	0	1	0
comp1001906_c0_seq1	.	.	.	.	.	0	0	0	7	0
comp1001910_c0_seq1	.	.	.	.	.	3	2	1	0	0
comp1001916_c0_seq1	.	.	.	.	.	3	0	0	0	2
comp1001920_c0_seq1	.	comp1001920_c0_seq1|m.463290	3-794[+]	.	.	0	0	0	21	0
comp1001934_c0_seq1	.	.	.	.	.	6	1	0	0	5
comp100195_c0_seq1	.	.	.	.	.	0	0	5	1	0
comp1001952_c0_seq1	sp|P0DJA5|GRP_ZYMMO^sp|P0DJA5|GRP_ZYMMO^Q:6-320,H:15-119^43.81%ID^E:7e-26^.^.	comp1001952_c0_seq1|m.463294	3-320[+]	GRP_ZYMMO^GRP_ZYMMO^Q:2-106,H:15-119^43.81%ID^E:6e-26^RecName: Full=Glutamate uptake regulatory protein;^Bacteria; Proteobacteria; Alphaproteobacteria; Sphingomonadales; Sphingomonadaceae; Zymomonas	KEGG:zmo:ZMO0457`KO:K05800	0	0	0	0	5
comp1001966_c0_seq1	.	.	.	.	.	3	0	0	0	1
comp1001975_c0_seq1	.	.	.	.	.	3	0	3	1	0
comp1001980_c0_seq1	.	.	.	.	.	0	0	0	5	0
comp1001988_c0_seq1	.	.	.	.	.	0	0	0	5	0
comp1002000_c0_seq1	.	.	.	.	.	5	1	4	1	3
comp100201_c0_seq1	.	.	.	.	.	1	2	0	0	0
comp1002012_c0_seq1	.	comp1002012_c0_seq1|m.463296	2-688[+]	.	.	0	0	0	16	0
comp1002015_c0_seq1	sp|Q9H2K2|TNKS2_HUMAN^sp|Q9H2K2|TNKS2_HUMAN^Q:31-234,H:951-1020^70%ID^E:5e-27^.^.	.	.	.	.	0	2	3	0	1
comp1002024_c0_seq1	.	.	.	.	.	0	0	0	3	0
comp1002027_c0_seq1	.	comp1002027_c0_seq1|m.463298	1-456[+]	.	.	1	0	5	0	0
comp1002032_c0_seq1	.	.	.	.	.	2	2	1	1	4
comp1002039_c0_seq1	.	comp1002039_c0_seq1|m.463300	3-557[-]	.	.	0	0	0	11	0
comp1002044_c0_seq1	sp|Q7TSF4|LR75A_MOUSE^sp|Q7TSF4|LR75A_MOUSE^Q:482-108,H:215-339^100%ID^E:8e-57^.^.	comp1002044_c0_seq1|m.463302	105-482[-]	LR75A_MOUSE^LR75A_MOUSE^Q:1-125,H:215-339^100%ID^E:4e-82^RecName: Full=Leucine-rich repeat-containing protein 75A;^Eukaryota; Metazoa; Chordata; Craniata; Vertebrata; Euteleostomi; Mammalia; Eutheria; Euarchontoglires; Glires; Rodentia; Myomorpha; Muroidea; Muridae; Murinae; Mus; Mus	KEGG:mmu:192976	0	0	0	9	0
comp1002048_c0_seq1	.	comp1002048_c0_seq1|m.463304	2-445[-]	.	.	8	1	0	0	1
comp1002053_c0_seq1	.	comp1002053_c0_seq1|m.463307	3-761[-]	PIGS_BOVIN^PIGS_BOVIN^Q:93-235,H:413-555^27.27%ID^E:4e-09^RecName: Full=GPI transamidase component PIG-S;^Eukaryota; Metazoa; Chordata; Craniata; Vertebrata; Euteleostomi; Mammalia; Eutheria; Laurasiatheria; Cetartiodactyla; Ruminantia; Pecora; Bovidae; Bovinae; Bos	KEGG:bta:504583`KO:K05291	0	0	0	12	0
comp1002071_c0_seq1	.	comp1002071_c0_seq1|m.463309	133-693[+]	.	.	0	0	0	12	0
comp1002078_c0_seq1	.	comp1002078_c0_seq1|m.463310	1-603[-]	.	.	0	0	0	15	0
comp1002083_c0_seq1	.	.	.	.	.	0	1	0	0	0
comp1002089_c0_seq1	.	.	.	.	.	0	0	0	12	0
comp100209_c0_seq1	.	.	.	.	.	1	1	0	0	0
comp1002094_c0_seq1	.	comp1002094_c0_seq1|m.463312	3-905[+]	.	.	9	2	0	0	9
comp100210_c0_seq1	.	.	.	.	.	0	0	0	1	0
comp1002100_c0_seq1	.	.	.	.	.	2	2	0	0	2
comp1002104_c0_seq1	.	.	.	.	.	0	7	0	0	0
comp1002107_c0_seq1	.	.	.	.	.	2	0	1	0	1
comp1002112_c0_seq1	sp|Q0GZS3|USP_CUCME^sp|Q0GZS3|USP_CUCME^Q:8-1627,H:62-604^44.38%ID^E:3e-148^.^.	comp1002112_c0_seq1|m.463314	2-1726[+]	USP_CUCME^USP_CUCME^Q:3-542,H:62-604^44.38%ID^E:1e-148^RecName: Full=UDP-sugar pyrophosphorylase;^Eukaryota; Viridiplantae; Streptophyta; Embryophyta; Tracheophyta; Spermatophyta; Magnoliophyta; eudicotyledons; Gunneridae; Pentapetalae; rosids; fabids; Cucurbitales; Cucurbitaceae; Benincaseae; Cucumis	KEGG:cmo:103485690`KO:K12447	0	0	0	30	0
comp1002115_c0_seq1	sp|Q62431|ARI3A_MOUSE^sp|Q62431|ARI3A_MOUSE^Q:429-836,H:1-136^100%ID^E:1e-40^.^.	comp1002115_c0_seq1|m.463318	429-860[+]	ARI3A_MOUSE^ARI3A_MOUSE^Q:1-144,H:1-144^100%ID^E:2e-94^RecName: Full=AT-rich interactive domain-containing protein 3A;^Eukaryota; Metazoa; Chordata; Craniata; Vertebrata; Euteleostomi; Mammalia; Eutheria; Euarchontoglires; Glires; Rodentia; Myomorpha; Muroidea; Muridae; Murinae; Mus; Mus	KEGG:mmu:13496	0	0	0	17	0
comp1002117_c0_seq1	.	.	.	.	.	0	0	0	7	0
comp1002121_c0_seq1	sp|Q67BT3|S13A5_MOUSE^sp|Q67BT3|S13A5_MOUSE^Q:666-1,H:18-239^100%ID^E:7e-125^.^.	comp1002121_c0_seq1|m.463321	1-666[-]	S13A5_MOUSE^S13A5_MOUSE^Q:1-222,H:18-239^100%ID^E:2e-155^RecName: Full=Solute carrier family 13 member 5;^Eukaryota; Metazoa; Chordata; Craniata; Vertebrata; Euteleostomi; Mammalia; Eutheria; Euarchontoglires; Glires; Rodentia; Myomorpha; Muroidea; Muridae; Murinae; Mus; Mus	KEGG:mmu:237831`KO:K14445	0	0	0	18	0
comp100213_c0_seq1	.	.	.	.	.	0	0	0	2	0
comp1002133_c0_seq1	.	.	.	.	.	0	1	0	0	3
comp100214_c0_seq1	.	.	.	.	.	0	1	1	0	0
comp1002143_c0_seq1	.	.	.	.	.	0	3	3	1	0
comp100215_c0_seq1	.	.	.	.	.	1	0	2	1	1
comp100216_c0_seq1	.	.	.	.	.	0	0	0	1	0
comp100216_c1_seq1	.	.	.	.	.	0	1	0	1	0
comp1002161_c0_seq1	.	.	.	.	.	0	0	1	1	1
comp1002172_c0_seq1	sp|B2RX14|TUT4_MOUSE^sp|B2RX14|TUT4_MOUSE^Q:6-716,H:1025-1262^34.24%ID^E:7e-29^.^.	comp1002172_c0_seq1|m.463322	3-893[+]	TUT4_MOUSE^TUT4_MOUSE^Q:2-238,H:1025-1262^35.41%ID^E:1e-29^RecName: Full=Terminal uridylyltransferase 4;^Eukaryota; Metazoa; Chordata; Craniata; Vertebrata; Euteleostomi; Mammalia; Eutheria; Euarchontoglires; Glires; Rodentia; Myomorpha; Muroidea; Muridae; Murinae; Mus; Mus	KEGG:mmu:230594`KO:K13291	0	0	0	18	0
comp1002179_c0_seq1	.	.	.	.	.	0	1	0	8	0
comp1002189_c0_seq1	.	.	.	.	.	0	0	0	6	0
comp1002194_c0_seq1	.	comp1002194_c0_seq1|m.463326	2-508[-]	.	.	4	2	0	0	5
comp1002197_c0_seq1	.	.	.	.	.	0	1	2	2	0
comp100220_c0_seq1	.	comp100220_c0_seq1|m.17509	3-485[+]	.	.	1	0	0	0	4
comp1002203_c0_seq1	.	comp1002203_c0_seq1|m.463327	1-393[-]	.	.	0	0	0	7	0
comp100221_c0_seq1	.	comp100221_c0_seq1|m.17511	1-366[-]	.	.	0	0	0	7	0
comp1002214_c0_seq1	.	comp1002214_c0_seq1|m.463330	1-432[+]	CAH14_MOUSE^CAH14_MOUSE^Q:2-138,H:170-297^35.97%ID^E:4e-17^RecName: Full=Carbonic anhydrase 14;^Eukaryota; Metazoa; Chordata; Craniata; Vertebrata; Euteleostomi; Mammalia; Eutheria; Euarchontoglires; Glires; Rodentia; Myomorpha; Muroidea; Muridae; Murinae; Mus; Mus	KEGG:mmu:23831`KO:K01672	5	5	0	0	0
comp100222_c0_seq1	.	.	.	.	.	2	0	0	0	1
comp1002222_c0_seq1	sp|A7RWP6|EIF3E_NEMVE^sp|A7RWP6|EIF3E_NEMVE^Q:396-16,H:301-421^49.61%ID^E:5e-35^.^.	comp1002222_c0_seq1|m.463331	1-399[-]	EIF3E_NEMVE^EIF3E_NEMVE^Q:2-128,H:301-421^49.61%ID^E:5e-35^RecName: Full=Eukaryotic translation initiation factor 3 subunit E {ECO:0000255|HAMAP-Rule:MF_03004};^Eukaryota; Metazoa; Cnidaria; Anthozoa; Hexacorallia; Actiniaria; Edwardsiidae; Nematostella	KEGG:nve:NEMVE_v1g163572`KO:K03250	1	1	0	1	7
comp1002224_c0_seq1	sp|Q8BMC3|SHC2_MOUSE^sp|Q8BMC3|SHC2_MOUSE^Q:827-51,H:109-367^100%ID^E:0^.^.	comp1002224_c0_seq1|m.463334	15-827[-]	SHC2_MOUSE^SHC2_MOUSE^Q:1-270,H:109-378^100%ID^E:0^RecName: Full=SHC-transforming protein 2;^Eukaryota; Metazoa; Chordata; Craniata; Vertebrata; Euteleostomi; Mammalia; Eutheria; Euarchontoglires; Glires; Rodentia; Myomorpha; Muroidea; Muridae; Murinae; Mus; Mus	KEGG:mmu:216148`KO:K17447	0	0	0	15	0
comp1002228_c0_seq1	sp|Q5RAZ9|RL36_PONAB^sp|Q5RAZ9|RL36_PONAB^Q:25-294,H:1-90^65.56%ID^E:1e-35^.^.	.	.	.	.	0	0	0	0	3
comp1002234_c0_seq1	.	.	.	.	.	2	2	3	1	0
comp1002246_c0_seq1	.	comp1002246_c0_seq1|m.463336	3-1028[+]	.	.	0	0	0	19	0
comp1002249_c0_seq1	.	.	.	.	.	0	0	0	5	0
comp1002254_c0_seq1	.	.	.	.	.	1	1	3	2	1
comp1002260_c0_seq1	.	.	.	.	.	3	2	0	0	0
comp1002274_c0_seq1	sp|Q00872|MYPC1_HUMAN^sp|Q00872|MYPC1_HUMAN^Q:486-1,H:886-1047^93.83%ID^E:4e-102^.^.	comp1002274_c0_seq1|m.463338	1-486[-]	MYPC1_HUMAN^MYPC1_HUMAN^Q:1-162,H:886-1047^93.83%ID^E:3e-102^RecName: Full=Myosin-binding protein C, slow-type;^Eukaryota; Metazoa; Chordata; Craniata; Vertebrata; Euteleostomi; Mammalia; Eutheria; Euarchontoglires; Primates; Haplorrhini; Catarrhini; Hominidae; Homo`MYPC1_HUMAN^MYPC1_HUMAN^Q:9-142,H:582-716^29.63%ID^E:6e-13^RecName: Full=Myosin-binding protein C, slow-type;^Eukaryota; Metazoa; Ch…	KEGG:hsa:4604`KO:K12557	0	0	0	6	0
comp100228_c0_seq1	.	.	.	.	.	0	0	0	14	0
comp1002295_c0_seq1	.	.	.	.	.	1	0	0	0	0
comp1002296_c0_seq1	.	.	.	.	.	0	0	0	7	0
comp1002297_c0_seq1	.	comp1002297_c0_seq1|m.463339	1-1557[+]	.	.	0	0	0	27	0
comp1002301_c0_seq1	sp|Q6P6M5|PX11C_MOUSE^sp|Q6P6M5|PX11C_MOUSE^Q:1-672,H:14-237^100%ID^E:1e-146^.^.	comp1002301_c0_seq1|m.463342	1-672[+]	PX11C_MOUSE^PX11C_MOUSE^Q:1-224,H:14-237^100%ID^E:8e-163^RecName: Full=Peroxisomal membrane protein 11C;^Eukaryota; Metazoa; Chordata; Craniata; Vertebrata; Euteleostomi; Mammalia; Eutheria; Euarchontoglires; Glires; Rodentia; Myomorpha; Muroidea; Muridae; Murinae; Mus; Mus	KEGG:mmu:69129`KO:K13353	0	0	0	11	0
comp1002302_c0_seq1	.	.	.	.	.	0	0	0	6	0
comp1002305_c0_seq1	.	.	.	.	.	0	0	0	6	0
comp1002312_c0_seq1	.	.	.	.	.	0	0	0	5	0
comp1002317_c0_seq1	.	.	.	.	.	1	1	1	0	1
comp1002319_c0_seq1	.	.	.	.	.	3	1	0	1	0
comp100232_c0_seq1	.	.	.	.	.	0	0	0	2	0
comp1002323_c0_seq1	.	.	.	.	.	3	1	2	0	0
comp100233_c0_seq1	.	.	.	.	.	1	0	0	0	1
comp1002333_c0_seq1	.	.	.	.	.	2	1	0	2	2
comp1002335_c0_seq1	.	.	.	.	.	0	0	0	1	5
comp1002336_c0_seq1	.	.	.	.	.	2	0	1	0	0
comp1002340_c0_seq1	.	.	.	.	.	3	1	2	0	1
comp1002343_c0_seq1	.	comp1002343_c0_seq1|m.463345	216-590[+]	.	.	3	1	0	0	6
comp1002345_c0_seq1	.	comp1002345_c0_seq1|m.463347	1-333[-]	.	.	0	0	0	5	0
comp1002348_c0_seq1	.	.	.	.	.	0	0	0	0	0
comp100235_c0_seq1	.	.	.	.	.	0	0	1	1	0
comp1002350_c0_seq1	sp|Q5SPC5|OTOF_DANRE^sp|Q5SPC5|OTOF_DANRE^Q:2-457,H:1743-1895^73.2%ID^E:1e-74^.^.	comp1002350_c0_seq1|m.463348	2-460[+]	OTOF_DANRE^OTOF_DANRE^Q:1-152,H:1743-1895^73.2%ID^E:1e-74^RecName: Full=Otoferlin;^Eukaryota; Metazoa; Chordata; Craniata; Vertebrata; Euteleostomi; Actinopterygii; Neopterygii; Teleostei; Ostariophysi; Cypriniformes; Cyprinidae; Danio	KEGG:dre:557476`KO:K19949	1	3	2	0	1
comp1002357_c0_seq1	.	.	.	.	.	0	0	0	8	0
comp1002364_c0_seq1	.	comp1002364_c0_seq1|m.463351	3-533[+]	.	.	5	1	0	0	4
comp1002369_c0_seq1	.	comp1002369_c0_seq1|m.463353	51-1235[-]	.	.	0	0	0	31	0
comp1002374_c0_seq1	.	.	.	.	.	0	0	0	7	0
comp1002378_c0_seq1	sp|D3ZPX4|PLXA3_RAT^sp|D3ZPX4|PLXA3_RAT^Q:527-3,H:1691-1865^100%ID^E:2e-120^.^.	comp1002378_c0_seq1|m.463358	3-527[-]	PLXA3_RAT^PLXA3_RAT^Q:1-175,H:1691-1865^100%ID^E:2e-120^RecName: Full=Plexin-A3;^Eukaryota; Metazoa; Chordata; Craniata; Vertebrata; Euteleostomi; Mammalia; Eutheria; Euarchontoglires; Glires; Rodentia; Myomorpha; Muroidea; Muridae; Murinae; Rattus	KEGG:rno:309280`KO:K06820	0	0	0	7	0
comp100238_c0_seq1	.	.	.	.	.	0	1	2	1	1
comp1002399_c0_seq1	.	comp1002399_c0_seq1|m.463359	133-510[+]	.	.	4	1	3	0	0
comp10024_c0_seq1	.	comp10024_c0_seq1|m.3311	3-395[+]	.	.	0	0	0	6	0
comp100240_c0_seq1	sp|P96285|PKS1_MYCTU^sp|P96285|PKS1_MYCTU^Q:453-79,H:1282-1404^42.4%ID^E:6e-24^.^.	.	.	.	.	0	2	4	2	0
comp1002402_c0_seq1	.	.	.	.	.	0	0	0	4	0
comp1002419_c0_seq1	.	comp1002419_c0_seq1|m.463361	3-464[+]	.	.	0	0	0	10	0
comp1002429_c0_seq1	.	comp1002429_c0_seq1|m.463362	1-528[-]	.	.	0	0	0	7	0
comp1002431_c0_seq1	.	comp1002431_c0_seq1|m.463365	2-382[+]	.	.	1	0	0	0	5
comp1002433_c0_seq1	.	comp1002433_c0_seq1|m.463367	273-698[+]	.	.	0	0	0	14	0
comp1002437_c0_seq1	.	.	.	.	.	0	0	0	13	0
comp100244_c0_seq1	.	.	.	.	.	0	0	1	0	0
comp100244_c0_seq2	.	.	.	.	.	2	0	1	0	1
comp1002448_c0_seq1	.	.	.	.	.	1	1	2	1	0
comp1002450_c0_seq1	sp|Q9JI99|SGPP1_MOUSE^sp|Q9JI99|SGPP1_MOUSE^Q:3-464,H:159-312^100%ID^E:1e-82^.^.	comp1002450_c0_seq1|m.463370	3-464[+]	SGPP1_MOUSE^SGPP1_MOUSE^Q:1-154,H:159-312^100%ID^E:5e-105^RecName: Full=Sphingosine-1-phosphate phosphatase 1;^Eukaryota; Metazoa; Chordata; Craniata; Vertebrata; Euteleostomi; Mammalia; Eutheria; Euarchontoglires; Glires; Rodentia; Myomorpha; Muroidea; Muridae; Murinae; Mus; Mus	KEGG:mmu:81535`KO:K04716	0	0	0	10	0
comp1002458_c0_seq1	sp|Q91WU2|S22A7_MOUSE^sp|Q91WU2|S22A7_MOUSE^Q:3-473,H:384-540^100%ID^E:2e-86^.^.	comp1002458_c0_seq1|m.463371	3-476[+]	S22A7_MOUSE^S22A7_MOUSE^Q:1-157,H:384-540^100%ID^E:2e-100^RecName: Full=Solute carrier family 22 member 7;^Eukaryota; Metazoa; Chordata; Craniata; Vertebrata; Euteleostomi; Mammalia; Eutheria; Euarchontoglires; Glires; Rodentia; Myomorpha; Muroidea; Muridae; Murinae; Mus; Mus	KEGG:mmu:108114`KO:K08204	0	0	0	12	0
comp100246_c0_seq1	.	.	.	.	.	0	0	2	0	0
comp1002467_c0_seq1	.	.	.	.	.	0	0	0	4	0
comp1002468_c0_seq1	.	comp1002468_c0_seq1|m.463372	1-315[+]	.	.	0	0	0	0	0
comp100248_c0_seq1	sp|Q55E58|PATS1_DICDI^sp|Q55E58|PATS1_DICDI^Q:9-506,H:1691-1874^41.85%ID^E:1e-34^.^.	comp100248_c0_seq1|m.17513	3-506[+]	PATS1_DICDI^PATS1_DICDI^Q:3-168,H:1691-1874^41.85%ID^E:1e-34^RecName: Full=Probable serine/threonine-protein kinase pats1;^Eukaryota; Amoebozoa; Mycetozoa; Dictyosteliida; Dictyostelium	KEGG:ddi:DDB_G0269250`KO:K08844	2	2	1	0	1
comp1002486_c0_seq1	.	comp1002486_c0_seq1|m.463376	75-632[+]	.	.	0	0	0	13	0
comp1002488_c0_seq1	.	.	.	.	.	0	9	0	0	0
comp1002497_c0_seq1	.	comp1002497_c0_seq1|m.463377	2-988[+]	TRUC_HAEIN^TRUC_HAEIN^Q:228-318,H:2-94^35.48%ID^E:4e-07^RecName: Full=tRNA pseudouridine synthase C;^Bacteria; Proteobacteria; Gammaproteobacteria; Pasteurellales; Pasteurellaceae; Haemophilus	.	0	0	0	12	0
comp10025_c0_seq1	sp|Q10449|MU157_SCHPO^sp|Q10449|MU157_SCHPO^Q:3-176,H:347-404^68.97%ID^E:9e-21^.^.	.	.	.	.	3	0	0	0	2
comp100250_c0_seq1	.	.	.	.	.	1	1	0	0	0
comp1002504_c0_seq1	.	.	.	.	.	1	0	0	0	3
comp1002508_c0_seq1	.	comp1002508_c0_seq1|m.463380	3-467[-]	.	.	0	0	0	7	0
comp100252_c0_seq1	.	.	.	.	.	0	4	0	0	0
comp1002523_c0_seq1	.	.	.	.	.	0	0	0	10	0
comp1002525_c0_seq1	.	.	.	.	.	0	0	1	2	2
comp1002528_c0_seq1	sp|Q28DE6|RSBNL_XENTR^sp|Q28DE6|RSBNL_XENTR^Q:13-306,H:546-643^76.53%ID^E:1e-47^.^.	comp1002528_c0_seq1|m.463381	1-684[+]	RSBNL_XENTR^RSBNL_XENTR^Q:5-102,H:546-643^76.53%ID^E:3e-48^RecName: Full=Round spermatid basic protein 1-like;^Eukaryota; Metazoa; Chordata; Craniata; Vertebrata; Euteleostomi; Amphibia; Batrachia; Anura; Pipoidea; Pipidae; Xenopodinae; Xenopus; Silurana	KEGG:xtr:550058	5	3	3	0	2
comp100253_c0_seq1	.	.	.	.	.	1	0	2	0	0
comp1002533_c0_seq1	.	comp1002533_c0_seq1|m.463383	3-356[-]	SPAG1_RAT^SPAG1_RAT^Q:25-109,H:21-108^31.82%ID^E:1e-10^RecName: Full=Sperm-associated antigen 1;^Eukaryota; Metazoa; Chordata; Craniata; Vertebrata; Euteleostomi; Mammalia; Eutheria; Euarchontoglires; Glires; Rodentia; Myomorpha; Muroidea; Muridae; Murinae; Rattus	KEGG:rno:315033`KO:K19870	4	1	0	0	6
comp1002534_c0_seq1	.	.	.	.	.	0	0	0	9	0
comp1002535_c0_seq1	sp|P36236|RL1_SYNY3^sp|P36236|RL1_SYNY3^Q:965-285,H:1-227^60.79%ID^E:4e-87^.^.	comp1002535_c0_seq1|m.463387	252-965[-]	RL1_SYNY3^RL1_SYNY3^Q:1-231,H:1-231^61.04%ID^E:6e-97^RecName: Full=50S ribosomal protein L1 {ECO:0000255|HAMAP-Rule:MF_01318};^Bacteria; Cyanobacteria; Synechococcales; Merismopediaceae; Synechocystis	KEGG:syn:sll1744`KO:K02863	5	1	0	0	12
comp100254_c0_seq1	.	.	.	.	.	1	1	0	0	1
comp1002541_c0_seq1	.	.	.	.	.	0	0	0	7	0
comp1002549_c0_seq1	.	.	.	.	.	0	0	0	4	0
comp1002554_c0_seq1	sp|P59910|DJB13_HUMAN^sp|P59910|DJB13_HUMAN^Q:5-796,H:17-279^64.02%ID^E:8e-124^.^.	comp1002554_c0_seq1|m.463389	2-799[+]	DJB13_HUMAN^DJB13_HUMAN^Q:2-265,H:17-279^64.02%ID^E:7e-124^RecName: Full=DnaJ homolog subfamily B member 13;^Eukaryota; Metazoa; Chordata; Craniata; Vertebrata; Euteleostomi; Mammalia; Eutheria; Euarchontoglires; Primates; Haplorrhini; Catarrhini; Hominidae; Homo	KEGG:hsa:374407`KO:K09519	0	9	0	0	5
comp1002555_c0_seq1	.	comp1002555_c0_seq1|m.463390	3-1499[+]	CML13_ORYSJ^CML13_ORYSJ^Q:280-420,H:27-163^28.87%ID^E:5e-12^RecName: Full=Probable calcium-binding protein CML13;^Eukaryota; Viridiplantae; Streptophyta; Embryophyta; Tracheophyta; Spermatophyta; Magnoliophyta; Liliopsida; Poales; Poaceae; BOP clade; Oryzoideae; Oryzeae; Oryzinae; Oryza	KEGG:osa:4343922`KO:K13448	0	0	0	32	0
comp1002561_c0_seq1	.	comp1002561_c0_seq1|m.463397	3-467[-]	.	.	0	0	0	10	0
comp1002564_c0_seq1	.	comp1002564_c0_seq1|m.463399	2-1024[-]	PLA11_ARATH^PLA11_ARATH^Q:46-186,H:210-358^33.33%ID^E:2e-14^RecName: Full=Phospholipase A(1) DAD1, chloroplastic;^Eukaryota; Viridiplantae; Streptophyta; Embryophyta; Tracheophyta; Spermatophyta; Magnoliophyta; eudicotyledons; Gunneridae; Pentapetalae; rosids; malvids; Brassicales; Brassicaceae; Camelineae; Arabidopsis	KEGG:ath:AT2G44810`KO:K16818	0	0	0	17	0
comp1002565_c0_seq1	.	.	.	.	.	0	0	0	9	0
comp100257_c0_seq1	.	.	.	.	.	0	1	2	1	1
comp1002579_c0_seq1	.	.	.	.	.	0	0	0	3	0
comp1002581_c0_seq1	.	.	.	.	.	3	7	7	1	1
comp1002585_c0_seq1	sp|Q6A332|ALY3_ARATH^sp|Q6A332|ALY3_ARATH^Q:149-619,H:596-747^41.4%ID^E:8e-28^.^.	comp1002585_c0_seq1|m.463404	2-652[+]	ALY3_ARATH^ALY3_ARATH^Q:50-206,H:596-747^41.4%ID^E:8e-28^RecName: Full=Protein ALWAYS EARLY 3;^Eukaryota; Viridiplantae; Streptophyta; Embryophyta; Tracheophyta; Spermatophyta; Magnoliophyta; eudicotyledons; Gunneridae; Pentapetalae; rosids; malvids; Brassicales; Brassicaceae; Camelineae; Arabidopsis	KEGG:ath:AT3G21430	4	1	0	0	7
comp1002596_c0_seq1	.	.	.	.	.	0	0	0	6	0
comp10026_c0_seq1	.	.	.	.	.	0	1	1	1	0
comp100260_c0_seq1	.	.	.	.	.	0	0	2	0	0
comp1002617_c0_seq1	.	comp1002617_c0_seq1|m.463406	117-875[+]	EFMT3_XENTR^EFMT3_XENTR^Q:40-251,H:37-217^29.58%ID^E:1e-17^RecName: Full=EEF1A lysine methyltransferase 3 {ECO:0000250|UniProtKB:Q96AZ1};^Eukaryota; Metazoa; Chordata; Craniata; Vertebrata; Euteleostomi; Amphibia; Batrachia; Anura; Pipoidea; Pipidae; Xenopodinae; Xenopus; Silurana	KEGG:xtr:549414	0	0	0	23	0
comp1002626_c0_seq1	.	comp1002626_c0_seq1|m.463408	2-670[+]	.	.	0	0	0	9	0
comp100264_c0_seq1	sp|P23508|CRCM_HUMAN^sp|P23508|CRCM_HUMAN^Q:2-1168,H:323-711^98.97%ID^E:0^.^.	comp100264_c0_seq1|m.17514	2-1168[+]	CRCM_HUMAN^CRCM_HUMAN^Q:1-389,H:323-711^98.97%ID^E:0^RecName: Full=Colorectal mutant cancer protein;^Eukaryota; Metazoa; Chordata; Craniata; Vertebrata; Euteleostomi; Mammalia; Eutheria; Euarchontoglires; Primates; Haplorrhini; Catarrhini; Hominidae; Homo	KEGG:hsa:4163	0	0	0	20	0
comp1002640_c0_seq1	.	.	.	.	.	2	2	0	0	0
comp1002647_c0_seq1	.	.	.	.	.	0	0	0	4	0
comp100265_c0_seq1	.	.	.	.	.	0	0	0	1	0
comp1002654_c0_seq1	.	comp1002654_c0_seq1|m.463409	2-853[+]	.	.	0	0	0	12	0
comp1002655_c0_seq1	.	.	.	.	.	1	1	0	0	1
comp100266_c0_seq1	.	.	.	.	.	0	0	0	0	0
comp1002665_c0_seq1	.	.	.	.	.	3	1	0	0	0
comp1002679_c0_seq1	.	.	.	.	.	2	2	3	0	0
comp1002695_c0_seq1	sp|P27484|GRP2_NICSY^sp|P27484|GRP2_NICSY^Q:792-583,H:11-80^65.71%ID^E:1e-22^.^.	comp1002695_c0_seq1|m.463413	85-486[+]	.	.	5	3	0	0	11
comp10027_c0_seq1	.	comp10027_c0_seq1|m.3312	3-893[+]	.	.	2	1	0	0	8
comp1002707_c0_seq1	.	.	.	.	.	0	0	0	1	0
comp100271_c0_seq1	.	.	.	.	.	0	0	0	1	0
comp1002715_c0_seq1	.	comp1002715_c0_seq1|m.463415	2-547[-]	.	.	0	0	0	11	0
comp1002717_c0_seq1	.	comp1002717_c0_seq1|m.463417	2-613[+]	.	.	0	0	0	12	0
comp100272_c0_seq1	.	.	.	.	.	3	0	0	0	1
comp1002722_c0_seq1	.	.	.	.	.	0	0	0	2	0
comp1002748_c0_seq1	.	comp1002748_c0_seq1|m.463421	1-462[+]	RN115_MOUSE^RN115_MOUSE^Q:32-149,H:189-291^32.2%ID^E:8e-11^RecName: Full=E3 ubiquitin-protein ligase RNF115 {ECO:0000305};^Eukaryota; Metazoa; Chordata; Craniata; Vertebrata; Euteleostomi; Mammalia; Eutheria; Euarchontoglires; Glires; Rodentia; Myomorpha; Muroidea; Muridae; Murinae; Mus; Mus	KEGG:mmu:67845`KO:K11982	0	0	0	11	0
comp100275_c0_seq1	.	.	.	.	.	1	0	0	0	0
comp1002753_c0_seq1	.	comp1002753_c0_seq1|m.463423	1-375[-]	.	.	1	1	3	0	5
comp1002754_c0_seq1	.	.	.	.	.	0	0	0	7	0
comp1002766_c0_seq1	.	.	.	.	.	2	0	0	0	7
comp1002777_c0_seq1	.	.	.	.	.	0	0	0	5	0
comp1002781_c0_seq1	.	.	.	.	.	3	2	1	0	0
comp1002783_c0_seq1	.	.	.	.	.	3	0	0	0	1
comp1002784_c0_seq1	.	.	.	.	.	1	1	3	0	2
comp1002790_c0_seq1	.	.	.	.	.	0	0	0	6	0
comp1002797_c0_seq1	.	.	.	.	.	0	1	2	0	0
comp10028_c1_seq1	.	.	.	.	.	0	0	1	0	1
comp100280_c0_seq1	.	.	.	.	.	1	1	0	1	0
comp1002804_c0_seq1	.	.	.	.	.	0	0	0	5	0
comp1002806_c0_seq1	.	comp1002806_c0_seq1|m.463424	67-843[-]	.	.	0	0	0	20	0
comp1002811_c0_seq1	.	.	.	.	.	0	0	0	5	0
comp100282_c0_seq1	.	.	.	.	.	2	1	1	2	2
comp1002828_c0_seq1	sp|Q9QUH6|SYGP1_RAT^sp|Q9QUH6|SYGP1_RAT^Q:6-452,H:99-247^100%ID^E:7e-75^.^.	comp1002828_c0_seq1|m.463426	3-452[+]	SYGP1_RAT^SYGP1_RAT^Q:2-150,H:99-247^100%ID^E:2e-95^RecName: Full=Ras/Rap GTPase-activating protein SynGAP;^Eukaryota; Metazoa; Chordata; Craniata; Vertebrata; Euteleostomi; Mammalia; Eutheria; Euarchontoglires; Glires; Rodentia; Myomorpha; Muroidea; Muridae; Murinae; Rattus	.	0	0	0	10	1
comp1002837_c0_seq1	.	comp1002837_c0_seq1|m.463428	2-355[-]	.	.	3	1	1	1	2
comp100284_c0_seq1	.	.	.	.	.	1	0	1	0	1
comp1002844_c0_seq1	.	.	.	.	.	1	0	1	0	3
comp1002849_c0_seq1	.	.	.	.	.	3	1	0	0	1
comp100288_c0_seq1	.	.	.	.	.	0	0	0	1	0
comp1002885_c0_seq1	.	.	.	.	.	0	0	0	7	0
comp1002894_c0_seq1	.	.	.	.	.	0	0	2	0	0
comp1002895_c0_seq1	.	.	.	.	.	0	3	2	0	0
comp10029_c0_seq1	sp|G5ECH7|CDK5_CAEEL^sp|G5ECH7|CDK5_CAEEL^Q:270-100,H:208-264^64.91%ID^E:2e-23^.^.	.	.	.	.	1	0	0	0	0
comp10029_c0_seq2	sp|G5ECH7|CDK5_CAEEL^sp|G5ECH7|CDK5_CAEEL^Q:486-244,H:208-288^62.96%ID^E:2e-32^.^.	comp10029_c0_seq2|m.3315	187-486[-]	CDK5_CAEEL^CDK5_CAEEL^Q:1-81,H:208-288^62.96%ID^E:2e-33^RecName: Full=Cyclin-dependent-like kinase 5 {ECO:0000305};^Eukaryota; Metazoa; Ecdysozoa; Nematoda; Chromadorea; Rhabditida; Rhabditoidea; Rhabditidae; Peloderinae; Caenorhabditis	KEGG:cel:CELE_T27E9.3`KO:K02090	4	3	2	0	0
comp1002909_c0_seq1	sp|Q8GUQ8|XDH1_ARATH^sp|Q8GUQ8|XDH1_ARATH^Q:354-986,H:1146-1345^36.2%ID^E:2e-27^.^.	comp1002909_c0_seq1|m.463429	3-1046[+]	XDH1_ARATH^XDH1_ARATH^Q:118-328,H:1146-1345^36.2%ID^E:1e-28^RecName: Full=Xanthine dehydrogenase 1;^Eukaryota; Viridiplantae; Streptophyta; Embryophyta; Tracheophyta; Spermatophyta; Magnoliophyta; eudicotyledons; Gunneridae; Pentapetalae; rosids; malvids; Brassicales; Brassicaceae; Camelineae; Arabidopsis	KEGG:ath:AT4G34890`KO:K00106	5	1	0	0	12
comp1002914_c0_seq1	.	comp1002914_c0_seq1|m.463433	2-712[+]	.	.	6	3	0	0	5
comp1002917_c0_seq1	.	.	.	.	.	2	1	0	0	0
comp1002922_c0_seq1	.	.	.	.	.	1	1	2	0	3
comp100293_c0_seq1	.	.	.	.	.	0	0	0	0	0
comp1002931_c0_seq1	.	.	.	.	.	0	0	0	5	0
comp1002950_c0_seq1	.	.	.	.	.	0	0	0	3	0
comp1002953_c0_seq1	.	.	.	.	.	7	4	0	0	4
comp100296_c0_seq1	.	.	.	.	.	1	1	3	0	0
comp1002969_c0_seq1	.	.	.	.	.	0	0	0	11	0
comp1002975_c0_seq1	.	comp1002975_c0_seq1|m.463436	3-914[-]	.	.	12	2	0	0	4
comp1002985_c0_seq1	sp|Q02566|MYH6_MOUSE^sp|Q02566|MYH6_MOUSE^Q:1-513,H:1370-1540^100%ID^E:8e-84^.^.	comp1002985_c0_seq1|m.463440	1-513[+]	MYH6_MOUSE^MYH6_MOUSE^Q:1-171,H:1370-1540^100%ID^E:2e-97^RecName: Full=Myosin-6;^Eukaryota; Metazoa; Chordata; Craniata; Vertebrata; Euteleostomi; Mammalia; Eutheria; Euarchontoglires; Glires; Rodentia; Myomorpha; Muroidea; Muridae; Murinae; Mus; Mus	KEGG:mmu:17888`KO:K17751	0	0	0	8	0
comp1002988_c0_seq1	.	comp1002988_c0_seq1|m.463441	1-447[+]	.	.	0	0	0	8	0
comp100299_c0_seq1	.	comp100299_c0_seq1|m.17515	3-437[-]	.	.	0	0	0	3	0
comp1002991_c0_seq1	.	.	.	.	.	0	0	0	8	0
comp100300_c0_seq1	.	.	.	.	.	1	1	0	0	0
comp1003004_c0_seq1	.	comp1003004_c0_seq1|m.463444	1-576[+]	.	.	0	0	0	12	0
comp1003013_c0_seq1	.	.	.	.	.	0	1	1	2	0
comp1003017_c0_seq1	.	.	.	.	.	0	0	0	17	0
comp100302_c0_seq1	.	.	.	.	.	0	1	1	0	1
comp1003035_c0_seq1	.	.	.	.	.	0	0	0	5	0
comp100304_c0_seq1	.	.	.	.	.	0	0	0	3	0
comp1003043_c0_seq1	sp|O43808|PM34_HUMAN^sp|O43808|PM34_HUMAN^Q:523-2,H:127-300^58.1%ID^E:9e-56^.^.	comp1003043_c0_seq1|m.463446	2-523[-]	PM34_HUMAN^PM34_HUMAN^Q:1-174,H:127-300^58.1%ID^E:8e-56^RecName: Full=Peroxisomal membrane protein PMP34;^Eukaryota; Metazoa; Chordata; Craniata; Vertebrata; Euteleostomi; Mammalia; Eutheria; Euarchontoglires; Primates; Haplorrhini; Catarrhini; Hominidae; Homo	KEGG:hsa:10478`KO:K13354	3	1	4	0	0
comp1003048_c0_seq1	.	.	.	.	.	0	0	0	1	0
comp1003054_c0_seq1	.	.	.	.	.	0	0	0	15	0
comp1003055_c0_seq1	.	comp1003055_c0_seq1|m.463447	52-1275[+]	PP124_ARATH^PP124_ARATH^Q:141-407,H:192-432^25.55%ID^E:6e-14^RecName: Full=Pentatricopeptide repeat-containing protein At1g74850, chloroplastic;^Eukaryota; Viridiplantae; Streptophyta; Embryophyta; Tracheophyta; Spermatophyta; Magnoliophyta; eudicotyledons; Gunneridae; Pentapetalae; rosids; malvids; Brassicales; Brassicaceae; Camelineae; Arabidopsis`PP124_ARATH^PP124_ARATH^Q:312-408,H:161-258^32.…	KEGG:ath:AT1G74850	0	0	0	27	0
comp1003066_c0_seq1	.	.	.	.	.	0	1	4	0	1
comp1003075_c0_seq1	.	comp1003075_c0_seq1|m.463450	1-369[+]	.	.	0	0	0	9	0
comp1003078_c0_seq1	.	.	.	.	.	0	0	0	3	0
comp1003082_c0_seq1	.	comp1003082_c0_seq1|m.463455	31-558[+]	.	.	0	0	0	11	0
comp1003088_c0_seq1	.	.	.	.	.	2	2	2	1	0
comp1003094_c0_seq1	.	.	.	.	.	0	0	0	0	0
comp100310_c0_seq1	.	.	.	.	.	0	0	0	0	0
comp1003103_c0_seq1	.	.	.	.	.	1	1	0	0	3
comp1003107_c0_seq1	sp|Q8R420|ABCA3_MOUSE^sp|Q8R420|ABCA3_MOUSE^Q:1154-627,H:1516-1690^42.54%ID^E:3e-36^.^.`sp|Q8R420|ABCA3_MOUSE^sp|Q8R420|ABCA3_MOUSE^Q:1157-621,H:665-839^38.33%ID^E:4e-31^.^.	comp1003107_c0_seq1|m.463458	3-407[+]	SMU1_ARATH^SMU1_ARATH^Q:1-128,H:384-510^33.59%ID^E:1e-18^RecName: Full=Suppressor of mec-8 and unc-52 protein homolog 1;^Eukaryota; Viridiplantae; Streptophyta; Embryophyta; Tracheophyta; Spermatophyta; Magnoliophyta; eudicotyledons; Gunneridae; Pentapetalae; rosids; malvids; Brassicales; Brassicaceae; Camelineae; Arabidopsis	KEGG:ath:AT1G73720`KO:K13111	11	6	0	0	5
comp100311_c0_seq1	.	comp100311_c0_seq1|m.17516	2-826[+]	.	.	6	1	0	0	3
comp1003114_c0_seq1	.	comp1003114_c0_seq1|m.463460	61-903[-]	CHST1_RAT^CHST1_RAT^Q:94-279,H:197-387^27.86%ID^E:5e-06^RecName: Full=Carbohydrate sulfotransferase 1;^Eukaryota; Metazoa; Chordata; Craniata; Vertebrata; Euteleostomi; Mammalia; Eutheria; Euarchontoglires; Glires; Rodentia; Myomorpha; Muroidea; Muridae; Murinae; Rattus	KEGG:rno:295934`KO:K01022	0	0	0	19	0
comp1003116_c0_seq1	.	.	.	.	.	3	1	1	0	1
comp1003122_c0_seq1	.	comp1003122_c0_seq1|m.463463	1-399[+]	.	.	1	2	0	0	6
comp100313_c0_seq1	.	.	.	.	.	0	0	0	3	0
comp1003131_c0_seq1	.	.	.	.	.	5	1	3	3	1
comp1003133_c0_seq1	.	.	.	.	.	0	0	0	8	0
comp1003136_c0_seq1	.	.	.	.	.	0	0	0	7	0
comp1003139_c0_seq1	.	.	.	.	.	0	0	0	6	0
comp100314_c0_seq1	.	.	.	.	.	0	2	4	0	1
comp100315_c0_seq1	.	.	.	.	.	6	2	1	0	0
comp1003159_c0_seq1	.	.	.	.	.	2	1	2	0	1
comp1003166_c0_seq1	.	comp1003166_c0_seq1|m.463464	3-320[+]	.	.	0	0	0	6	0
comp100317_c0_seq1	.	comp100317_c0_seq1|m.17519	3-299[+]	.	.	0	0	0	1	0
comp100317_c1_seq1	.	.	.	.	.	0	0	0	1	0
comp1003171_c0_seq1	.	comp1003171_c0_seq1|m.463465	1-1650[-]	.	.	0	0	0	38	0
comp10032_c0_seq1	.	.	.	.	.	1	2	1	1	0
comp1003200_c0_seq1	.	.	.	.	.	0	0	0	3	0
comp100321_c0_seq1	sp|Q32KJ6|GALNS_RAT^sp|Q32KJ6|GALNS_RAT^Q:254-3,H:270-354^69.41%ID^E:6e-31^.^.	.	.	.	.	1	1	0	0	0
comp1003231_c0_seq1	.	.	.	.	.	0	0	0	4	0
comp1003236_c0_seq1	.	.	.	.	.	1	2	3	0	1
comp1003257_c0_seq1	.	.	.	.	.	0	2	0	0	3
comp100326_c0_seq1	.	comp100326_c0_seq1|m.17520	2-658[-]	.	.	0	0	0	11	0
comp1003265_c0_seq1	.	comp1003265_c0_seq1|m.463470	2-1414[-]	.	.	0	0	0	26	0
comp100328_c0_seq1	.	.	.	.	.	0	1	0	0	0
comp100329_c0_seq1	.	.	.	.	.	4	4	4	3	3
comp10033_c0_seq1	.	.	.	.	.	0	1	0	0	0
comp1003302_c0_seq1	.	.	.	.	.	0	0	0	11	0
comp1003303_c0_seq1	.	.	.	.	.	0	0	0	4	0
comp100331_c0_seq1	.	.	.	.	.	4	0	0	1	0
comp1003311_c0_seq1	.	comp1003311_c0_seq1|m.463471	3-974[+]	.	.	11	2	0	0	9
comp1003314_c0_seq1	.	comp1003314_c0_seq1|m.463475	1-465[-]	.	.	6	2	0	0	5
comp1003321_c0_seq1	sp|P43378|PTN9_HUMAN^sp|P43378|PTN9_HUMAN^Q:1-273,H:473-563^60.44%ID^E:6e-29^.^.	.	.	.	.	0	1	4	0	0
comp1003324_c0_seq1	.	.	.	.	.	0	0	0	6	0
comp1003339_c0_seq1	.	.	.	.	.	2	2	2	0	0
comp1003340_c0_seq1	.	.	.	.	.	0	0	0	4	0
comp1003354_c0_seq1	.	.	.	.	.	1	2	1	1	1
comp1003361_c0_seq1	.	.	.	.	.	1	0	0	0	1
comp1003362_c0_seq1	.	.	.	.	.	1	1	1	2	0
comp1003363_c0_seq1	.	comp1003363_c0_seq1|m.463477	3-725[-]	.	.	0	0	0	11	0
comp1003368_c0_seq1	.	.	.	.	.	1	0	2	2	1
comp1003377_c0_seq1	.	.	.	.	.	0	0	0	5	0
comp1003390_c0_seq1	.	comp1003390_c0_seq1|m.463479	2-427[+]	.	.	0	0	0	9	0
comp1003393_c0_seq1	.	comp1003393_c0_seq1|m.463483	429-923[+]	.	.	0	0	0	20	0
comp1003396_c0_seq1	.	comp1003396_c0_seq1|m.463485	1-432[+]	.	.	0	0	0	14	0
comp100340_c0_seq1	.	.	.	.	.	0	1	0	0	0
comp100340_c1_seq1	.	.	.	.	.	0	3	0	0	0
comp1003404_c0_seq1	.	.	.	.	.	0	1	1	1	0
comp100341_c0_seq1	.	.	.	.	.	2	0	0	0	0
comp1003419_c0_seq1	.	.	.	.	.	2	1	0	0	0
comp100342_c0_seq1	.	.	.	.	.	1	1	1	1	0
comp1003428_c0_seq1	sp|H1A988|C7254_GLYUR^sp|H1A988|C7254_GLYUR^Q:469-11,H:310-465^36.94%ID^E:3e-27^.^.	comp1003428_c0_seq1|m.463488	2-469[-]	C7254_GLYUR^C7254_GLYUR^Q:1-153,H:310-465^36.94%ID^E:3e-27^RecName: Full=11-oxo-beta-amyrin 30-oxidase;^Eukaryota; Viridiplantae; Streptophyta; Embryophyta; Tracheophyta; Spermatophyta; Magnoliophyta; eudicotyledons; Gunneridae; Pentapetalae; rosids; fabids; Fabales; Fabaceae; Papilionoideae; Galegeae; Glycyrrhiza	KEGG:ag:BAL45207`KO:K17873	3	0	0	0	6
comp1003437_c0_seq1	.	.	.	.	.	0	0	0	6	0
comp100344_c0_seq1	.	comp100344_c0_seq1|m.17521	2-481[-]	.	.	3	2	3	0	1
comp1003458_c0_seq1	sp|Q15WG1|PYRH_PSEA6^sp|Q15WG1|PYRH_PSEA6^Q:15-224,H:1-70^91.43%ID^E:1e-22^.^.	.	.	.	.	0	0	0	0	5
comp100346_c0_seq1	sp|Q0JNK5|COPB2_ORYSJ^sp|Q0JNK5|COPB2_ORYSJ^Q:222-1,H:735-808^68.92%ID^E:3e-26^.^.	.	.	.	.	0	0	1	0	0
comp1003477_c0_seq1	.	.	.	.	.	0	0	0	5	0
comp1003485_c0_seq1	.	.	.	.	.	0	0	0	6	0
comp100349_c0_seq1	.	.	.	.	.	0	1	3	0	0
comp100350_c0_seq1	.	.	.	.	.	1	0	0	0	3
comp1003500_c0_seq1	.	.	.	.	.	0	0	0	6	0
comp1003506_c0_seq1	.	.	.	.	.	1	1	1	0	0
comp1003509_c0_seq1	.	.	.	.	.	1	2	0	0	2
comp1003517_c0_seq1	.	.	.	.	.	1	1	4	0	0
comp1003529_c0_seq1	.	.	.	.	.	3	1	0	1	1
comp100353_c0_seq1	.	.	.	.	.	0	1	0	0	0
comp100354_c0_seq1	.	.	.	.	.	0	0	0	5	0
comp1003549_c0_seq1	.	.	.	.	.	0	0	0	3	0
comp1003563_c0_seq1	.	comp1003563_c0_seq1|m.463490	1-405[+]	MRP4_HUMAN^MRP4_HUMAN^Q:71-135,H:425-489^47.69%ID^E:1e-09^RecName: Full=Multidrug resistance-associated protein 4;^Eukaryota; Metazoa; Chordata; Craniata; Vertebrata; Euteleostomi; Mammalia; Eutheria; Euarchontoglires; Primates; Haplorrhini; Catarrhini; Hominidae; Homo	KEGG:hsa:10257`KO:K05673	0	0	0	6	0
comp1003566_c0_seq1	.	comp1003566_c0_seq1|m.463493	2-1333[+]	.	.	0	0	0	24	0
comp1003569_c0_seq1	.	comp1003569_c0_seq1|m.463499	107-1222[-]	.	.	0	0	0	28	0
comp1003573_c0_seq1	.	.	.	.	.	0	1	1	2	0
comp1003574_c0_seq1	.	.	.	.	.	0	0	0	7	0
comp1003575_c0_seq1	.	.	.	.	.	0	0	0	6	0
comp1003579_c0_seq1	.	comp1003579_c0_seq1|m.463505	1-627[+]	.	.	3	2	0	0	9
comp1003586_c0_seq1	.	.	.	.	.	0	1	1	0	3
comp100359_c0_seq1	.	.	.	.	.	1	1	3	0	2
comp100360_c0_seq1	.	.	.	.	.	1	0	0	0	0
comp1003609_c0_seq1	.	comp1003609_c0_seq1|m.463507	2-397[-]	MYO1C_HUMAN^MYO1C_HUMAN^Q:1-104,H:228-329^38.46%ID^E:6e-13^RecName: Full=Unconventional myosin-Ic;^Eukaryota; Metazoa; Chordata; Craniata; Vertebrata; Euteleostomi; Mammalia; Eutheria; Euarchontoglires; Primates; Haplorrhini; Catarrhini; Hominidae; Homo	KEGG:hsa:4641`KO:K10356	2	4	0	0	1
comp1003612_c0_seq1	.	.	.	.	.	0	0	10	0	0
comp1003617_c0_seq1	.	comp1003617_c0_seq1|m.463509	3-404[+]	.	.	0	0	0	6	0
comp1003621_c0_seq1	.	.	.	.	.	0	0	0	18	0
comp1003629_c0_seq1	.	.	.	.	.	0	0	0	5	0
comp100363_c0_seq1	.	.	.	.	.	1	3	3	0	0
comp1003634_c0_seq1	.	.	.	.	.	1	1	0	0	3
comp1003635_c0_seq1	.	comp1003635_c0_seq1|m.463514	2-388[-]	.	.	4	0	0	0	3
comp1003650_c0_seq1	.	.	.	.	.	0	0	0	10	0
comp1003664_c0_seq1	sp|P54209|ATC1_DUNBI^sp|P54209|ATC1_DUNBI^Q:441-4,H:340-493^49.06%ID^E:3e-38^.^.	.	.	.	.	2	1	0	0	4
comp1003665_c0_seq1	.	comp1003665_c0_seq1|m.463516	125-676[-]	.	.	0	0	0	19	0
comp1003667_c0_seq1	.	.	.	.	.	1	1	3	0	0
comp1003682_c0_seq1	.	.	.	.	.	0	0	0	8	0
comp1003685_c0_seq1	.	comp1003685_c0_seq1|m.463518	2-1054[+]	.	.	13	1	0	0	11
comp1003687_c0_seq1	.	.	.	.	.	0	0	0	7	0
comp1003688_c0_seq1	.	.	.	.	.	0	0	0	5	0
comp100369_c0_seq1	.	.	.	.	.	0	0	1	0	0
comp100370_c0_seq1	.	.	.	.	.	1	1	2	0	0
comp1003700_c0_seq1	.	.	.	.	.	0	0	2	0	0
comp1003727_c0_seq1	.	comp1003727_c0_seq1|m.463522	3-1034[+]	.	.	0	0	0	23	0
comp1003730_c0_seq1	.	.	.	.	.	0	0	0	4	0
comp1003732_c0_seq1	.	.	.	.	.	2	0	0	0	0
comp1003736_c0_seq1	.	.	.	.	.	0	2	1	0	1
comp100374_c0_seq1	.	.	.	.	.	1	0	0	0	0
comp1003741_c0_seq1	sp|Q5ZIT5|RAB10_CHICK^sp|Q5ZIT5|RAB10_CHICK^Q:2-331,H:69-178^82.73%ID^E:2e-62^.^.	comp1003741_c0_seq1|m.463524	2-346[+]	RAB10_CHICK^RAB10_CHICK^Q:1-110,H:69-178^82.73%ID^E:2e-62^RecName: Full=Ras-related protein Rab-10;^Eukaryota; Metazoa; Chordata; Craniata; Vertebrata; Euteleostomi; Archelosauria; Archosauria; Dinosauria; Saurischia; Theropoda; Coelurosauria; Aves; Neognathae; Galloanserae; Galliformes; Phasianidae; Phasianinae; Gallus	KEGG:gga:421994`KO:K07903	3	3	0	0	0
comp1003744_c0_seq1	.	.	.	.	.	3	1	1	0	3
comp100375_c0_seq1	.	.	.	.	.	0	0	0	0	4
comp1003752_c0_seq1	.	.	.	.	.	0	1	1	2	0
comp1003754_c0_seq1	.	.	.	.	.	3	1	0	0	6
comp1003763_c0_seq1	.	.	.	.	.	0	0	0	6	0
comp1003770_c0_seq1	.	comp1003770_c0_seq1|m.463529	85-498[-]	.	.	7	0	0	0	3
comp1003780_c0_seq1	.	.	.	.	.	3	3	2	2	0
comp100379_c0_seq1	sp|Q93134|GBLP_BIOGL^sp|Q93134|GBLP_BIOGL^Q:260-3,H:8-92^80.23%ID^E:1e-42^.^.	.	.	.	.	0	0	0	0	1
comp10038_c0_seq1	.	.	.	.	.	0	0	0	1	2
comp1003802_c0_seq1	.	.	.	.	.	0	0	0	8	0
comp1003814_c0_seq1	.	.	.	.	.	0	0	0	8	0
comp1003818_c0_seq1	.	.	.	.	.	0	0	0	4	0
comp1003822_c0_seq1	.	.	.	.	.	2	1	1	3	0
comp1003828_c0_seq1	.	.	.	.	.	3	1	0	1	0
comp100383_c0_seq1	.	comp100383_c0_seq1|m.17523	1-621[+]	.	.	4	1	3	0	1
comp1003832_c0_seq1	.	.	.	.	.	0	1	0	1	0
comp1003835_c0_seq1	.	.	.	.	.	4	0	0	0	0
comp1003841_c0_seq1	.	.	.	.	.	0	0	0	8	0
comp1003850_c0_seq1	.	.	.	.	.	1	1	1	0	0
comp1003854_c0_seq1	.	.	.	.	.	0	0	1	4	0
comp1003858_c0_seq1	.	.	.	.	.	0	1	1	0	1
comp100386_c0_seq1	.	.	.	.	.	1	0	1	0	0
comp1003863_c0_seq1	.	.	.	.	.	4	0	0	0	3
comp1003879_c0_seq1	sp|P63088|PP1G_RAT^sp|P63088|PP1G_RAT^Q:537-1,H:125-303^84.92%ID^E:1e-114^.^.	comp1003879_c0_seq1|m.463535	1-537[-]	PP1G_RAT^PP1G_RAT^Q:1-179,H:125-303^84.92%ID^E:1e-114^RecName: Full=Serine/threonine-protein phosphatase PP1-gamma catalytic subunit;^Eukaryota; Metazoa; Chordata; Craniata; Vertebrata; Euteleostomi; Mammalia; Eutheria; Euarchontoglires; Glires; Rodentia; Myomorpha; Muroidea; Muridae; Murinae; Rattus	KEGG:rno:24669`KO:K06269	2	5	0	0	4
comp100388_c0_seq1	.	.	.	.	.	0	0	0	1	0
comp1003880_c0_seq1	.	.	.	.	.	0	0	0	5	0
comp100389_c0_seq1	.	.	.	.	.	1	0	0	0	1
comp100391_c0_seq1	.	.	.	.	.	2	0	0	0	2
comp1003914_c0_seq1	.	.	.	.	.	3	2	0	0	2
comp1003915_c0_seq1	sp|Q55DP8|ACY1_DICDI^sp|Q55DP8|ACY1_DICDI^Q:1368-199,H:47-406^45.27%ID^E:1e-108^.^.	comp1003915_c0_seq1|m.463538	97-1395[-]	ACY1_DICDI^ACY1_DICDI^Q:10-399,H:47-406^45.27%ID^E:3e-109^RecName: Full=Aminoacylase-1;^Eukaryota; Amoebozoa; Mycetozoa; Dictyosteliida; Dictyostelium	KEGG:ddi:DDB_G0270562`KO:K14677	0	0	0	28	0
comp1003919_c0_seq1	.	comp1003919_c0_seq1|m.463544	2-535[+]	.	.	3	3	0	0	4
comp100392_c0_seq1	sp|Q6F5E8|CARL2_HUMAN^sp|Q6F5E8|CARL2_HUMAN^Q:416-3,H:199-336^90.58%ID^E:6e-74^.^.	comp100392_c0_seq1|m.17524	3-416[-]	CARL2_HUMAN^CARL2_HUMAN^Q:1-138,H:199-336^90.58%ID^E:5e-74^RecName: Full=Capping protein, Arp2/3 and myosin-I linker protein 2 {ECO:0000303|PubMed:19846667};^Eukaryota; Metazoa; Chordata; Craniata; Vertebrata; Euteleostomi; Mammalia; Eutheria; Euarchontoglires; Primates; Haplorrhini; Catarrhini; Hominidae; Homo	KEGG:hsa:146206`KO:K20493	0	0	0	3	0
comp100392_c0_seq2	sp|Q6F5E8|CARL2_HUMAN^sp|Q6F5E8|CARL2_HUMAN^Q:266-3,H:249-336^84.09%ID^E:8e-38^.^.	.	.	.	.	0	0	0	2	0
comp1003921_c0_seq1	.	.	.	.	.	0	0	0	6	0
comp1003928_c0_seq1	.	.	.	.	.	0	0	0	9	0
comp1003938_c0_seq1	.	.	.	.	.	0	0	0	7	0
comp1003948_c0_seq1	.	comp1003948_c0_seq1|m.463546	3-494[+]	Y933_METJA^Y933_METJA^Q:3-122,H:117-227^31.45%ID^E:2e-11^RecName: Full=Uncharacterized membrane protein MJ0933;^Archaea; Euryarchaeota; Methanococci; Methanococcales; Methanocaldococcaceae; Methanocaldococcus	KEGG:mja:MJ_0933	4	0	0	0	8
comp100395_c0_seq1	.	comp100395_c0_seq1|m.17525	2-493[+]	.	.	4	0	0	0	2
comp1003951_c0_seq1	.	comp1003951_c0_seq1|m.463547	1-840[+]	.	.	3	1	0	0	12
comp1003953_c0_seq1	.	comp1003953_c0_seq1|m.463549	93-626[+]	.	.	0	0	0	12	0
comp1003954_c0_seq1	.	comp1003954_c0_seq1|m.463552	1-894[-]	.	.	0	0	0	17	1
comp1003958_c0_seq1	.	comp1003958_c0_seq1|m.463554	3-491[-]	.	.	4	2	0	0	1
comp100396_c0_seq1	.	.	.	.	.	0	0	0	1	0
comp1003967_c0_seq1	.	comp1003967_c0_seq1|m.463556	3-674[-]	.	.	0	0	0	15	0
comp100397_c0_seq1	.	.	.	.	.	0	0	0	1	0
comp1003970_c0_seq1	.	comp1003970_c0_seq1|m.463559	81-392[+]	.	.	4	1	0	0	3
comp1003976_c0_seq1	.	comp1003976_c0_seq1|m.463560	3-893[-]	.	.	0	0	0	17	0
comp100398_c0_seq1	.	.	.	.	.	0	2	0	0	2
comp1003985_c0_seq1	.	.	.	.	.	0	0	0	5	0
comp1003995_c0_seq1	.	.	.	.	.	3	0	0	0	0
comp1004_c0_seq1	.	.	.	.	.	2	1	0	0	1
comp10040_c0_seq1	sp|P81299|CDC14_CAEEL^sp|P81299|CDC14_CAEEL^Q:42-803,H:109-342^36.61%ID^E:2e-50^.^.	comp10040_c0_seq1|m.3317	3-815[-]	.	.	0	0	0	20	0
comp10040_c1_seq1	.	.	.	.	.	0	0	0	4	0
comp1004005_c0_seq1	.	comp1004005_c0_seq1|m.463562	2-466[+]	.	.	0	0	0	9	0
comp1004006_c0_seq1	.	.	.	.	.	0	1	0	0	0
comp1004007_c0_seq1	.	.	.	.	.	0	0	0	7	0
comp1004010_c0_seq1	.	.	.	.	.	0	0	0	1	2
comp1004021_c0_seq1	.	.	.	.	.	0	0	0	7	0
comp1004023_c0_seq1	.	.	.	.	.	0	0	0	5	0
comp1004026_c0_seq1	.	comp1004026_c0_seq1|m.463564	3-518[-]	F26L_CHICK^F26L_CHICK^Q:63-171,H:296-390^46.79%ID^E:7e-18^RecName: Full=6-phosphofructo-2-kinase/fructose-2,6-bisphosphatase;^Eukaryota; Metazoa; Chordata; Craniata; Vertebrata; Euteleostomi; Archelosauria; Archosauria; Dinosauria; Saurischia; Theropoda; Coelurosauria; Aves; Neognathae; Galloanserae; Galliformes; Phasianidae; Phasianinae; Gallus	KEGG:gga:415906`KO:K19028	0	0	0	9	0
comp1004029_c0_seq1	.	.	.	.	.	0	0	0	4	0
comp100403_c0_seq1	.	.	.	.	.	0	0	0	1	0
comp1004033_c0_seq1	.	comp1004033_c0_seq1|m.463566	95-1843[-]	.	.	16	6	0	0	14
comp1004037_c0_seq1	.	comp1004037_c0_seq1|m.463571	3-593[+]	.	.	7	1	0	0	6
comp100404_c0_seq1	.	.	.	.	.	0	2	0	1	0
comp1004044_c0_seq1	.	comp1004044_c0_seq1|m.463575	3-314[+]	.	.	0	0	0	6	0
comp1004045_c0_seq1	.	comp1004045_c0_seq1|m.463576	2-622[+]	.	.	2	3	5	0	0
comp100405_c0_seq1	.	.	.	.	.	2	0	1	1	2
comp1004052_c0_seq1	.	comp1004052_c0_seq1|m.463577	1-696[+]	ELAV1_HUMAN^ELAV1_HUMAN^Q:35-231,H:107-326^26.13%ID^E:2e-17^RecName: Full=ELAV-like protein 1;^Eukaryota; Metazoa; Chordata; Craniata; Vertebrata; Euteleostomi; Mammalia; Eutheria; Euarchontoglires; Primates; Haplorrhini; Catarrhini; Hominidae; Homo	KEGG:hsa:1994`KO:K13088	0	0	0	20	0
comp1004061_c0_seq1	.	comp1004061_c0_seq1|m.463580	3-452[-]	.	.	2	0	0	0	5
comp1004071_c0_seq1	.	.	.	.	.	2	3	1	0	1
comp1004073_c0_seq1	sp|Q9V4N3|CYB5_DROME^sp|Q9V4N3|CYB5_DROME^Q:287-33,H:3-81^51.76%ID^E:1e-24^.^.	comp1004073_c0_seq1|m.463582	3-335[-]	CYB5_DROME^CYB5_DROME^Q:17-101,H:3-81^51.76%ID^E:4e-25^RecName: Full=Cytochrome b5;^Eukaryota; Metazoa; Ecdysozoa; Arthropoda; Hexapoda; Insecta; Pterygota; Neoptera; Holometabola; Diptera; Brachycera; Muscomorpha; Ephydroidea; Drosophilidae; Drosophila; Sophophora	KEGG:dme:Dmel_CG2140	6	1	1	0	0
comp1004077_c0_seq1	.	.	.	.	.	2	1	1	4	0
comp100408_c0_seq1	.	.	.	.	.	3	1	1	0	0
comp1004082_c0_seq1	.	.	.	.	.	0	0	0	4	0
comp1004106_c0_seq1	.	comp1004106_c0_seq1|m.463584	84-725[-]	.	.	0	0	0	15	0
comp1004109_c0_seq1	.	comp1004109_c0_seq1|m.463585	3-512[-]	.	.	0	0	0	10	0
comp100411_c0_seq1	.	comp100411_c0_seq1|m.17529	1-1008[+]	.	.	0	0	0	16	0
comp1004116_c0_seq1	.	.	.	.	.	2	4	3	1	1
comp100412_c0_seq1	.	comp100412_c0_seq1|m.17531	2-508[+]	.	.	3	0	0	0	1
comp1004132_c0_seq1	.	comp1004132_c0_seq1|m.463588	1-333[+]	.	.	4	0	0	0	1
comp1004144_c0_seq1	.	comp1004144_c0_seq1|m.463591	2-679[+]	.	.	0	0	0	18	0
comp1004145_c0_seq1	.	.	.	.	.	2	0	0	0	6
comp1004152_c0_seq1	.	.	.	.	.	0	0	0	19	0
comp1004155_c0_seq1	.	.	.	.	.	3	1	2	0	1
comp100416_c0_seq1	.	.	.	.	.	0	2	1	0	1
comp1004164_c0_seq1	.	.	.	.	.	0	0	2	2	0
comp1004167_c0_seq1	.	comp1004167_c0_seq1|m.463596	76-1110[-]	.	.	11	4	0	0	8
comp100417_c0_seq1	.	comp100417_c0_seq1|m.17533	3-560[+]	RHG19_XENLA^RHG19_XENLA^Q:22-94,H:364-430^41.1%ID^E:1e-08^RecName: Full=Rho GTPase-activating protein 19;^Eukaryota; Metazoa; Chordata; Craniata; Vertebrata; Euteleostomi; Amphibia; Batrachia; Anura; Pipoidea; Pipidae; Xenopodinae; Xenopus; Xenopus	KEGG:xla:443844`KO:K20640	1	4	3	1	0
comp1004177_c0_seq1	sp|Q8HXY0|ETFA_MACFA^sp|Q8HXY0|ETFA_MACFA^Q:76-663,H:10-202^45.18%ID^E:9e-37^.^.	comp1004177_c0_seq1|m.463600	1-663[+]	ETFA_MACFA^ETFA_MACFA^Q:26-221,H:10-202^45.18%ID^E:6e-43^RecName: Full=Electron transfer flavoprotein subunit alpha, mitochondrial;^Eukaryota; Metazoa; Chordata; Craniata; Vertebrata; Euteleostomi; Mammalia; Eutheria; Euarchontoglires; Primates; Haplorrhini; Catarrhini; Cercopithecidae; Cercopithecinae; Macaca	KEGG:mcf:102123303`KO:K03522	8	5	0	0	4
comp1004188_c0_seq1	.	.	.	.	.	0	0	0	14	0
comp100419_c0_seq1	.	.	.	.	.	0	0	0	6	0
comp1004203_c0_seq1	.	.	.	.	.	0	0	0	7	0
comp1004213_c0_seq1	.	comp1004213_c0_seq1|m.463604	1-384[+]	.	.	0	0	0	5	0
comp100423_c0_seq1	.	.	.	.	.	1	1	3	0	0
comp1004249_c0_seq1	.	comp1004249_c0_seq1|m.463609	2-553[+]	F16B1_BOVIN^F16B1_BOVIN^Q:2-83,H:627-707^39.02%ID^E:1e-07^RecName: Full=Protein FAM160B1;^Eukaryota; Metazoa; Chordata; Craniata; Vertebrata; Euteleostomi; Mammalia; Eutheria; Laurasiatheria; Cetartiodactyla; Ruminantia; Pecora; Bovidae; Bovinae; Bos	KEGG:bta:522276	3	3	0	0	5
comp1004259_c0_seq1	.	.	.	.	.	0	0	0	7	0
comp100426_c0_seq1	.	comp100426_c0_seq1|m.17535	1-585[+]	.	.	0	1	4	0	0
comp100426_c1_seq1	.	comp100426_c1_seq1|m.17537	3-440[+]	.	.	0	1	2	1	0
comp1004264_c0_seq1	.	.	.	.	.	2	1	2	3	1
comp1004265_c0_seq1	.	comp1004265_c0_seq1|m.463612	2-427[+]	.	.	0	0	0	8	0
comp1004276_c0_seq1	.	.	.	.	.	0	0	1	1	0
comp1004286_c0_seq1	.	.	.	.	.	2	1	1	1	1
comp1004296_c0_seq1	.	.	.	.	.	3	5	3	2	4
comp100431_c0_seq1	.	.	.	.	.	0	1	1	0	2
comp1004318_c0_seq1	.	comp1004318_c0_seq1|m.463614	3-401[+]	.	.	0	0	0	10	0
comp100432_c0_seq1	.	.	.	.	.	1	1	1	2	0
comp1004326_c0_seq1	sp|Q03717|KCNB1_MOUSE^sp|Q03717|KCNB1_MOUSE^Q:3-254,H:774-857^100%ID^E:1e-51^.^.	.	.	.	.	0	0	0	6	0
comp1004329_c0_seq1	.	comp1004329_c0_seq1|m.463615	1-636[-]	.	.	0	0	0	12	0
comp1004333_c0_seq1	.	.	.	.	.	0	0	0	7	0
comp1004334_c0_seq1	sp|Q9EQF6|DPYL5_MOUSE^sp|Q9EQF6|DPYL5_MOUSE^Q:996-592,H:430-564^100%ID^E:6e-89^.^.	comp1004334_c0_seq1|m.463619	589-996[-]	DPYL5_MOUSE^DPYL5_MOUSE^Q:1-135,H:430-564^100%ID^E:4e-92^RecName: Full=Dihydropyrimidinase-related protein 5;^Eukaryota; Metazoa; Chordata; Craniata; Vertebrata; Euteleostomi; Mammalia; Eutheria; Euarchontoglires; Glires; Rodentia; Myomorpha; Muroidea; Muridae; Murinae; Mus; Mus	KEGG:mmu:65254`KO:K07529	0	0	0	19	1
comp100434_c0_seq1	.	.	.	.	.	0	0	0	1	0
comp1004340_c0_seq1	.	.	.	.	.	4	0	0	0	0
comp1004342_c0_seq1	.	comp1004342_c0_seq1|m.463621	71-547[-]	.	.	5	1	0	0	6
comp1004347_c0_seq1	.	comp1004347_c0_seq1|m.463623	2-979[-]	.	.	7	1	0	0	10
comp1004349_c0_seq1	.	comp1004349_c0_seq1|m.463624	1-441[+]	AURK_DICDI^AURK_DICDI^Q:26-144,H:259-364^32.77%ID^E:1e-17^RecName: Full=Aurora kinase;^Eukaryota; Amoebozoa; Mycetozoa; Dictyosteliida; Dictyostelium	KEGG:ddi:DDB_G0279343`KO:K08850	1	4	0	0	3
comp1004353_c0_seq1	.	.	.	.	.	0	0	0	6	0
comp1004354_c0_seq1	.	.	.	.	.	0	0	0	6	0
comp1004356_c0_seq1	sp|Q9HC98|NEK6_HUMAN^sp|Q9HC98|NEK6_HUMAN^Q:37-519,H:146-307^54.94%ID^E:4e-59^.^.	comp1004356_c0_seq1|m.463626	1-555[+]	NEK6_HUMAN^NEK6_HUMAN^Q:13-173,H:146-307^54.94%ID^E:4e-59^RecName: Full=Serine/threonine-protein kinase Nek6;^Eukaryota; Metazoa; Chordata; Craniata; Vertebrata; Euteleostomi; Mammalia; Eutheria; Euarchontoglires; Primates; Haplorrhini; Catarrhini; Hominidae; Homo	KEGG:hsa:10783`KO:K20875	2	2	0	0	7
comp100436_c0_seq1	.	.	.	.	.	1	0	2	1	0
comp1004367_c0_seq1	.	.	.	.	.	0	0	0	5	0
comp1004368_c0_seq1	.	.	.	.	.	0	0	0	13	0
comp1004373_c0_seq1	.	comp1004373_c0_seq1|m.463629	48-614[-]	.	.	0	0	0	16	0
comp100438_c0_seq1	.	.	.	.	.	0	0	0	1	0
comp1004386_c0_seq1	.	.	.	.	.	0	0	0	4	0
comp100439_c0_seq1	.	.	.	.	.	0	2	0	0	2
comp1004393_c0_seq1	.	.	.	.	.	1	2	0	0	2
comp100440_c0_seq1	.	.	.	.	.	1	2	2	1	0
comp1004411_c0_seq1	.	.	.	.	.	0	0	0	4	0
comp1004417_c0_seq1	sp|Q95Q62|IP3KH_CAEEL^sp|Q95Q62|IP3KH_CAEEL^Q:446-150,H:370-468^47%ID^E:3e-23^.^.	comp1004417_c0_seq1|m.463632	3-461[-]	IP3KH_CAEEL^IP3KH_CAEEL^Q:6-104,H:370-468^47%ID^E:3e-23^RecName: Full=Inositol-trisphosphate 3-kinase homolog {ECO:0000305};^Eukaryota; Metazoa; Ecdysozoa; Nematoda; Chromadorea; Rhabditida; Rhabditoidea; Rhabditidae; Peloderinae; Caenorhabditis	KEGG:cel:CELE_C46H11.4`KO:K00911	0	0	0	9	0
comp100442_c0_seq1	.	comp100442_c0_seq1|m.17538	1-414[+]	.	.	0	0	0	4	0
comp1004420_c0_seq1	.	.	.	.	.	0	0	0	3	0
comp1004422_c0_seq1	.	.	.	.	.	5	1	0	0	5
comp1004430_c0_seq1	.	.	.	.	.	1	0	0	0	4
comp1004437_c0_seq1	.	.	.	.	.	0	0	0	4	0
comp100444_c0_seq1	.	.	.	.	.	0	1	2	0	1
comp1004446_c0_seq1	.	.	.	.	.	0	0	0	12	0
comp1004449_c0_seq1	.	.	.	.	.	0	0	0	5	0
comp100445_c0_seq1	.	.	.	.	.	0	0	0	3	0
comp1004456_c0_seq1	.	comp1004456_c0_seq1|m.463636	3-473[+]	.	.	6	1	0	0	2
comp100446_c0_seq1	.	.	.	.	.	1	1	3	0	1
comp1004489_c0_seq1	.	comp1004489_c0_seq1|m.463637	2-745[+]	.	.	0	0	0	14	0
comp1004490_c0_seq1	.	.	.	.	.	0	2	2	0	2
comp10045_c0_seq1	.	.	.	.	.	3	1	4	3	2
comp1004512_c0_seq1	.	comp1004512_c0_seq1|m.463639	2-742[+]	.	.	8	1	0	0	3
comp1004517_c0_seq1	.	.	.	.	.	0	4	2	0	2
comp1004522_c0_seq1	.	.	.	.	.	0	0	0	12	0
comp1004535_c0_seq1	.	comp1004535_c0_seq1|m.463641	3-701[+]	SRR1_ARATH^SRR1_ARATH^Q:8-155,H:94-213^27.63%ID^E:6e-07^RecName: Full=Protein SENSITIVITY TO RED LIGHT REDUCED 1;^Eukaryota; Viridiplantae; Streptophyta; Embryophyta; Tracheophyta; Spermatophyta; Magnoliophyta; eudicotyledons; Gunneridae; Pentapetalae; rosids; malvids; Brassicales; Brassicaceae; Camelineae; Arabidopsis	KEGG:ath:AT5G59560	0	0	0	8	0
comp1004553_c0_seq1	sp|P28712|PEPA1_RABIT^sp|P28712|PEPA1_RABIT^Q:590-3,H:98-280^33.17%ID^E:2e-21^.^.	comp1004553_c0_seq1|m.463642	3-593[-]	PEPA1_RABIT^PEPA1_RABIT^Q:2-197,H:98-280^33.17%ID^E:2e-21^RecName: Full=Pepsin II-1;^Eukaryota; Metazoa; Chordata; Craniata; Vertebrata; Euteleostomi; Mammalia; Eutheria; Euarchontoglires; Glires; Lagomorpha; Leporidae; Oryctolagus	KEGG:ocu:100328619`KO:K06002	0	0	0	11	0
comp1004557_c0_seq1	sp|Q8W171|CYP1_SOYBN^sp|Q8W171|CYP1_SOYBN^Q:4-315,H:1-104^79.81%ID^E:2e-47^.^.	comp1004557_c0_seq1|m.463645	1-315[+]	CYP1_SOYBN^CYP1_SOYBN^Q:2-105,H:1-104^79.81%ID^E:3e-57^RecName: Full=Peptidyl-prolyl cis-trans isomerase 1 {ECO:0000250|UniProtKB:O49886};^Eukaryota; Viridiplantae; Streptophyta; Embryophyta; Tracheophyta; Spermatophyta; Magnoliophyta; eudicotyledons; Gunneridae; Pentapetalae; rosids; fabids; Fabales; Fabaceae; Papilionoideae; Phaseoleae; Glycine; Soja	.	0	0	0	0	7
comp1004559_c0_seq1	.	.	.	.	.	3	3	0	0	7
comp1004562_c0_seq1	.	comp1004562_c0_seq1|m.463647	160-1047[+]	.	.	0	0	0	19	0
comp1004566_c0_seq1	.	.	.	.	.	0	4	0	0	0
comp1004578_c0_seq1	.	comp1004578_c0_seq1|m.463650	3-1004[+]	.	.	0	0	0	19	0
comp100458_c0_seq1	.	comp100458_c0_seq1|m.17541	1-570[-]	.	.	0	0	0	6	0
comp1004580_c0_seq1	.	comp1004580_c0_seq1|m.463654	1-864[+]	.	.	0	0	0	18	0
comp1004584_c0_seq1	sp|Q9SP08|RRP41_ARATH^sp|Q9SP08|RRP41_ARATH^Q:94-657,H:2-184^45.21%ID^E:1e-38^.^.	comp1004584_c0_seq1|m.463658	16-672[-]	.	.	0	0	0	9	0
comp1004592_c0_seq1	.	.	.	.	.	0	4	0	0	0
comp100460_c0_seq1	.	.	.	.	.	0	0	0	0	1
comp1004601_c0_seq1	.	comp1004601_c0_seq1|m.463660	3-539[+]	.	.	1	0	3	1	2
comp100461_c0_seq1	.	.	.	.	.	0	0	0	2	0
comp100462_c0_seq1	.	.	.	.	.	0	1	2	3	0
comp1004622_c0_seq1	sp|Q8TD57|DYH3_HUMAN^sp|Q8TD57|DYH3_HUMAN^Q:4-1008,H:3705-3979^39.4%ID^E:1e-58^.^.	comp1004622_c0_seq1|m.463661	1-1008[+]	DYH3_MOUSE^DYH3_MOUSE^Q:2-336,H:3672-3946^39.4%ID^E:3e-63^RecName: Full=Dynein heavy chain 3, axonemal;^Eukaryota; Metazoa; Chordata; Craniata; Vertebrata; Euteleostomi; Mammalia; Eutheria; Euarchontoglires; Glires; Rodentia; Myomorpha; Muroidea; Muridae; Murinae; Mus; Mus	.	12	1	0	0	6
comp100463_c0_seq1	.	.	.	.	.	0	0	0	2	0
comp100464_c0_seq1	.	.	.	.	.	0	0	0	4	0
comp1004645_c0_seq1	.	.	.	.	.	0	0	0	8	0
comp1004651_c0_seq1	.	.	.	.	.	0	0	0	5	0
comp100468_c0_seq1	.	.	.	.	.	0	0	1	2	0
comp1004681_c0_seq1	.	.	.	.	.	0	0	0	4	0
comp1004686_c0_seq1	sp|Q6XUX3|DUSTY_HUMAN^sp|Q6XUX3|DUSTY_HUMAN^Q:2-226,H:800-874^72%ID^E:2e-46^.^.`sp|Q6XUX3|DUSTY_HUMAN^sp|Q6XUX3|DUSTY_HUMAN^Q:201-371,H:866-922^52.63%ID^E:2e-46^.^.	comp1004686_c0_seq1|m.463663	93-401[+]	DUSTY_HUMAN^DUSTY_HUMAN^Q:37-93,H:866-922^52.63%ID^E:2e-13^RecName: Full=Dual serine/threonine and tyrosine protein kinase;^Eukaryota; Metazoa; Chordata; Craniata; Vertebrata; Euteleostomi; Mammalia; Eutheria; Euarchontoglires; Primates; Haplorrhini; Catarrhini; Hominidae; Homo	KEGG:hsa:25778`KO:K16288	0	2	2	0	1
comp1004693_c0_seq1	.	.	.	.	.	1	0	0	1	0
comp1004694_c0_seq1	sp|Q45VK7|DYHC2_MOUSE^sp|Q45VK7|DYHC2_MOUSE^Q:1-408,H:3752-3887^100%ID^E:2e-90^.^.	comp1004694_c0_seq1|m.463664	1-408[+]	DYHC2_MOUSE^DYHC2_MOUSE^Q:1-136,H:3752-3887^100%ID^E:2e-90^RecName: Full=Cytoplasmic dynein 2 heavy chain 1;^Eukaryota; Metazoa; Chordata; Craniata; Vertebrata; Euteleostomi; Mammalia; Eutheria; Euarchontoglires; Glires; Rodentia; Myomorpha; Muroidea; Muridae; Murinae; Mus; Mus	KEGG:mmu:110350`KO:K10414	0	0	0	7	0
comp1004702_c0_seq1	.	.	.	.	.	2	0	3	0	0
comp1004705_c0_seq1	.	.	.	.	.	3	2	2	3	0
comp1004708_c0_seq1	.	.	.	.	.	0	0	1	8	0
comp1004729_c0_seq1	sp|Q04451|SYG_BOMMO^sp|Q04451|SYG_BOMMO^Q:2-892,H:381-677^62.96%ID^E:3e-138^.^.	.	.	.	.	0	13	0	0	0
comp100473_c0_seq1	.	.	.	.	.	2	2	1	0	0
comp1004733_c0_seq1	.	.	.	.	.	0	0	2	0	0
comp1004738_c0_seq1	.	.	.	.	.	0	1	0	5	1
comp1004740_c0_seq1	.	.	.	.	.	1	1	1	0	2
comp1004742_c0_seq1	.	.	.	.	.	1	1	1	2	0
comp1004749_c0_seq1	.	.	.	.	.	0	0	0	6	0
comp1004768_c0_seq1	.	comp1004768_c0_seq1|m.463668	1-900[+]	.	.	0	0	0	15	0
comp100478_c0_seq1	.	comp100478_c0_seq1|m.17543	2-319[+]	.	.	0	0	0	5	0
comp1004781_c0_seq1	.	.	.	.	.	5	1	1	0	0
comp1004784_c0_seq1	sp|Q8YQX8|CLPP2_NOSS1^sp|Q8YQX8|CLPP2_NOSS1^Q:563-336,H:149-223^63.16%ID^E:4e-27^.^.	.	.	.	.	4	4	0	0	3
comp1004788_c0_seq1	.	.	.	.	.	2	0	0	0	3
comp100479_c0_seq1	.	.	.	.	.	0	0	2	0	0
comp1004790_c0_seq1	sp|Q9JL26|FMNL1_MOUSE^sp|Q9JL26|FMNL1_MOUSE^Q:882-52,H:818-1094^100%ID^E:1e-180^.^.	comp1004790_c0_seq1|m.463669	49-882[-]	FMNL1_MOUSE^FMNL1_MOUSE^Q:1-277,H:818-1094^100%ID^E:0^RecName: Full=Formin-like protein 1;^Eukaryota; Metazoa; Chordata; Craniata; Vertebrata; Euteleostomi; Mammalia; Eutheria; Euarchontoglires; Glires; Rodentia; Myomorpha; Muroidea; Muridae; Murinae; Mus; Mus	KEGG:mmu:57778	0	0	0	13	0
comp10048_c0_seq1	.	.	.	.	.	1	1	1	0	1
comp100480_c0_seq1	.	.	.	.	.	2	0	0	0	2
comp100481_c0_seq1	.	.	.	.	.	0	4	0	0	0
comp1004817_c0_seq1	.	comp1004817_c0_seq1|m.463670	67-888[-]	.	.	0	0	0	18	0
comp1004819_c0_seq1	.	comp1004819_c0_seq1|m.463675	2-373[+]	.	.	0	0	0	5	0
comp1004821_c0_seq1	.	.	.	.	.	0	0	0	20	0
comp1004835_c0_seq1	.	.	.	.	.	0	2	0	1	0
comp100484_c0_seq1	.	.	.	.	.	2	0	0	0	1
comp1004841_c0_seq1	.	.	.	.	.	0	0	1	3	0
comp1004842_c0_seq1	.	.	.	.	.	2	1	1	1	4
comp1004848_c0_seq1	.	comp1004848_c0_seq1|m.463678	102-1325[-]	.	.	0	0	0	24	0
comp1004856_c0_seq1	.	.	.	.	.	0	0	1	0	1
comp1004867_c0_seq1	.	.	.	.	.	3	0	2	1	0
comp1004875_c0_seq1	.	.	.	.	.	0	0	0	5	1
comp1004878_c0_seq1	.	.	.	.	.	0	0	0	4	0
comp1004882_c0_seq1	.	.	.	.	.	2	2	1	1	0
comp1004890_c0_seq1	.	.	.	.	.	2	1	0	0	3
comp1004891_c0_seq1	sp|Q2PFV7|ACTN1_MACFA^sp|Q2PFV7|ACTN1_MACFA^Q:420-1,H:139-278^100%ID^E:2e-94^.^.	comp1004891_c0_seq1|m.463683	1-420[-]	ACTN1_MACFA^ACTN1_MACFA^Q:1-140,H:139-278^100%ID^E:1e-94^RecName: Full=Alpha-actinin-1;^Eukaryota; Metazoa; Chordata; Craniata; Vertebrata; Euteleostomi; Mammalia; Eutheria; Euarchontoglires; Primates; Haplorrhini; Catarrhini; Cercopithecidae; Cercopithecinae; Macaca	KEGG:mcf:102127552`KO:K05699	1	0	0	2	5
comp10049_c0_seq1	.	comp10049_c0_seq1|m.3322	2-424[-]	PI5K4_ARATH^PI5K4_ARATH^Q:2-134,H:111-242^40.6%ID^E:5e-19^RecName: Full=Phosphatidylinositol 4-phosphate 5-kinase 4;^Eukaryota; Viridiplantae; Streptophyta; Embryophyta; Tracheophyta; Spermatophyta; Magnoliophyta; eudicotyledons; Gunneridae; Pentapetalae; rosids; malvids; Brassicales; Brassicaceae; Camelineae; Arabidopsis`PI5K4_ARATH^PI5K4_ARATH^Q:9-134,H:72-196^38.1%ID^E:2e-15^RecName: Full=Phos…	KEGG:ath:AT3G56960`KO:K00889	1	2	0	0	5
comp1004905_c0_seq1	.	.	.	.	.	4	1	0	0	3
comp100491_c0_seq1	.	.	.	.	.	0	0	1	1	1
comp100492_c0_seq1	.	.	.	.	.	0	0	0	1	0
comp100492_c0_seq2	.	.	.	.	.	0	0	0	2	0
comp1004920_c0_seq1	.	.	.	.	.	0	0	0	5	0
comp1004952_c0_seq1	.	.	.	.	.	0	0	0	5	0
comp1004956_c0_seq1	.	.	.	.	.	0	0	3	1	1
comp1004965_c0_seq1	.	.	.	.	.	0	0	0	4	0
comp100498_c0_seq1	.	.	.	.	.	0	1	2	0	0
comp10050_c0_seq1	.	.	.	.	.	0	0	1	0	0
comp1005005_c0_seq1	.	comp1005005_c0_seq1|m.463685	1-546[+]	APLY_APLKU^APLY_APLKU^Q:35-96,H:36-96^41.27%ID^E:1e-06^RecName: Full=Aplysianin-A;^Eukaryota; Metazoa; Lophotrochozoa; Mollusca; Gastropoda; Heterobranchia; Euthyneura; Euopisthobranchia; Aplysiomorpha; Aplysioidea; Aplysiidae; Aplysia	.	0	0	0	10	0
comp1005018_c0_seq1	sp|Q9ERR8|ZN319_MOUSE^sp|Q9ERR8|ZN319_MOUSE^Q:484-795,H:1-104^100%ID^E:2e-31^.^.	comp1005018_c0_seq1|m.463689	484-795[+]	ZN319_MOUSE^ZN319_MOUSE^Q:1-104,H:1-104^100%ID^E:1e-64^RecName: Full=Zinc finger protein 319;^Eukaryota; Metazoa; Chordata; Craniata; Vertebrata; Euteleostomi; Mammalia; Eutheria; Euarchontoglires; Glires; Rodentia; Myomorpha; Muroidea; Muridae; Murinae; Mus; Mus	KEGG:mmu:79233	0	0	0	15	0
comp100502_c0_seq1	.	comp100502_c0_seq1|m.17546	3-437[-]	.	.	3	2	0	0	1
comp1005027_c0_seq1	sp|Q3URV1|BROMI_MOUSE^sp|Q3URV1|BROMI_MOUSE^Q:633-1,H:611-821^100%ID^E:9e-119^.^.	comp1005027_c0_seq1|m.463690	1-633[-]	BROMI_MOUSE^BROMI_MOUSE^Q:1-211,H:611-821^100%ID^E:2e-142^RecName: Full=Protein broad-minded;^Eukaryota; Metazoa; Chordata; Craniata; Vertebrata; Euteleostomi; Mammalia; Eutheria; Euarchontoglires; Glires; Rodentia; Myomorpha; Muroidea; Muridae; Murinae; Mus; Mus	KEGG:mmu:544696	0	0	0	10	1
comp1005033_c0_seq1	.	.	.	.	.	0	0	0	10	0
comp1005035_c0_seq1	.	.	.	.	.	0	0	0	6	0
comp1005060_c0_seq1	.	comp1005060_c0_seq1|m.463691	3-557[+]	CAC1H_HUMAN^CAC1H_HUMAN^Q:65-158,H:359-452^41.05%ID^E:2e-13^RecName: Full=Voltage-dependent T-type calcium channel subunit alpha-1H;^Eukaryota; Metazoa; Chordata; Craniata; Vertebrata; Euteleostomi; Mammalia; Eutheria; Euarchontoglires; Primates; Haplorrhini; Catarrhini; Hominidae; Homo`CAC1H_HUMAN^CAC1H_HUMAN^Q:66-129,H:1486-1558^32%ID^E:4e-06^RecName: Full=Voltage-dependent T-type calcium chann…	KEGG:hsa:8912`KO:K04855	0	0	0	12	1
comp100507_c0_seq1	.	.	.	.	.	0	1	1	0	1
comp100507_c1_seq1	.	.	.	.	.	0	1	0	1	0
comp1005071_c0_seq1	.	.	.	.	.	0	0	0	4	0
comp100508_c0_seq1	.	.	.	.	.	1	0	0	2	0
comp1005087_c0_seq1	.	comp1005087_c0_seq1|m.463692	3-1058[-]	.	.	5	3	0	0	9
comp1005094_c0_seq1	.	comp1005094_c0_seq1|m.463696	1-315[-]	.	.	0	0	0	6	0
comp1005099_c0_seq1	.	comp1005099_c0_seq1|m.463697	1-579[+]	.	.	0	0	0	14	0
comp10051_c0_seq1	.	.	.	.	.	1	1	5	0	1
comp100510_c0_seq1	.	.	.	.	.	0	0	0	1	0
comp1005105_c0_seq1	.	.	.	.	.	5	1	1	0	0
comp1005106_c0_seq1	.	.	.	.	.	4	1	1	0	0
comp1005109_c0_seq1	.	.	.	.	.	3	3	3	0	0
comp1005117_c0_seq1	.	comp1005117_c0_seq1|m.463698	3-749[-]	.	.	5	2	0	0	4
comp100512_c0_seq1	.	.	.	.	.	0	0	0	1	0
comp1005126_c0_seq1	.	comp1005126_c0_seq1|m.463699	47-523[-]	.	.	0	0	0	9	0
comp100513_c0_seq1	.	.	.	.	.	1	1	1	0	1
comp100515_c0_seq1	.	.	.	.	.	0	1	0	0	0
comp100515_c1_seq1	sp|P06245|KAPB_YEAST^sp|P06245|KAPB_YEAST^Q:7-318,H:96-199^44.23%ID^E:2e-21^.^.	comp100515_c1_seq1|m.17548	1-321[+]	KAPB_YEAST^KAPB_YEAST^Q:3-106,H:96-199^44.23%ID^E:1e-27^RecName: Full=cAMP-dependent protein kinase type 2;^Eukaryota; Fungi; Dikarya; Ascomycota; Saccharomycotina; Saccharomycetes; Saccharomycetales; Saccharomycetaceae; Saccharomyces	KEGG:sce:YPL203W`KO:K04345	1	1	0	0	2
comp1005153_c0_seq1	.	.	.	.	.	0	0	0	5	0
comp1005156_c0_seq1	.	.	.	.	.	0	0	0	8	0
comp100516_c0_seq1	.	comp100516_c0_seq1|m.17551	3-413[+]	TYDP1_MOUSE^TYDP1_MOUSE^Q:70-135,H:157-221^53.03%ID^E:3e-15^RecName: Full=Tyrosyl-DNA phosphodiesterase 1;^Eukaryota; Metazoa; Chordata; Craniata; Vertebrata; Euteleostomi; Mammalia; Eutheria; Euarchontoglires; Glires; Rodentia; Myomorpha; Muroidea; Muridae; Murinae; Mus; Mus	.	1	2	2	0	1
comp1005165_c0_seq1	.	.	.	.	.	1	1	2	1	1
comp100517_c0_seq1	.	.	.	.	.	3	1	0	0	0
comp1005198_c0_seq1	.	.	.	.	.	3	1	0	0	0
comp100520_c0_seq1	.	.	.	.	.	0	1	0	0	2
comp100520_c1_seq1	.	comp100520_c1_seq1|m.17555	3-299[-]	.	.	1	0	0	0	1
comp100521_c0_seq1	.	.	.	.	.	4	1	4	0	0
comp1005224_c0_seq1	.	.	.	.	.	0	0	2	0	8
comp1005225_c0_seq1	.	.	.	.	.	0	1	1	2	1
comp1005241_c0_seq1	.	.	.	.	.	4	0	0	0	1
comp100525_c0_seq1	.	.	.	.	.	1	0	0	0	0
comp1005256_c0_seq1	.	comp1005256_c0_seq1|m.463702	2-640[-]	MPV17_CAEBR^MPV17_CAEBR^Q:65-212,H:13-161^26.14%ID^E:6e-11^RecName: Full=Mpv17-like protein;^Eukaryota; Metazoa; Ecdysozoa; Nematoda; Chromadorea; Rhabditida; Rhabditoidea; Rhabditidae; Peloderinae; Caenorhabditis	.	0	0	0	16	0
comp1005260_c0_seq1	.	comp1005260_c0_seq1|m.463704	107-478[-]	.	.	3	4	0	0	4
comp1005261_c0_seq1	.	.	.	.	.	1	1	1	0	2
comp1005270_c0_seq1	.	.	.	.	.	0	0	0	3	0
comp1005275_c0_seq1	.	comp1005275_c0_seq1|m.463705	27-1037[-]	.	.	0	0	0	21	0
comp1005286_c0_seq1	.	.	.	.	.	0	0	0	0	0
comp1005295_c0_seq1	sp|Q96NG5|ZN558_HUMAN^sp|Q96NG5|ZN558_HUMAN^Q:544-365,H:343-402^91.67%ID^E:1e-30^.^.	.	.	.	.	0	0	0	11	0
comp100530_c0_seq1	.	.	.	.	.	0	0	1	0	0
comp1005302_c0_seq1	.	.	.	.	.	1	1	5	0	0
comp1005304_c0_seq1	.	comp1005304_c0_seq1|m.463707	1-1278[+]	.	.	0	0	0	23	0
comp100531_c0_seq1	.	.	.	.	.	1	1	0	2	0
comp1005314_c0_seq1	.	.	.	.	.	0	0	0	5	0
comp1005324_c0_seq1	.	comp1005324_c0_seq1|m.463712	1-303[+]	SPEE_SYNJB^SPEE_SYNJB^Q:8-101,H:134-226^31.63%ID^E:5e-06^RecName: Full=Polyamine aminopropyltransferase {ECO:0000255|HAMAP-Rule:MF_00198};^Bacteria; Cyanobacteria; Synechococcales; Synechococcaceae; Synechococcus	KEGG:cyb:CYB_0058`KO:K00797	0	0	0	5	0
comp1005328_c0_seq1	.	comp1005328_c0_seq1|m.463714	2-403[+]	.	.	0	0	0	9	0
comp1005332_c0_seq1	.	.	.	.	.	2	0	1	1	0
comp100534_c0_seq1	.	.	.	.	.	1	0	0	0	1
comp100535_c0_seq1	.	.	.	.	.	1	1	0	0	0
comp100537_c0_seq1	.	.	.	.	.	0	0	0	0	1
comp1005379_c0_seq1	.	.	.	.	.	0	0	0	5	0
comp100539_c0_seq2	.	comp100539_c0_seq2|m.17557	2-505[-]	.	.	0	0	0	6	0
comp1005394_c0_seq1	.	.	.	.	.	0	1	1	0	0
comp1005402_c0_seq1	.	.	.	.	.	0	0	0	5	0
comp1005405_c0_seq1	.	.	.	.	.	0	1	0	1	3
comp100542_c0_seq1	.	.	.	.	.	0	1	1	1	0
comp1005420_c0_seq1	.	.	.	.	.	0	0	0	13	0
comp1005423_c0_seq1	.	comp1005423_c0_seq1|m.463719	711-1085[+]	.	.	0	0	0	20	0
comp1005426_c0_seq1	.	comp1005426_c0_seq1|m.463720	3-1544[-]	FHKE_DICDI^FHKE_DICDI^Q:368-514,H:142-278^34.87%ID^E:5e-16^RecName: Full=Probable serine/threonine-protein kinase fhkE;^Eukaryota; Amoebozoa; Mycetozoa; Dictyosteliida; Dictyostelium	KEGG:ddi:DDB_G0280321	0	0	0	38	0
comp1005429_c0_seq1	.	.	.	.	.	0	1	2	2	0
comp1005438_c0_seq1	.	comp1005438_c0_seq1|m.463724	3-791[-]	.	.	10	2	0	0	5
comp1005443_c0_seq1	.	comp1005443_c0_seq1|m.463726	118-1071[-]	.	.	0	0	0	19	0
comp1005450_c0_seq1	.	comp1005450_c0_seq1|m.463729	1-1635[+]	.	.	0	0	0	28	0
comp1005456_c0_seq1	.	comp1005456_c0_seq1|m.463733	1-450[+]	MYB_AVIMB^MYB_AVIMB^Q:1-104,H:60-160^44.23%ID^E:2e-19^RecName: Full=Transforming protein Myb;^Viruses; Retro-transcribing viruses; Retroviridae; Orthoretrovirinae; Alpharetrovirus	.	1	0	0	0	7
comp1005457_c0_seq1	sp|Q9SBJ1|PDK_ARATH^sp|Q9SBJ1|PDK_ARATH^Q:1-513,H:191-363^43.93%ID^E:4e-40^.^.	comp1005457_c0_seq1|m.463734	1-549[+]	PDK_ARATH^PDK_ARATH^Q:1-171,H:191-363^43.93%ID^E:3e-40^RecName: Full=[Pyruvate dehydrogenase (acetyl-transferring)] kinase, mitochondrial;^Eukaryota; Viridiplantae; Streptophyta; Embryophyta; Tracheophyta; Spermatophyta; Magnoliophyta; eudicotyledons; Gunneridae; Pentapetalae; rosids; malvids; Brassicales; Brassicaceae; Camelineae; Arabidopsis	KEGG:ath:AT3G06483`KO:K00898	0	0	0	8	0
comp100546_c0_seq1	.	.	.	.	.	0	0	1	0	0
comp1005463_c0_seq1	.	.	.	.	.	0	0	1	1	0
comp1005470_c0_seq1	.	comp1005470_c0_seq1|m.463737	428-1066[-]	.	.	6	4	0	1	10
comp1005471_c0_seq1	.	comp1005471_c0_seq1|m.463739	166-498[-]	.	.	4	1	0	0	6
comp1005475_c0_seq1	.	.	.	.	.	0	1	2	2	1
comp1005482_c0_seq1	.	.	.	.	.	2	5	3	0	2
comp1005485_c0_seq1	.	comp1005485_c0_seq1|m.463741	1-756[-]	.	.	9	1	0	0	5
comp1005487_c0_seq1	.	.	.	.	.	0	0	0	10	0
comp100550_c0_seq1	.	.	.	.	.	0	1	2	0	0
comp100551_c0_seq1	.	.	.	.	.	0	0	0	0	3
comp1005514_c0_seq1	.	.	.	.	.	1	1	1	0	1
comp100553_c0_seq1	.	.	.	.	.	0	0	0	2	0
comp1005532_c0_seq1	.	.	.	.	.	0	0	0	8	0
comp1005536_c0_seq1	.	.	.	.	.	0	0	0	6	0
comp1005541_c0_seq1	.	.	.	.	.	5	0	0	0	2
comp1005550_c0_seq1	.	.	.	.	.	0	0	0	5	0
comp1005551_c0_seq1	.	.	.	.	.	0	0	0	7	0
comp100556_c0_seq1	.	comp100556_c0_seq1|m.17558	3-356[-]	.	.	1	1	0	0	4
comp1005565_c0_seq1	.	.	.	.	.	0	0	0	7	0
comp1005567_c0_seq1	.	comp1005567_c0_seq1|m.463744	19-585[-]	PALB_CRYNJ^PALB_CRYNJ^Q:3-176,H:652-804^32.18%ID^E:2e-11^RecName: Full=Calpain-like protease palB/RIM13;^Eukaryota; Fungi; Dikarya; Basidiomycota; Agaricomycotina; Tremellomycetes; Tremellales; Cryptococcaceae; Cryptococcus; Cryptococcus neoformans species complex	KEGG:cne:CNH02440	5	0	0	0	5
comp100557_c0_seq1	.	.	.	.	.	1	1	0	0	1
comp100557_c1_seq1	.	.	.	.	.	1	0	0	0	0
comp1005573_c0_seq1	.	comp1005573_c0_seq1|m.463745	2-400[-]	.	.	4	0	0	0	4
comp100558_c0_seq1	.	.	.	.	.	0	0	0	5	0
comp1005581_c0_seq1	.	comp1005581_c0_seq1|m.463746	1-366[-]	.	.	2	0	0	0	5
comp1005587_c0_seq1	.	.	.	.	.	0	0	0	10	0
comp100559_c0_seq1	.	comp100559_c0_seq1|m.17559	2-709[+]	.	.	0	0	0	9	0
comp100559_c1_seq1	.	.	.	.	.	0	0	0	1	0
comp1005592_c0_seq1	.	.	.	.	.	2	1	2	0	1
comp1005593_c0_seq1	.	.	.	.	.	0	0	0	5	0
comp1005597_c0_seq1	.	comp1005597_c0_seq1|m.463748	92-652[+]	.	.	0	0	0	8	0
comp10056_c0_seq1	sp|Q6ZR37|PKHG7_HUMAN^sp|Q6ZR37|PKHG7_HUMAN^Q:116-490,H:77-201^43.2%ID^E:3e-32^.^.	comp10056_c0_seq1|m.3324	2-490[+]	PKHG7_HUMAN^PKHG7_HUMAN^Q:39-163,H:77-201^43.2%ID^E:3e-32^RecName: Full=Pleckstrin homology domain-containing family G member 7;^Eukaryota; Metazoa; Chordata; Craniata; Vertebrata; Euteleostomi; Mammalia; Eutheria; Euarchontoglires; Primates; Haplorrhini; Catarrhini; Hominidae; Homo	KEGG:hsa:440107	5	3	1	1	2
comp1005600_c0_seq1	.	.	.	.	.	0	0	0	5	0
comp1005610_c0_seq1	.	.	.	.	.	1	2	4	1	2
comp100562_c0_seq1	.	.	.	.	.	2	2	2	0	0
comp100563_c0_seq1	.	.	.	.	.	1	0	3	1	0
comp1005642_c0_seq1	sp|Q6AZT7|NPHP3_XENLA^sp|Q6AZT7|NPHP3_XENLA^Q:1202-201,H:906-1218^28.14%ID^E:1e-27^.^.	comp1005642_c0_seq1|m.463751	69-1469[-]	NPHP3_XENLA^NPHP3_XENLA^Q:90-423,H:906-1218^28.14%ID^E:2e-27^RecName: Full=Nephrocystin-3;^Eukaryota; Metazoa; Chordata; Craniata; Vertebrata; Euteleostomi; Amphibia; Batrachia; Anura; Pipoidea; Pipidae; Xenopodinae; Xenopus; Xenopus`NPHP3_XENLA^NPHP3_XENLA^Q:69-352,H:967-1276^24.68%ID^E:5e-19^RecName: Full=Nephrocystin-3;^Eukaryota; Metazoa; Chordata; Craniata; Vertebrata; Euteleostomi; Amphibia…	KEGG:xla:446530`KO:K19360	0	0	0	26	0
comp1005644_c0_seq1	.	comp1005644_c0_seq1|m.463753	194-694[-]	.	.	5	3	0	0	8
comp1005646_c0_seq1	.	.	.	.	.	0	0	0	5	0
comp1005650_c0_seq1	.	.	.	.	.	4	0	0	0	0
comp100567_c0_seq1	.	comp100567_c0_seq1|m.17562	1-300[+]	.	.	1	0	1	0	0
comp1005682_c0_seq1	.	comp1005682_c0_seq1|m.463754	3-656[-]	.	.	2	4	0	0	2
comp1005689_c0_seq1	.	.	.	.	.	0	0	0	10	0
comp10057_c0_seq1	.	comp10057_c0_seq1|m.3325	1-300[-]	.	.	2	0	0	2	4
comp1005705_c0_seq1	.	comp1005705_c0_seq1|m.463755	34-402[-]	.	.	0	0	0	10	0
comp100571_c0_seq1	.	comp100571_c0_seq1|m.17563	2-553[+]	.	.	0	0	0	8	0
comp1005711_c0_seq1	.	.	.	.	.	0	0	0	6	0
comp1005714_c0_seq1	.	comp1005714_c0_seq1|m.463759	3-392[+]	.	.	0	0	0	8	0
comp1005715_c0_seq1	sp|O81304|PAP11_ARATH^sp|O81304|PAP11_ARATH^Q:495-920,H:61-203^45.27%ID^E:1e-28^.^.	comp1005715_c0_seq1|m.463760	3-923[+]	PAP11_ARATH^PAP11_ARATH^Q:137-306,H:35-203^42.61%ID^E:1e-30^RecName: Full=Probable plastid-lipid-associated protein 11;^Eukaryota; Viridiplantae; Streptophyta; Embryophyta; Tracheophyta; Spermatophyta; Magnoliophyta; eudicotyledons; Gunneridae; Pentapetalae; rosids; malvids; Brassicales; Brassicaceae; Camelineae; Arabidopsis	KEGG:ath:AT4G00030	0	0	0	23	0
comp1005726_c0_seq1	.	.	.	.	.	0	1	3	1	1
comp1005728_c0_seq1	.	.	.	.	.	0	2	3	0	3
comp1005729_c0_seq1	sp|D3YXG0|HMCN1_MOUSE^sp|D3YXG0|HMCN1_MOUSE^Q:8-565,H:4540-4740^43.07%ID^E:2e-44^.^.`sp|D3YXG0|HMCN1_MOUSE^sp|D3YXG0|HMCN1_MOUSE^Q:2-580,H:4652-4859^40.38%ID^E:4e-43^.^.`sp|D3YXG0|HMCN1_MOUSE^sp|D3YXG0|HMCN1_MOUSE^Q:8-580,H:4597-4802^40.78%ID^E:3e-42^.^.`sp|D3YXG0|HMCN1_MOUSE^sp|D3YXG0|HMCN1_MOUSE^Q:128-580,H:4531-4688^41.14%ID^E:1e-34^.^.`sp|D3YXG0|HMCN1_MOUSE^sp|D3YXG0|HMCN1_MOUSE^Q:2-436,H:470…	comp1005729_c0_seq1|m.463763	2-580[+]	HMCN1_MOUSE^HMCN1_MOUSE^Q:3-188,H:4540-4740^43.07%ID^E:2e-44^RecName: Full=Hemicentin-1 {ECO:0000312|MGI:MGI:2685047};^Eukaryota; Metazoa; Chordata; Craniata; Vertebrata; Euteleostomi; Mammalia; Eutheria; Euarchontoglires; Glires; Rodentia; Myomorpha; Muroidea; Muridae; Murinae; Mus; Mus`HMCN1_MOUSE^HMCN1_MOUSE^Q:1-193,H:4652-4859^40.38%ID^E:4e-43^RecName: Full=Hemicentin-1 {ECO:0000312|MGI:MGI:2…	KEGG:mmu:545370`KO:K17341	0	8	0	0	1
comp1005731_c0_seq1	sp|Q9D5Y1|CCD39_MOUSE^sp|Q9D5Y1|CCD39_MOUSE^Q:67-402,H:1-112^100%ID^E:4e-70^.^.	comp1005731_c0_seq1|m.463765	67-402[+]	CCD39_MOUSE^CCD39_MOUSE^Q:1-112,H:1-112^100%ID^E:2e-70^RecName: Full=Coiled-coil domain-containing protein 39 {ECO:0000305};^Eukaryota; Metazoa; Chordata; Craniata; Vertebrata; Euteleostomi; Mammalia; Eutheria; Euarchontoglires; Glires; Rodentia; Myomorpha; Muroidea; Muridae; Murinae; Mus; Mus	KEGG:mmu:51938	0	0	0	7	0
comp1005761_c0_seq1	sp|Q8RIK8|MUTS2_FUSNN^sp|Q8RIK8|MUTS2_FUSNN^Q:463-2,H:273-419^40.91%ID^E:4e-27^.^.	comp1005761_c0_seq1|m.463766	2-466[-]	MUTS2_FUSNN^MUTS2_FUSNN^Q:2-155,H:273-419^40.91%ID^E:4e-27^RecName: Full=Endonuclease MutS2 {ECO:0000255|HAMAP-Rule:MF_00092};^Bacteria; Fusobacteria; Fusobacteriales; Fusobacteriaceae; Fusobacterium	KEGG:fnu:FN1581`KO:K07456	0	0	0	10	0
comp1005767_c0_seq1	.	.	.	.	.	2	3	4	1	1
comp1005768_c0_seq1	.	.	.	.	.	0	0	0	4	0
comp100577_c0_seq1	.	.	.	.	.	2	1	0	0	0
comp1005778_c0_seq1	.	.	.	.	.	0	0	0	11	0
comp1005779_c0_seq1	.	.	.	.	.	0	0	0	5	0
comp100578_c0_seq1	.	.	.	.	.	0	1	2	0	2
comp100580_c0_seq1	.	comp100580_c0_seq1|m.17564	2-634[+]	.	.	0	0	0	7	0
comp1005820_c0_seq1	.	comp1005820_c0_seq1|m.463769	2-1231[+]	ITSN1_HUMAN^ITSN1_HUMAN^Q:81-334,H:918-1153^24.06%ID^E:1e-10^RecName: Full=Intersectin-1;^Eukaryota; Metazoa; Chordata; Craniata; Vertebrata; Euteleostomi; Mammalia; Eutheria; Euarchontoglires; Primates; Haplorrhini; Catarrhini; Hominidae; Homo	KEGG:hsa:6453`KO:K20045	5	2	0	0	13
comp1005824_c0_seq1	.	.	.	.	.	0	0	0	6	0
comp1005837_c0_seq1	.	.	.	.	.	0	0	0	6	0
comp1005838_c0_seq1	sp|O24308|TOP2_PEA^sp|O24308|TOP2_PEA^Q:404-793,H:19-147^69.23%ID^E:4e-53^.^.	comp1005838_c0_seq1|m.463775	173-793[+]	TOP2_PEA^TOP2_PEA^Q:78-207,H:19-147^69.23%ID^E:2e-54^RecName: Full=DNA topoisomerase 2;^Eukaryota; Viridiplantae; Streptophyta; Embryophyta; Tracheophyta; Spermatophyta; Magnoliophyta; eudicotyledons; Gunneridae; Pentapetalae; rosids; fabids; Fabales; Fabaceae; Papilionoideae; Fabeae; Pisum	.	10	5	0	0	4
comp1005847_c0_seq1	.	.	.	.	.	0	0	1	1	3
comp1005848_c0_seq1	.	comp1005848_c0_seq1|m.463778	2-379[-]	.	.	10	1	0	0	5
comp1005850_c0_seq1	.	comp1005850_c0_seq1|m.463779	83-1672[-]	.	.	0	0	0	37	0
comp1005858_c0_seq1	sp|P54673|PI3K1_DICDI^sp|P54673|PI3K1_DICDI^Q:222-16,H:1408-1476^72.46%ID^E:5e-31^.^.	.	.	.	.	0	0	5	0	0
comp1005860_c0_seq1	sp|Q8BYM5|NLGN3_MOUSE^sp|Q8BYM5|NLGN3_MOUSE^Q:3-374,H:182-306^49.21%ID^E:5e-32^.^.	.	.	.	.	1	1	3	0	1
comp1005862_c0_seq1	.	comp1005862_c0_seq1|m.463786	1-615[-]	.	.	0	0	1	10	0
comp1005888_c0_seq1	.	.	.	.	.	0	1	0	0	6
comp1005889_c0_seq1	.	.	.	.	.	1	0	2	1	0
comp100589_c0_seq1	.	.	.	.	.	0	1	0	1	0
comp1005898_c0_seq1	.	.	.	.	.	1	1	0	0	0
comp10059_c0_seq1	sp|Q7DLR9|PSB4_ARATH^sp|Q7DLR9|PSB4_ARATH^Q:116-748,H:22-231^54.5%ID^E:3e-81^.^.	comp10059_c0_seq1|m.3326	50-748[+]	PSB4_ARATH^PSB4_ARATH^Q:23-233,H:22-231^54.5%ID^E:3e-82^RecName: Full=Proteasome subunit beta type-4;^Eukaryota; Viridiplantae; Streptophyta; Embryophyta; Tracheophyta; Spermatophyta; Magnoliophyta; eudicotyledons; Gunneridae; Pentapetalae; rosids; malvids; Brassicales; Brassicaceae; Camelineae; Arabidopsis	KEGG:ath:AT1G56450`KO:K02736	1	0	0	5	10
comp100591_c0_seq1	.	.	.	.	.	0	0	0	1	0
comp1005914_c0_seq1	.	.	.	.	.	0	0	0	5	0
comp1005918_c0_seq1	.	comp1005918_c0_seq1|m.463787	2-1075[+]	.	.	0	0	0	20	0
comp1005919_c0_seq1	.	comp1005919_c0_seq1|m.463791	1-522[-]	.	.	6	3	0	0	4
comp1005941_c0_seq1	.	.	.	.	.	1	1	3	2	0
comp1005942_c0_seq1	.	.	.	.	.	1	1	0	1	2
comp100595_c0_seq1	.	.	.	.	.	0	2	0	0	0
comp1005951_c0_seq1	.	comp1005951_c0_seq1|m.463793	1-564[-]	.	.	0	0	0	12	0
comp1005966_c0_seq1	.	comp1005966_c0_seq1|m.463796	3-542[+]	.	.	4	1	0	0	8
comp1005967_c0_seq1	.	.	.	.	.	0	0	1	4	0
comp1005971_c0_seq1	.	.	.	.	.	0	0	0	7	0
comp1005987_c0_seq1	.	comp1005987_c0_seq1|m.463798	3-716[-]	.	.	0	0	0	14	0
comp1005993_c0_seq1	.	.	.	.	.	0	5	0	0	1
comp1006_c0_seq1	.	comp1006_c0_seq1|m.301	1-312[+]	.	.	0	3	0	0	0
comp1006_c1_seq1	.	comp1006_c1_seq1|m.303	1-345[+]	.	.	1	3	0	0	0
comp1006002_c0_seq1	.	.	.	.	.	0	0	1	1	1
comp1006015_c0_seq1	.	.	.	.	.	0	0	0	4	0
comp1006017_c0_seq1	.	comp1006017_c0_seq1|m.463801	3-305[-]	.	.	0	0	0	7	0
comp1006019_c0_seq1	.	comp1006019_c0_seq1|m.463804	3-1253[-]	.	.	0	0	0	22	0
comp1006027_c0_seq1	.	comp1006027_c0_seq1|m.463809	3-449[+]	CFA65_HUMAN^CFA65_HUMAN^Q:28-149,H:1173-1291^30.33%ID^E:3e-13^RecName: Full=Cilia- and flagella-associated protein 65 {ECO:0000305};^Eukaryota; Metazoa; Chordata; Craniata; Vertebrata; Euteleostomi; Mammalia; Eutheria; Euarchontoglires; Primates; Haplorrhini; Catarrhini; Hominidae; Homo	KEGG:hsa:255101	4	3	0	0	3
comp100603_c0_seq1	.	.	.	.	.	0	0	0	1	1
comp100603_c1_seq1	.	.	.	.	.	0	0	1	0	0
comp1006032_c0_seq1	.	.	.	.	.	0	1	3	2	2
comp100604_c0_seq1	.	.	.	.	.	0	1	0	0	0
comp100605_c0_seq1	sp|Q9SGA6|RS191_ARATH^sp|Q9SGA6|RS191_ARATH^Q:7-321,H:3-107^49.52%ID^E:3e-26^.^.	comp100605_c0_seq1|m.17566	1-396[+]	RS191_ARATH^RS191_ARATH^Q:3-132,H:3-127^46.92%ID^E:3e-30^RecName: Full=40S ribosomal protein S19-1;^Eukaryota; Viridiplantae; Streptophyta; Embryophyta; Tracheophyta; Spermatophyta; Magnoliophyta; eudicotyledons; Gunneridae; Pentapetalae; rosids; malvids; Brassicales; Brassicaceae; Camelineae; Arabidopsis	KEGG:ath:AT3G02080`KO:K02966	0	0	6	1	0
comp1006056_c0_seq1	.	comp1006056_c0_seq1|m.463813	3-305[+]	.	.	3	1	0	0	3
comp1006057_c0_seq1	.	.	.	.	.	1	1	1	3	0
comp1006060_c0_seq1	.	comp1006060_c0_seq1|m.463814	3-590[-]	.	.	0	0	0	8	0
comp1006063_c0_seq1	.	.	.	.	.	2	1	0	0	3
comp1006065_c0_seq1	.	.	.	.	.	3	1	6	3	0
comp1006072_c0_seq1	.	.	.	.	.	0	0	1	1	0
comp1006075_c0_seq1	.	comp1006075_c0_seq1|m.463815	1-579[+]	PP124_ARATH^PP124_ARATH^Q:6-189,H:116-360^25.71%ID^E:5e-14^RecName: Full=Pentatricopeptide repeat-containing protein At1g74850, chloroplastic;^Eukaryota; Viridiplantae; Streptophyta; Embryophyta; Tracheophyta; Spermatophyta; Magnoliophyta; eudicotyledons; Gunneridae; Pentapetalae; rosids; malvids; Brassicales; Brassicaceae; Camelineae; Arabidopsis`PP124_ARATH^PP124_ARATH^Q:47-192,H:121-258^24.32%…	KEGG:ath:AT1G74850	0	0	0	10	0
comp1006076_c0_seq1	.	.	.	.	.	0	0	0	4	0
comp1006087_c0_seq1	.	.	.	.	.	0	0	0	5	0
comp100609_c0_seq1	.	.	.	.	.	0	0	0	3	0
comp1006095_c0_seq1	.	comp1006095_c0_seq1|m.463817	151-648[-]	.	.	0	0	0	20	0
comp1006099_c0_seq1	.	.	.	.	.	1	2	1	3	0
comp10061_c0_seq1	.	.	.	.	.	2	3	0	0	0
comp100610_c0_seq1	.	.	.	.	.	0	0	0	2	0
comp1006100_c0_seq1	.	comp1006100_c0_seq1|m.463819	1-360[+]	.	.	0	0	0	9	0
comp1006108_c0_seq1	.	comp1006108_c0_seq1|m.463820	3-326[-]	.	.	1	1	2	0	3
comp1006109_c0_seq1	.	comp1006109_c0_seq1|m.463821	173-1087[-]	.	.	0	0	0	24	0
comp1006110_c0_seq1	.	.	.	.	.	0	0	0	4	0
comp1006116_c0_seq1	.	.	.	.	.	0	0	0	7	0
comp1006122_c0_seq1	.	.	.	.	.	0	0	3	1	0
comp100613_c0_seq1	.	.	.	.	.	1	2	0	0	0
comp1006130_c0_seq1	.	.	.	.	.	0	0	0	4	0
comp1006133_c0_seq1	.	.	.	.	.	1	0	2	0	1
comp1006134_c0_seq1	.	comp1006134_c0_seq1|m.463827	1-786[+]	SPEE_LEPBP^SPEE_LEPBP^Q:46-234,H:13-197^38.42%ID^E:2e-41^RecName: Full=Polyamine aminopropyltransferase {ECO:0000255|HAMAP-Rule:MF_00198};^Bacteria; Spirochaetes; Leptospirales; Leptospiraceae; Leptospira	KEGG:lbi:LEPBI_II0106`KO:K00797	3	5	0	0	6
comp100614_c0_seq1	.	.	.	.	.	0	0	0	5	0
comp1006144_c0_seq1	.	comp1006144_c0_seq1|m.463830	2-1036[-]	.	.	13	1	0	0	4
comp1006146_c0_seq1	.	comp1006146_c0_seq1|m.463832	2-541[-]	.	.	0	0	0	12	0
comp1006156_c0_seq1	.	.	.	.	.	1	2	0	0	1
comp1006161_c0_seq1	.	.	.	.	.	0	0	1	0	0
comp1006168_c0_seq1	.	comp1006168_c0_seq1|m.463835	80-859[-]	.	.	0	0	0	21	0
comp1006189_c0_seq1	.	comp1006189_c0_seq1|m.463837	1-540[-]	.	.	4	1	0	0	5
comp100619_c0_seq1	.	.	.	.	.	0	0	0	5	0
comp1006193_c0_seq1	.	.	.	.	.	0	0	0	2	0
comp1006194_c0_seq1	.	comp1006194_c0_seq1|m.463839	3-317[+]	.	.	5	2	1	0	1
comp1006201_c0_seq1	.	.	.	.	.	2	0	0	0	1
comp1006202_c0_seq1	.	.	.	.	.	1	3	2	1	2
comp1006208_c0_seq1	.	.	.	.	.	0	0	0	15	0
comp100621_c0_seq1	.	.	.	.	.	2	0	0	0	0
comp1006216_c0_seq1	sp|Q90380|NDK_COLLI^sp|Q90380|NDK_COLLI^Q:31-267,H:1-79^68.35%ID^E:3e-33^.^.	.	.	.	.	1	0	1	4	0
comp1006218_c0_seq1	.	.	.	.	.	1	2	3	0	0
comp100622_c0_seq1	.	.	.	.	.	3	0	4	0	1
comp1006220_c0_seq1	.	.	.	.	.	0	0	0	5	0
comp100623_c0_seq1	.	.	.	.	.	0	0	1	0	0
comp1006248_c0_seq1	.	.	.	.	.	0	0	0	4	0
comp100625_c0_seq1	.	comp100625_c0_seq1|m.17569	1-351[+]	.	.	0	0	0	0	1
comp1006259_c0_seq1	.	comp1006259_c0_seq1|m.463841	1-1056[+]	.	.	0	0	0	20	0
comp1006262_c0_seq1	.	.	.	.	.	0	0	0	9	0
comp1006264_c0_seq1	.	.	.	.	.	0	0	0	6	0
comp1006275_c0_seq1	.	.	.	.	.	0	1	1	1	2
comp100628_c0_seq1	.	.	.	.	.	0	0	0	1	0
comp100628_c1_seq1	.	.	.	.	.	0	0	0	10	0
comp1006280_c0_seq1	sp|Q2TBV5|TF2H2_BOVIN^sp|Q2TBV5|TF2H2_BOVIN^Q:333-1,H:123-233^57.66%ID^E:1e-40^.^.	comp1006280_c0_seq1|m.463843	1-336[-]	TF2H2_BOVIN^TF2H2_BOVIN^Q:2-112,H:123-233^57.66%ID^E:1e-40^RecName: Full=General transcription factor IIH subunit 2;^Eukaryota; Metazoa; Chordata; Craniata; Vertebrata; Euteleostomi; Mammalia; Eutheria; Laurasiatheria; Cetartiodactyla; Ruminantia; Pecora; Bovidae; Bovinae; Bos	KEGG:bta:511829`KO:K03142	2	2	3	0	0
comp1006290_c0_seq1	.	comp1006290_c0_seq1|m.463844	110-514[+]	.	.	2	4	1	0	1
comp1006297_c0_seq1	.	.	.	.	.	0	5	0	0	0
comp100630_c0_seq1	.	.	.	.	.	0	0	0	0	1
comp1006301_c0_seq1	.	.	.	.	.	0	0	0	4	0
comp1006305_c0_seq1	.	comp1006305_c0_seq1|m.463845	3-344[+]	.	.	0	0	0	7	0
comp100631_c0_seq1	.	.	.	.	.	0	0	0	3	0
comp100631_c1_seq1	.	.	.	.	.	0	0	0	1	0
comp100632_c0_seq1	.	.	.	.	.	0	0	0	0	0
comp100632_c0_seq2	.	.	.	.	.	1	1	1	1	0
comp100633_c0_seq1	.	.	.	.	.	0	0	0	3	0
comp1006330_c0_seq1	.	comp1006330_c0_seq1|m.463846	3-551[+]	SCC3_ARATH^SCC3_ARATH^Q:2-183,H:214-394^35.52%ID^E:9e-31^RecName: Full=Sister-chromatid cohesion protein 3;^Eukaryota; Viridiplantae; Streptophyta; Embryophyta; Tracheophyta; Spermatophyta; Magnoliophyta; eudicotyledons; Gunneridae; Pentapetalae; rosids; malvids; Brassicales; Brassicaceae; Camelineae; Arabidopsis	KEGG:ath:AT2G47980`KO:K06671	4	0	0	0	6
comp1006341_c0_seq1	.	comp1006341_c0_seq1|m.463849	39-431[-]	Y1994_THEEB^Y1994_THEEB^Q:41-111,H:6-73^43.06%ID^E:3e-09^RecName: Full=UPF0235 protein tsr1994 {ECO:0000255|HAMAP-Rule:MF_00634};^Bacteria; Cyanobacteria; Synechococcales; Synechococcaceae; Thermosynechococcus	KEGG:tel:tsr1994`KO:K09131	3	1	0	0	5
comp1006345_c0_seq1	.	comp1006345_c0_seq1|m.463852	141-740[-]	ANS1B_DANRE^ANS1B_DANRE^Q:110-191,H:62-146^32.94%ID^E:3e-07^RecName: Full=Ankyrin repeat and sterile alpha motif domain-containing protein 1B;^Eukaryota; Metazoa; Chordata; Craniata; Vertebrata; Euteleostomi; Actinopterygii; Neopterygii; Teleostei; Ostariophysi; Cypriniformes; Cyprinidae; Danio	KEGG:dre:565408`KO:K21413	0	0	0	9	0
comp100635_c0_seq1	.	.	.	.	.	0	1	1	0	0
comp1006363_c0_seq1	.	.	.	.	.	0	0	0	8	0
comp1006371_c0_seq1	.	.	.	.	.	0	0	0	1	0
comp1006374_c0_seq1	.	.	.	.	.	1	0	2	0	3
comp100639_c0_seq1	.	.	.	.	.	2	2	3	1	0
comp10064_c0_seq1	.	.	.	.	.	0	1	1	0	0
comp100640_c0_seq1	.	.	.	.	.	0	1	2	1	0
comp1006413_c0_seq1	.	comp1006413_c0_seq1|m.463856	1-525[-]	.	.	6	0	0	0	4
comp1006418_c0_seq1	.	comp1006418_c0_seq1|m.463857	2-1162[+]	.	.	0	0	0	33	0
comp1006421_c0_seq1	.	.	.	.	.	3	2	4	1	0
comp100643_c0_seq1	.	.	.	.	.	0	1	1	1	0
comp100644_c0_seq1	.	.	.	.	.	0	1	0	0	0
comp1006442_c0_seq1	.	.	.	.	.	2	0	1	0	0
comp1006445_c0_seq1	.	.	.	.	.	5	1	0	0	0
comp100646_c0_seq1	.	.	.	.	.	1	0	0	4	0
comp1006461_c0_seq1	.	.	.	.	.	0	0	0	7	0
comp1006463_c0_seq1	.	.	.	.	.	0	0	0	4	0
comp1006469_c0_seq1	.	.	.	.	.	2	0	1	2	1
comp1006487_c0_seq1	sp|P27105|STOM_HUMAN^sp|P27105|STOM_HUMAN^Q:37-705,H:1-223^100%ID^E:4e-149^.^.	comp1006487_c0_seq1|m.463862	1-705[+]	STOM_HUMAN^STOM_HUMAN^Q:13-235,H:1-223^100%ID^E:1e-163^RecName: Full=Erythrocyte band 7 integral membrane protein;^Eukaryota; Metazoa; Chordata; Craniata; Vertebrata; Euteleostomi; Mammalia; Eutheria; Euarchontoglires; Primates; Haplorrhini; Catarrhini; Hominidae; Homo	KEGG:hsa:2040`KO:K17286	5	0	0	3	5
comp1006490_c0_seq1	.	comp1006490_c0_seq1|m.463864	2-406[-]	.	.	4	2	0	0	3
comp1006495_c0_seq1	.	.	.	.	.	0	0	0	6	0
comp10065_c0_seq1	.	.	.	.	.	0	0	0	0	0
comp100650_c0_seq1	.	.	.	.	.	0	0	0	0	0
comp1006500_c0_seq1	.	.	.	.	.	1	2	0	1	0
comp1006502_c0_seq1	.	.	.	.	.	0	0	0	3	0
comp1006504_c0_seq1	.	.	.	.	.	0	0	0	8	0
comp1006517_c0_seq1	.	.	.	.	.	0	0	0	9	0
comp1006518_c0_seq1	.	comp1006518_c0_seq1|m.463867	3-818[+]	.	.	2	4	0	0	10
comp100652_c0_seq1	.	.	.	.	.	1	2	1	0	0
comp1006521_c0_seq1	.	.	.	.	.	1	2	3	0	0
comp1006538_c0_seq1	.	comp1006538_c0_seq1|m.463872	1-414[+]	MHCKA_DICDI^MHCKA_DICDI^Q:1-118,H:989-1104^30.25%ID^E:1e-14^RecName: Full=Myosin heavy chain kinase A;^Eukaryota; Amoebozoa; Mycetozoa; Dictyosteliida; Dictyostelium	KEGG:ddi:DDB_G0291231	0	0	0	16	0
comp1006539_c0_seq1	sp|G3UZ78|ADGB_MOUSE^sp|G3UZ78|ADGB_MOUSE^Q:296-42,H:67-149^58.14%ID^E:1e-22^.^.	comp1006539_c0_seq1|m.463873	3-302[-]	ADGB_MOUSE^ADGB_MOUSE^Q:3-87,H:67-149^58.14%ID^E:1e-22^RecName: Full=Androglobin;^Eukaryota; Metazoa; Chordata; Craniata; Vertebrata; Euteleostomi; Mammalia; Eutheria; Euarchontoglires; Glires; Rodentia; Myomorpha; Muroidea; Muridae; Murinae; Mus; Mus	.	3	0	2	0	0
comp100655_c0_seq1	.	.	.	.	.	1	1	0	0	1
comp1006550_c0_seq1	.	.	.	.	.	0	0	0	4	0
comp1006558_c0_seq1	.	.	.	.	.	1	1	2	2	1
comp100657_c0_seq1	.	.	.	.	.	2	1	0	0	2
comp1006580_c0_seq1	.	comp1006580_c0_seq1|m.463874	1-363[+]	.	.	2	0	0	0	5
comp1006586_c0_seq1	.	.	.	.	.	2	0	0	0	2
comp1006588_c0_seq1	.	comp1006588_c0_seq1|m.463876	62-1543[+]	DNJC7_MOUSE^DNJC7_MOUSE^Q:22-470,H:3-412^23.98%ID^E:3e-20^RecName: Full=DnaJ homolog subfamily C member 7;^Eukaryota; Metazoa; Chordata; Craniata; Vertebrata; Euteleostomi; Mammalia; Eutheria; Euarchontoglires; Glires; Rodentia; Myomorpha; Muroidea; Muridae; Murinae; Mus; Mus	KEGG:mmu:56354`KO:K09527	0	0	0	26	0
comp1006589_c0_seq1	.	comp1006589_c0_seq1|m.463878	1-336[+]	.	.	3	1	0	0	3
comp10066_c0_seq1	sp|O35732|CFLAR_MOUSE^sp|O35732|CFLAR_MOUSE^Q:654-1,H:47-267^96.83%ID^E:2e-148^.^.	comp10066_c0_seq1|m.3328	1-654[-]	CFLAR_MOUSE^CFLAR_MOUSE^Q:1-218,H:47-267^96.83%ID^E:2e-148^RecName: Full=CASP8 and FADD-like apoptosis regulator;^Eukaryota; Metazoa; Chordata; Craniata; Vertebrata; Euteleostomi; Mammalia; Eutheria; Euarchontoglires; Glires; Rodentia; Myomorpha; Muroidea; Muridae; Murinae; Mus; Mus	KEGG:mmu:12633`KO:K04724	0	0	0	10	0
comp10066_c1_seq1	sp|O35732|CFLAR_MOUSE^sp|O35732|CFLAR_MOUSE^Q:159-1,H:1-53^100%ID^E:1e-27^.^.	.	.	.	.	0	0	0	1	0
comp100661_c0_seq1	.	.	.	.	.	0	0	0	3	0
comp1006617_c0_seq1	.	.	.	.	.	0	0	0	8	0
comp1006620_c0_seq1	.	comp1006620_c0_seq1|m.463880	2-1414[+]	ALKB3_HUMAN^ALKB3_HUMAN^Q:176-290,H:160-275^38.33%ID^E:2e-17^RecName: Full=Alpha-ketoglutarate-dependent dioxygenase alkB homolog 3 {ECO:0000305};^Eukaryota; Metazoa; Chordata; Craniata; Vertebrata; Euteleostomi; Mammalia; Eutheria; Euarchontoglires; Primates; Haplorrhini; Catarrhini; Hominidae; Homo	KEGG:hsa:221120`KO:K10860	0	0	0	25	0
comp1006628_c0_seq1	.	.	.	.	.	1	0	2	0	2
comp1006638_c0_seq1	.	comp1006638_c0_seq1|m.463885	136-1179[-]	.	.	0	0	0	29	0
comp100665_c0_seq1	.	.	.	.	.	0	2	1	4	2
comp1006653_c0_seq1	.	.	.	.	.	0	0	0	3	0
comp1006656_c0_seq1	sp|Q9SUM3|NCPR2_ARATH^sp|Q9SUM3|NCPR2_ARATH^Q:594-106,H:550-711^47.24%ID^E:1e-46^.^.	comp1006656_c0_seq1|m.463888	97-660[-]	NCPR2_ARATH^NCPR2_ARATH^Q:23-185,H:550-711^47.24%ID^E:2e-47^RecName: Full=NADPH--cytochrome P450 reductase 2 {ECO:0000255|HAMAP-Rule:MF_03212};^Eukaryota; Viridiplantae; Streptophyta; Embryophyta; Tracheophyta; Spermatophyta; Magnoliophyta; eudicotyledons; Gunneridae; Pentapetalae; rosids; malvids; Brassicales; Brassicaceae; Camelineae; Arabidopsis	KEGG:ath:AT4G30210`KO:K00327	0	0	0	11	0
comp1006658_c0_seq1	.	.	.	.	.	0	0	0	3	0
comp1006660_c0_seq1	.	.	.	.	.	3	4	0	0	6
comp1006661_c0_seq1	.	.	.	.	.	0	0	0	7	0
comp1006662_c0_seq1	.	comp1006662_c0_seq1|m.463892	2-625[-]	NUDC_CHICK^NUDC_CHICK^Q:1-112,H:217-333^29.17%ID^E:3e-08^RecName: Full=Nuclear migration protein nudC;^Eukaryota; Metazoa; Chordata; Craniata; Vertebrata; Euteleostomi; Archelosauria; Archosauria; Dinosauria; Saurischia; Theropoda; Coelurosauria; Aves; Neognathae; Galloanserae; Galliformes; Phasianidae; Phasianinae; Gallus	KEGG:gga:419578	0	0	0	9	0
comp1006663_c0_seq1	.	.	.	.	.	0	0	0	8	0
comp100667_c0_seq1	.	.	.	.	.	1	0	0	0	1
comp1006670_c0_seq1	.	.	.	.	.	1	0	0	0	0
comp100670_c0_seq1	sp|P23935|NDUA5_BOVIN^sp|P23935|NDUA5_BOVIN^Q:15-362,H:1-116^51.72%ID^E:2e-30^.^.	comp100670_c0_seq1|m.17576	3-365[+]	NDUA5_BOVIN^NDUA5_BOVIN^Q:5-120,H:1-116^51.72%ID^E:5e-37^RecName: Full=NADH dehydrogenase [ubiquinone] 1 alpha subcomplex subunit 5;^Eukaryota; Metazoa; Chordata; Craniata; Vertebrata; Euteleostomi; Mammalia; Eutheria; Laurasiatheria; Cetartiodactyla; Ruminantia; Pecora; Bovidae; Bovinae; Bos	KEGG:bta:327714`KO:K03949	1	7	0	1	0
comp100671_c0_seq1	sp|P40393|RIC2_ORYSJ^sp|P40393|RIC2_ORYSJ^Q:18-209,H:1-64^82.81%ID^E:2e-30^.^.	.	.	.	.	0	1	0	0	1
comp1006710_c0_seq1	.	.	.	.	.	0	0	0	3	0
comp1006718_c0_seq1	.	.	.	.	.	0	0	0	4	0
comp1006732_c0_seq1	sp|Q86IZ9|DDX52_DICDI^sp|Q86IZ9|DDX52_DICDI^Q:53-1303,H:170-584^47.99%ID^E:2e-116^.^.	comp1006732_c0_seq1|m.463895	2-1423[+]	DDX52_DICDI^DDX52_DICDI^Q:10-434,H:162-584^47.33%ID^E:6e-131^RecName: Full=Probable ATP-dependent RNA helicase ddx52;^Eukaryota; Amoebozoa; Mycetozoa; Dictyosteliida; Dictyostelium	KEGG:ddi:DDB_G0274325`KO:K14779	0	0	0	25	0
comp1006740_c0_seq1	.	comp1006740_c0_seq1|m.463898	2-556[-]	.	.	0	0	0	10	0
comp1006748_c0_seq1	.	comp1006748_c0_seq1|m.463899	1-570[+]	VIT_APIME^VIT_APIME^Q:22-187,H:1578-1769^25.39%ID^E:2e-08^RecName: Full=Vitellogenin;^Eukaryota; Metazoa; Ecdysozoa; Arthropoda; Hexapoda; Insecta; Pterygota; Neoptera; Holometabola; Hymenoptera; Apocrita; Aculeata; Apoidea; Apidae; Apis	KEGG:ame:406088	5	3	5	0	1
comp100675_c0_seq1	.	.	.	.	.	0	0	0	2	0
comp1006770_c0_seq1	.	comp1006770_c0_seq1|m.463901	1-363[-]	PSBF_PYRYE^PSBF_PYRYE^Q:99-121,H:6-28^78.26%ID^E:6e-06^RecName: Full=Cytochrome b559 subunit beta {ECO:0000255|HAMAP-Rule:MF_00643};^Eukaryota; Rhodophyta; Bangiophyceae; Bangiales; Bangiaceae; Pyropia	.	0	0	0	9	0
comp1006771_c0_seq1	.	.	.	.	.	0	0	0	11	0
comp100680_c0_seq1	.	.	.	.	.	1	1	0	0	1
comp100680_c0_seq2	.	.	.	.	.	0	0	1	0	0
comp1006805_c0_seq1	sp|Q99LJ5|CKLF3_MOUSE^sp|Q99LJ5|CKLF3_MOUSE^Q:254-3,H:1-84^100%ID^E:1e-41^.^.	.	.	.	.	0	0	0	5	0
comp1006836_c0_seq1	.	.	.	.	.	0	0	0	8	0
comp1006844_c0_seq1	.	comp1006844_c0_seq1|m.463905	2-1315[-]	.	.	0	0	0	20	0
comp1006847_c0_seq1	sp|O08691|ARGI2_MOUSE^sp|O08691|ARGI2_MOUSE^Q:1130-174,H:1-354^89.83%ID^E:0^.^.	comp1006847_c0_seq1|m.463911	171-1169[-]	ARGI2_MOUSE^ARGI2_MOUSE^Q:14-332,H:1-354^89.83%ID^E:0^RecName: Full=Arginase-2, mitochondrial;^Eukaryota; Metazoa; Chordata; Craniata; Vertebrata; Euteleostomi; Mammalia; Eutheria; Euarchontoglires; Glires; Rodentia; Myomorpha; Muroidea; Muridae; Murinae; Mus; Mus	KEGG:mmu:11847`KO:K01476	0	0	0	26	0
comp100685_c0_seq1	.	comp100685_c0_seq1|m.17577	59-679[+]	.	.	0	0	0	11	0
comp1006852_c0_seq1	.	.	.	.	.	0	0	0	0	3
comp1006862_c0_seq1	sp|Q9VNA4|Y1161_DROME^sp|Q9VNA4|Y1161_DROME^Q:1-207,H:161-227^62.32%ID^E:3e-23^.^.	.	.	.	.	0	5	0	0	0
comp100687_c0_seq1	sp|A4IIM2|CELF2_XENTR^sp|A4IIM2|CELF2_XENTR^Q:1-507,H:189-357^95.86%ID^E:1e-44^.^.	comp100687_c0_seq1|m.17580	1-516[+]	CELF2_RAT^CELF2_RAT^Q:1-166,H:194-359^100%ID^E:9e-105^RecName: Full=CUGBP Elav-like family member 2;^Eukaryota; Metazoa; Chordata; Craniata; Vertebrata; Euteleostomi; Mammalia; Eutheria; Euarchontoglires; Glires; Rodentia; Myomorpha; Muroidea; Muridae; Murinae; Rattus	KEGG:rno:29428`KO:K13207	1	0	0	6	0
comp1006874_c0_seq1	.	.	.	.	.	0	0	0	7	0
comp1006884_c0_seq1	.	comp1006884_c0_seq1|m.463912	2-787[+]	.	.	0	0	0	18	0
comp1006888_c0_seq1	.	.	.	.	.	0	0	0	5	0
comp10069_c0_seq1	.	.	.	.	.	0	2	1	1	1
comp1006901_c0_seq1	.	comp1006901_c0_seq1|m.463916	1-675[+]	.	.	0	0	0	10	0
comp1006902_c0_seq1	.	.	.	.	.	0	0	0	5	2
comp1006903_c0_seq1	sp|P38658|ERP60_SCHMA^sp|P38658|ERP60_SCHMA^Q:449-48,H:342-476^42.22%ID^E:2e-27^.^.	comp1006903_c0_seq1|m.463919	12-449[-]	PDI_WHEAT^PDI_WHEAT^Q:2-125,H:367-489^51.2%ID^E:1e-34^RecName: Full=Protein disulfide-isomerase;^Eukaryota; Viridiplantae; Streptophyta; Embryophyta; Tracheophyta; Spermatophyta; Magnoliophyta; Liliopsida; Poales; Poaceae; BOP clade; Pooideae; Triticodae; Triticeae; Triticinae; Triticum`PDI_WHEAT^PDI_WHEAT^Q:26-123,H:48-148^45.63%ID^E:9e-19^RecName: Full=Protein disulfide-isomerase;^Eukaryota; Vi…	.	0	6	0	0	0
comp1006905_c0_seq1	.	.	.	.	.	0	0	0	0	7
comp1006911_c0_seq1	.	comp1006911_c0_seq1|m.463923	3-368[+]	.	.	0	0	0	15	0
comp1006916_c0_seq1	.	.	.	.	.	0	0	0	4	0
comp1006917_c0_seq1	.	comp1006917_c0_seq1|m.463925	3-470[+]	.	.	0	0	0	9	0
comp1006918_c0_seq1	.	.	.	.	.	0	0	0	5	0
comp1006919_c0_seq1	.	comp1006919_c0_seq1|m.463926	1-1035[+]	.	.	0	0	0	17	0
comp100692_c0_seq1	.	.	.	.	.	0	0	0	0	0
comp1006920_c0_seq1	sp|P11369|LORF2_MOUSE^sp|P11369|LORF2_MOUSE^Q:5-328,H:778-887^57.27%ID^E:8e-26^.^.	.	.	.	.	0	0	0	1	0
comp1006932_c0_seq1	sp|O64886|COX10_ARATH^sp|O64886|COX10_ARATH^Q:297-1,H:138-236^52.53%ID^E:4e-22^.^.	comp1006932_c0_seq1|m.463930	1-546[-]	COX10_ARATH^COX10_ARATH^Q:40-182,H:92-236^46.05%ID^E:8e-32^RecName: Full=Protoheme IX farnesyltransferase, mitochondrial;^Eukaryota; Viridiplantae; Streptophyta; Embryophyta; Tracheophyta; Spermatophyta; Magnoliophyta; eudicotyledons; Gunneridae; Pentapetalae; rosids; malvids; Brassicales; Brassicaceae; Camelineae; Arabidopsis	KEGG:ath:AT2G44520`KO:K02257	7	3	0	0	1
comp100694_c0_seq1	.	.	.	.	.	1	0	1	0	0
comp1006951_c0_seq1	.	comp1006951_c0_seq1|m.463933	75-1406[+]	.	.	0	0	0	27	0
comp1006974_c0_seq1	.	.	.	.	.	0	5	0	0	0
comp100698_c0_seq1	.	.	.	.	.	0	1	1	1	0
comp1006991_c0_seq1	.	.	.	.	.	0	0	0	5	0
comp1006993_c0_seq1	.	comp1006993_c0_seq1|m.463938	1-660[+]	.	.	0	0	0	16	1
comp1006994_c0_seq1	.	.	.	.	.	0	0	0	6	0
comp1006995_c0_seq1	.	comp1006995_c0_seq1|m.463940	3-335[+]	.	.	7	3	0	0	6
comp1007_c0_seq1	.	.	.	.	.	0	0	0	4	0
comp1007_c1_seq1	.	.	.	.	.	0	0	0	2	0
comp10070_c0_seq1	sp|O22609|DEGP1_ARATH^sp|O22609|DEGP1_ARATH^Q:2-568,H:250-437^46.07%ID^E:9e-44^.^.	.	.	.	.	0	0	0	11	0
comp1007008_c0_seq1	.	.	.	.	.	4	1	0	0	6
comp100701_c0_seq1	sp|D3ZA12|CHD6_RAT^sp|D3ZA12|CHD6_RAT^Q:5-349,H:1206-1321^55.17%ID^E:9e-38^.^.	comp100701_c0_seq1|m.17581	2-568[+]	CHD6_RAT^CHD6_RAT^Q:2-158,H:1206-1359^47.47%ID^E:9e-40^RecName: Full=Chromodomain-helicase-DNA-binding protein 6;^Eukaryota; Metazoa; Chordata; Craniata; Vertebrata; Euteleostomi; Mammalia; Eutheria; Euarchontoglires; Glires; Rodentia; Myomorpha; Muroidea; Muridae; Murinae; Rattus	KEGG:rno:311607`KO:K14436	4	1	7	0	0
comp1007010_c0_seq1	.	comp1007010_c0_seq1|m.463943	1-762[+]	RTEL1_AEDAE^RTEL1_AEDAE^Q:33-187,H:460-623^29.76%ID^E:2e-14^RecName: Full=Regulator of telomere elongation helicase 1 homolog {ECO:0000255|HAMAP-Rule:MF_03065};^Eukaryota; Metazoa; Ecdysozoa; Arthropoda; Hexapoda; Insecta; Pterygota; Neoptera; Holometabola; Diptera; Nematocera; Culicoidea; Culicidae; Culicinae; Aedini; Aedes; Stegomyia	KEGG:aag:AaeL_AAEL008960`KO:K11136	0	0	0	9	0
comp1007012_c0_seq1	.	comp1007012_c0_seq1|m.463946	3-539[+]	.	.	0	0	0	13	0
comp1007015_c0_seq1	.	.	.	.	.	8	0	0	0	5
comp1007017_c0_seq1	.	.	.	.	.	0	0	0	6	0
comp1007024_c0_seq1	.	.	.	.	.	0	0	0	7	0
comp1007025_c0_seq1	sp|Q8VE42|ANR49_MOUSE^sp|Q8VE42|ANR49_MOUSE^Q:1-414,H:76-216^40.85%ID^E:2e-21^.^.	comp1007025_c0_seq1|m.463948	1-912[+]	ANR49_MOUSE^ANR49_MOUSE^Q:1-138,H:76-216^40.85%ID^E:2e-21^RecName: Full=Ankyrin repeat domain-containing protein 49;^Eukaryota; Metazoa; Chordata; Craniata; Vertebrata; Euteleostomi; Mammalia; Eutheria; Euarchontoglires; Glires; Rodentia; Myomorpha; Muroidea; Muridae; Murinae; Mus; Mus	KEGG:mmu:56503	9	2	0	0	8
comp100703_c1_seq1	.	.	.	.	.	1	1	0	0	2
comp1007038_c0_seq1	.	.	.	.	.	0	0	0	0	2
comp1007040_c0_seq1	sp|A2AGL3|RYR3_MOUSE^sp|A2AGL3|RYR3_MOUSE^Q:1-222,H:4265-4338^100%ID^E:3e-41^.^.	.	.	.	.	0	0	0	5	0
comp100705_c0_seq1	.	.	.	.	.	1	1	0	0	1
comp1007071_c0_seq1	sp|Q6T486|RBRA_DICDI^sp|Q6T486|RBRA_DICDI^Q:5-562,H:153-341^33.33%ID^E:8e-31^.^.	comp1007071_c0_seq1|m.463950	2-913[+]	RBRA_DICDI^RBRA_DICDI^Q:2-187,H:153-341^33.33%ID^E:5e-31^RecName: Full=Probable E3 ubiquitin-protein ligase rbrA;^Eukaryota; Amoebozoa; Mycetozoa; Dictyosteliida; Dictyostelium	KEGG:ddi:DDB_G0286961`KO:K11968	6	2	0	0	8
comp1007079_c0_seq1	.	.	.	.	.	0	0	0	8	0
comp100708_c0_seq1	.	.	.	.	.	1	0	0	0	0
comp100709_c0_seq1	.	.	.	.	.	0	0	0	0	1
comp100709_c0_seq2	sp|Q9D273|MMAB_MOUSE^sp|Q9D273|MMAB_MOUSE^Q:383-75,H:134-236^54.37%ID^E:4e-32^.^.	comp100709_c0_seq2|m.17583	57-449[-]	MMAB_MOUSE^MMAB_MOUSE^Q:1-125,H:112-236^54.4%ID^E:1e-39^RecName: Full=Cob(I)yrinic acid a,c-diamide adenosyltransferase, mitochondrial;^Eukaryota; Metazoa; Chordata; Craniata; Vertebrata; Euteleostomi; Mammalia; Eutheria; Euarchontoglires; Glires; Rodentia; Myomorpha; Muroidea; Muridae; Murinae; Mus; Mus	.	2	1	0	0	3
comp1007093_c0_seq1	.	comp1007093_c0_seq1|m.463952	36-809[-]	.	.	9	1	0	0	3
comp1007098_c0_seq1	.	.	.	.	.	0	0	0	6	0
comp1007103_c0_seq1	.	.	.	.	.	1	1	0	0	3
comp1007110_c0_seq1	.	.	.	.	.	0	11	0	0	0
comp1007127_c0_seq1	.	.	.	.	.	2	1	3	0	0
comp1007137_c0_seq1	.	.	.	.	.	2	2	1	1	0
comp1007142_c0_seq1	.	.	.	.	.	0	0	0	5	0
comp1007150_c0_seq1	.	comp1007150_c0_seq1|m.463957	170-955[+]	SAP11_ARATH^SAP11_ARATH^Q:20-177,H:6-166^31.71%ID^E:1e-17^RecName: Full=Zinc finger AN1 and C2H2 domain-containing stress-associated protein 11;^Eukaryota; Viridiplantae; Streptophyta; Embryophyta; Tracheophyta; Spermatophyta; Magnoliophyta; eudicotyledons; Gunneridae; Pentapetalae; rosids; malvids; Brassicales; Brassicaceae; Camelineae; Arabidopsis	KEGG:ath:AT2G41835	0	0	0	17	0
comp1007153_c0_seq1	sp|Q8CIZ8|VWF_MOUSE^sp|Q8CIZ8|VWF_MOUSE^Q:3-431,H:266-408^99.3%ID^E:4e-92^.^.	comp1007153_c0_seq1|m.463959	3-431[+]	VWF_MOUSE^VWF_MOUSE^Q:1-143,H:266-408^99.3%ID^E:4e-92^RecName: Full=von Willebrand factor;^Eukaryota; Metazoa; Chordata; Craniata; Vertebrata; Euteleostomi; Mammalia; Eutheria; Euarchontoglires; Glires; Rodentia; Myomorpha; Muroidea; Muridae; Murinae; Mus; Mus`VWF_MOUSE^VWF_MOUSE^Q:25-143,H:766-887^36.29%ID^E:5e-17^RecName: Full=von Willebrand factor;^Eukaryota; Metazoa; Chordata; Craniata; Verte…	KEGG:mmu:22371`KO:K03900	0	0	0	9	0
comp1007159_c0_seq1	.	comp1007159_c0_seq1|m.463960	2-493[+]	.	.	0	0	0	8	0
comp1007162_c0_seq1	.	.	.	.	.	0	0	0	5	0
comp1007169_c0_seq1	.	.	.	.	.	5	0	0	0	1
comp1007171_c0_seq1	.	.	.	.	.	0	0	0	4	0
comp10072_c0_seq1	.	comp10072_c0_seq1|m.3332	3-836[+]	EGCSE_CYANO^EGCSE_CYANO^Q:96-220,H:341-469^31.78%ID^E:1e-11^RecName: Full=Endoglycoceramidase {ECO:0000312|EMBL:BAB16369.1};^Eukaryota; Metazoa; Cnidaria; Scyphozoa; Semaeostomeae; Cyaneidae; Cyanea	.	0	0	0	9	0
comp10072_c0_seq2	.	comp10072_c0_seq2|m.3334	1-738[+]	EGCSE_CYANO^EGCSE_CYANO^Q:63-188,H:340-469^31.54%ID^E:5e-12^RecName: Full=Endoglycoceramidase {ECO:0000312|EMBL:BAB16369.1};^Eukaryota; Metazoa; Cnidaria; Scyphozoa; Semaeostomeae; Cyaneidae; Cyanea	.	0	0	0	5	0
comp100720_c0_seq1	.	.	.	.	.	1	2	1	0	1
comp1007201_c0_seq1	.	.	.	.	.	0	1	1	0	0
comp1007202_c0_seq1	.	comp1007202_c0_seq1|m.463964	3-560[+]	.	.	0	0	0	6	0
comp100721_c0_seq1	.	comp100721_c0_seq1|m.17584	3-389[+]	GACA_DICDI^GACA_DICDI^Q:22-129,H:215-320^38.89%ID^E:2e-14^RecName: Full=Rho GTPase-activating protein gacA;^Eukaryota; Amoebozoa; Mycetozoa; Dictyosteliida; Dictyostelium	KEGG:ddi:DDB_G0278381	3	1	0	0	0
comp1007216_c0_seq1	.	.	.	.	.	0	6	4	0	0
comp100722_c0_seq1	.	comp100722_c0_seq1|m.17586	2-349[+]	.	.	2	1	2	0	1
comp1007222_c0_seq1	.	.	.	.	.	3	0	0	1	1
comp1007227_c0_seq1	.	.	.	.	.	0	0	0	8	0
comp1007233_c0_seq1	.	.	.	.	.	0	0	0	6	0
comp1007253_c0_seq1	.	.	.	.	.	0	0	0	4	0
comp1007259_c0_seq1	.	.	.	.	.	1	0	1	1	0
comp1007261_c0_seq1	.	.	.	.	.	0	0	0	8	0
comp1007265_c0_seq1	.	.	.	.	.	0	1	3	0	0
comp100727_c0_seq1	.	.	.	.	.	0	1	0	0	0
comp1007272_c0_seq1	.	.	.	.	.	0	1	0	2	1
comp100728_c0_seq1	.	comp100728_c0_seq1|m.17587	2-337[+]	.	.	2	0	0	0	1
comp100729_c0_seq1	.	comp100729_c0_seq1|m.17590	2-331[-]	.	.	3	0	1	0	0
comp1007290_c0_seq1	.	.	.	.	.	3	0	5	4	3
comp100730_c0_seq1	.	.	.	.	.	1	0	2	1	0
comp1007305_c0_seq1	.	.	.	.	.	0	0	0	10	0
comp100731_c0_seq1	.	.	.	.	.	3	2	1	1	1
comp100732_c0_seq1	.	.	.	.	.	0	0	0	3	0
comp100732_c0_seq2	.	.	.	.	.	0	0	0	2	0
comp1007350_c0_seq1	.	.	.	.	.	0	0	0	14	0
comp1007357_c0_seq1	.	comp1007357_c0_seq1|m.463966	1-915[-]	.	.	0	0	0	14	0
comp1007365_c0_seq1	.	comp1007365_c0_seq1|m.463969	3-404[-]	.	.	0	0	0	2	0
comp100737_c0_seq1	.	.	.	.	.	2	2	1	0	0
comp1007374_c0_seq1	.	.	.	.	.	0	0	0	6	0
comp1007377_c0_seq1	.	.	.	.	.	2	1	4	4	1
comp100738_c0_seq1	.	.	.	.	.	1	0	2	0	0
comp1007380_c0_seq1	.	.	.	.	.	0	0	1	0	3
comp1007385_c0_seq1	.	.	.	.	.	0	0	0	0	6
comp1007387_c0_seq1	.	comp1007387_c0_seq1|m.463971	1-420[-]	.	.	0	0	0	7	0
comp100739_c0_seq1	.	.	.	.	.	0	0	0	3	0
comp1007397_c0_seq1	.	.	.	.	.	0	0	0	6	0
comp10074_c0_seq1	.	.	.	.	.	2	1	2	1	2
comp100740_c0_seq1	.	.	.	.	.	0	0	0	0	0
comp1007414_c0_seq1	.	comp1007414_c0_seq1|m.463972	3-677[+]	.	.	0	0	0	14	0
comp1007416_c0_seq1	.	.	.	.	.	0	0	4	1	0
comp1007427_c0_seq1	.	comp1007427_c0_seq1|m.463973	1-708[+]	.	.	0	0	0	13	0
comp100743_c0_seq1	.	.	.	.	.	0	0	0	1	0
comp1007430_c0_seq1	.	.	.	.	.	4	1	0	0	1
comp100744_c0_seq1	.	.	.	.	.	1	0	0	0	0
comp1007451_c0_seq1	.	comp1007451_c0_seq1|m.463977	2-406[+]	GGH_HUMAN^GGH_HUMAN^Q:2-105,H:195-296^33.65%ID^E:2e-12^RecName: Full=Gamma-glutamyl hydrolase;^Eukaryota; Metazoa; Chordata; Craniata; Vertebrata; Euteleostomi; Mammalia; Eutheria; Euarchontoglires; Primates; Haplorrhini; Catarrhini; Hominidae; Homo	KEGG:hsa:8836`KO:K01307	0	0	0	9	0
comp1007453_c0_seq1	.	comp1007453_c0_seq1|m.463979	2-1129[-]	.	.	0	0	0	20	0
comp1007462_c0_seq1	.	.	.	.	.	3	1	1	1	0
comp1007467_c0_seq1	.	.	.	.	.	0	0	0	4	0
comp1007468_c0_seq1	.	.	.	.	.	3	1	1	0	0
comp100747_c0_seq1	.	.	.	.	.	2	1	0	1	0
comp100748_c0_seq1	.	.	.	.	.	2	0	0	0	0
comp1007495_c0_seq1	.	.	.	.	.	0	0	0	14	0
comp10075_c0_seq1	.	comp10075_c0_seq1|m.3336	2-553[-]	.	.	0	0	0	12	0
comp10075_c1_seq1	.	comp10075_c1_seq1|m.3337	3-302[+]	.	.	0	0	0	2	0
comp1007502_c0_seq1	.	.	.	.	.	0	3	0	0	1
comp1007506_c0_seq1	.	comp1007506_c0_seq1|m.463980	3-395[+]	.	.	0	0	0	8	0
comp1007508_c0_seq1	.	.	.	.	.	0	0	0	12	0
comp100752_c0_seq1	.	.	.	.	.	1	0	0	0	1
comp100755_c0_seq1	.	.	.	.	.	0	0	2	0	0
comp1007553_c0_seq1	.	.	.	.	.	0	4	0	0	0
comp1007556_c0_seq1	.	.	.	.	.	0	1	2	0	2
comp1007560_c0_seq1	sp|P07271|PIF1_YEAST^sp|P07271|PIF1_YEAST^Q:6-464,H:301-449^38.85%ID^E:6e-29^.^.	comp1007560_c0_seq1|m.463983	3-575[+]	PIF1_YEAST^PIF1_YEAST^Q:2-154,H:301-449^38.85%ID^E:6e-29^RecName: Full=ATP-dependent DNA helicase PIF1 {ECO:0000255|HAMAP-Rule:MF_03176};^Eukaryota; Fungi; Dikarya; Ascomycota; Saccharomycotina; Saccharomycetes; Saccharomycetales; Saccharomycetaceae; Saccharomyces	KEGG:sce:YML061C`KO:K15255	0	0	0	11	0
comp1007567_c0_seq1	.	.	.	.	.	0	0	0	7	0
comp100758_c0_seq1	.	.	.	.	.	0	0	0	2	0
comp1007581_c0_seq1	.	comp1007581_c0_seq1|m.463985	3-725[-]	.	.	6	3	0	0	5
comp1007585_c0_seq1	.	.	.	.	.	0	1	3	1	0
comp1007589_c0_seq1	.	.	.	.	.	0	0	0	7	0
comp1007598_c0_seq1	.	comp1007598_c0_seq1|m.463989	2-526[+]	.	.	5	1	0	0	4
comp1007608_c0_seq1	.	.	.	.	.	0	0	0	1	0
comp1007613_c0_seq1	.	comp1007613_c0_seq1|m.463992	1-564[-]	.	.	5	1	0	0	5
comp1007614_c0_seq1	.	comp1007614_c0_seq1|m.463994	3-683[-]	.	.	4	2	0	0	6
comp100762_c0_seq1	.	.	.	.	.	1	0	0	0	0
comp1007627_c0_seq1	.	comp1007627_c0_seq1|m.463996	1-549[-]	.	.	0	0	0	11	0
comp1007636_c0_seq1	.	.	.	.	.	0	0	0	11	0
comp100764_c0_seq1	.	.	.	.	.	0	0	0	2	0
comp100764_c1_seq1	sp|Q8GS60|HCAR_ARATH^sp|Q8GS60|HCAR_ARATH^Q:405-1,H:56-187^57.04%ID^E:1e-43^.^.	comp100764_c1_seq1|m.17597	1-411[-]	HCAR_ARATH^HCAR_ARATH^Q:3-137,H:56-187^57.04%ID^E:1e-43^RecName: Full=7-hydroxymethyl chlorophyll a reductase, chloroplastic;^Eukaryota; Viridiplantae; Streptophyta; Embryophyta; Tracheophyta; Spermatophyta; Magnoliophyta; eudicotyledons; Gunneridae; Pentapetalae; rosids; malvids; Brassicales; Brassicaceae; Camelineae; Arabidopsis	KEGG:ath:AT1G04620`KO:K18010	0	0	0	4	0
comp1007644_c0_seq1	.	.	.	.	.	0	0	0	8	0
comp1007648_c0_seq1	.	comp1007648_c0_seq1|m.463997	2-640[+]	.	.	0	0	0	11	0
comp100765_c0_seq1	.	.	.	.	.	1	1	2	0	0
comp1007666_c0_seq1	.	comp1007666_c0_seq1|m.463999	3-1058[-]	ABC2_SCHPO^ABC2_SCHPO^Q:35-350,H:309-641^26.05%ID^E:2e-16^RecName: Full=ATP-binding cassette transporter abc2;^Eukaryota; Fungi; Dikarya; Ascomycota; Taphrinomycotina; Schizosaccharomycetes; Schizosaccharomycetales; Schizosaccharomycetaceae; Schizosaccharomyces	KEGG:spo:SPAC3F10.11c	0	0	0	23	0
comp100767_c0_seq1	.	.	.	.	.	1	0	0	0	1
comp1007670_c0_seq1	.	.	.	.	.	0	0	0	10	0
comp1007672_c0_seq1	.	.	.	.	.	2	1	0	0	3
comp100768_c0_seq1	.	.	.	.	.	0	0	0	3	0
comp1007681_c0_seq1	.	comp1007681_c0_seq1|m.464002	1-435[+]	ZDHC2_HUMAN^ZDHC2_HUMAN^Q:1-105,H:223-327^29.73%ID^E:4e-07^RecName: Full=Palmitoyltransferase ZDHHC2;^Eukaryota; Metazoa; Chordata; Craniata; Vertebrata; Euteleostomi; Mammalia; Eutheria; Euarchontoglires; Primates; Haplorrhini; Catarrhini; Hominidae; Homo	KEGG:hsa:51201`KO:K20028	5	0	0	1	3
comp1007689_c0_seq1	.	.	.	.	.	2	1	0	0	0
comp10077_c0_seq1	.	.	.	.	.	2	1	4	0	0
comp1007708_c0_seq1	.	.	.	.	.	4	1	3	0	0
comp100771_c0_seq1	.	comp100771_c0_seq1|m.17599	3-332[+]	SIAE_MOUSE^SIAE_MOUSE^Q:3-110,H:82-192^36.94%ID^E:2e-19^RecName: Full=Sialate O-acetylesterase;^Eukaryota; Metazoa; Chordata; Craniata; Vertebrata; Euteleostomi; Mammalia; Eutheria; Euarchontoglires; Glires; Rodentia; Myomorpha; Muroidea; Muridae; Murinae; Mus; Mus	KEGG:mmu:22619`KO:K05970	3	0	2	1	0
comp1007711_c0_seq1	.	comp1007711_c0_seq1|m.464003	96-413[+]	.	.	2	3	0	0	0
comp100772_c0_seq1	.	.	.	.	.	0	3	0	0	0
comp1007721_c0_seq1	.	comp1007721_c0_seq1|m.464004	1-408[+]	.	.	0	0	0	5	0
comp100773_c0_seq1	.	.	.	.	.	0	1	0	0	0
comp1007749_c0_seq1	.	.	.	.	.	0	0	0	8	0
comp1007750_c0_seq1	.	comp1007750_c0_seq1|m.464007	1-552[-]	.	.	0	0	0	10	0
comp1007756_c0_seq1	.	.	.	.	.	3	0	0	0	2
comp1007780_c0_seq1	.	.	.	.	.	0	0	0	0	1
comp1007786_c0_seq1	.	.	.	.	.	1	0	0	1	0
comp100779_c0_seq1	.	.	.	.	.	1	0	0	0	2
comp10078_c0_seq1	.	comp10078_c0_seq1|m.3338	2-1255[+]	THP3_SCHPO^THP3_SCHPO^Q:169-348,H:109-258^33.89%ID^E:5e-19^RecName: Full=THP3 homolog C2A9.11c;^Eukaryota; Fungi; Dikarya; Ascomycota; Taphrinomycotina; Schizosaccharomycetes; Schizosaccharomycetales; Schizosaccharomycetaceae; Schizosaccharomyces	KEGG:spo:SPBC2A9.11c	0	0	0	20	0
comp10078_c1_seq1	.	.	.	.	.	0	0	0	3	0
comp100780_c0_seq1	.	.	.	.	.	0	0	0	1	0
comp1007806_c0_seq1	.	.	.	.	.	0	0	0	8	0
comp1007810_c0_seq1	.	.	.	.	.	0	0	0	4	0
comp100782_c0_seq1	.	.	.	.	.	0	0	0	2	0
comp1007826_c0_seq1	.	.	.	.	.	0	0	0	30	0
comp100783_c0_seq1	.	.	.	.	.	1	1	0	0	0
comp1007842_c0_seq1	.	.	.	.	.	1	2	3	0	0
comp1007845_c0_seq1	.	.	.	.	.	0	0	0	0	5
comp100785_c0_seq1	.	.	.	.	.	0	0	0	1	0
comp100786_c0_seq1	.	.	.	.	.	0	2	2	0	0
comp100787_c0_seq1	.	.	.	.	.	0	0	0	1	0
comp1007870_c0_seq1	.	.	.	.	.	0	1	2	0	0
comp1007872_c0_seq1	.	comp1007872_c0_seq1|m.464009	1-441[-]	.	.	0	0	0	9	0
comp1007879_c0_seq1	.	comp1007879_c0_seq1|m.464010	3-662[-]	.	.	0	0	0	13	0
comp1007886_c0_seq1	.	.	.	.	.	0	3	0	2	0
comp1007887_c0_seq1	.	.	.	.	.	0	0	0	5	0
comp1007898_c0_seq1	sp|O30409|TYCC_BREPA^sp|O30409|TYCC_BREPA^Q:106-1731,H:1643-2162^31.83%ID^E:7e-55^.^.`sp|O30409|TYCC_BREPA^sp|O30409|TYCC_BREPA^Q:76-1809,H:3708-4259^28.6%ID^E:7e-46^.^.`sp|O30409|TYCC_BREPA^sp|O30409|TYCC_BREPA^Q:106-1728,H:2682-3203^28.73%ID^E:3e-45^.^.`sp|O30409|TYCC_BREPA^sp|O30409|TYCC_BREPA^Q:79-1299,H:5791-6182^32.78%ID^E:8e-42^.^.`sp|O30409|TYCC_BREPA^sp|O30409|TYCC_BREPA^Q:106-1773,H:607…	comp1007898_c0_seq1|m.464014	1-2169[+]	BACC_BACLI^BACC_BACLI^Q:36-576,H:3142-3660^32.62%ID^E:4e-70^RecName: Full=Bacitracin synthase 3;^Bacteria; Firmicutes; Bacilli; Bacillales; Bacillaceae; Bacillus`BACC_BACLI^BACC_BACLI^Q:36-576,H:602-1124^29.78%ID^E:4e-62^RecName: Full=Bacitracin synthase 3;^Bacteria; Firmicutes; Bacilli; Bacillales; Bacillaceae; Bacillus`BACC_BACLI^BACC_BACLI^Q:36-561,H:1643-2132^31.1%ID^E:1e-49^RecName: Full=Bac…	.	0	0	0	45	0
comp10079_c0_seq1	.	.	.	.	.	0	0	0	3	0
comp10079_c1_seq1	.	.	.	.	.	0	0	0	1	0
comp100791_c0_seq1	.	.	.	.	.	1	0	0	1	0
comp1007918_c0_seq1	.	comp1007918_c0_seq1|m.464020	3-707[-]	.	.	0	0	0	14	0
comp1007921_c0_seq1	.	.	.	.	.	2	0	0	3	2
comp1007927_c0_seq1	.	.	.	.	.	2	0	2	2	2
comp1007936_c0_seq1	.	comp1007936_c0_seq1|m.464022	79-396[+]	.	.	0	0	0	9	0
comp100795_c0_seq1	sp|Q3TDN0|DISP1_MOUSE^sp|Q3TDN0|DISP1_MOUSE^Q:3-539,H:841-1019^100%ID^E:3e-120^.^.	comp100795_c0_seq1|m.17602	3-539[+]	DISP1_MOUSE^DISP1_MOUSE^Q:1-179,H:841-1019^100%ID^E:2e-120^RecName: Full=Protein dispatched homolog 1;^Eukaryota; Metazoa; Chordata; Craniata; Vertebrata; Euteleostomi; Mammalia; Eutheria; Euarchontoglires; Glires; Rodentia; Myomorpha; Muroidea; Muridae; Murinae; Mus; Mus	KEGG:mmu:68897	0	0	0	8	0
comp1007959_c0_seq1	.	.	.	.	.	0	0	1	8	0
comp1007967_c0_seq1	.	.	.	.	.	0	0	0	16	0
comp1007968_c0_seq1	.	.	.	.	.	5	3	0	0	2
comp100797_c0_seq1	.	.	.	.	.	0	1	0	0	1
comp1007974_c0_seq1	.	.	.	.	.	1	0	1	0	2
comp1007976_c0_seq1	.	.	.	.	.	1	1	3	2	1
comp1007986_c0_seq1	.	.	.	.	.	0	0	0	9	0
comp1007991_c0_seq1	.	.	.	.	.	2	2	0	0	2
comp1008_c0_seq1	.	comp1008_c0_seq1|m.306	93-818[-]	.	.	0	0	0	9	0
comp1008018_c0_seq1	sp|Q8BYC6|TAOK3_MOUSE^sp|Q8BYC6|TAOK3_MOUSE^Q:141-395,H:1-85^97.65%ID^E:1e-52^.^.	.	.	.	.	0	0	0	6	0
comp100802_c0_seq1	.	.	.	.	.	0	0	0	4	0
comp1008020_c0_seq1	.	.	.	.	.	1	0	0	0	0
comp1008022_c0_seq1	.	.	.	.	.	0	0	0	7	0
comp100803_c0_seq1	.	.	.	.	.	0	2	0	0	0
comp100804_c0_seq1	.	.	.	.	.	1	2	1	0	0
comp1008048_c0_seq1	.	.	.	.	.	1	0	1	1	1
comp1008074_c0_seq1	.	.	.	.	.	0	0	0	20	0
comp1008085_c0_seq1	.	comp1008085_c0_seq1|m.464030	1-447[-]	.	.	0	0	0	10	0
comp1008093_c0_seq1	.	.	.	.	.	0	0	0	17	0
comp1008136_c0_seq1	.	comp1008136_c0_seq1|m.464034	2-583[+]	.	.	0	0	0	8	0
comp1008141_c0_seq1	.	.	.	.	.	4	3	1	1	1
comp1008144_c0_seq1	.	.	.	.	.	4	1	0	0	9
comp1008151_c0_seq1	.	comp1008151_c0_seq1|m.464037	3-899[+]	RLMI_ALTMD^RLMI_ALTMD^Q:136-298,H:4-137^29.88%ID^E:3e-07^RecName: Full=Ribosomal RNA large subunit methyltransferase I {ECO:0000255|HAMAP-Rule:MF_01857};^Bacteria; Proteobacteria; Gammaproteobacteria; Alteromonadales; Alteromonadaceae; Alteromonas	KEGG:amc:MADE_1008550`KO:K06969	0	0	0	15	0
comp1008153_c0_seq1	.	.	.	.	.	0	0	0	7	0
comp1008168_c0_seq1	sp|Q6F3I7|DAP4_PSEMX^sp|Q6F3I7|DAP4_PSEMX^Q:644-30,H:521-724^45.37%ID^E:2e-52^.^.	comp1008168_c0_seq1|m.464040	3-644[-]	DAP4_PSEMX^DAP4_PSEMX^Q:1-205,H:521-724^45.37%ID^E:2e-52^RecName: Full=Dipeptidyl aminopeptidase 4 {ECO:0000312|EMBL:BAD27580.1};^Bacteria; Proteobacteria; Gammaproteobacteria; Xanthomonadales; Xanthomonadaceae; Pseudoxanthomonas	.	4	2	0	1	5
comp1008169_c0_seq1	.	comp1008169_c0_seq1|m.464043	3-416[+]	.	.	0	0	0	23	0
comp100817_c0_seq1	.	.	.	.	.	1	2	1	0	0
comp1008171_c0_seq1	.	.	.	.	.	0	0	0	6	0
comp1008177_c0_seq1	.	comp1008177_c0_seq1|m.464044	2-748[+]	.	.	0	0	0	21	0
comp1008181_c0_seq1	.	.	.	.	.	0	0	0	10	0
comp1008197_c0_seq1	.	.	.	.	.	0	0	0	9	0
comp1008199_c0_seq1	.	.	.	.	.	0	0	0	11	0
comp10082_c0_seq1	.	comp10082_c0_seq1|m.3341	1-477[-]	.	.	6	1	0	0	3
comp10082_c1_seq1	.	.	.	.	.	2	1	0	0	0
comp1008201_c0_seq1	.	comp1008201_c0_seq1|m.464047	1-456[+]	.	.	5	2	2	1	2
comp1008205_c0_seq1	.	comp1008205_c0_seq1|m.464048	2-559[+]	KTU_DROMO^KTU_DROMO^Q:9-181,H:14-185^27.53%ID^E:1e-13^RecName: Full=Protein kintoun {ECO:0000255|HAMAP-Rule:MF_03069};^Eukaryota; Metazoa; Ecdysozoa; Arthropoda; Hexapoda; Insecta; Pterygota; Neoptera; Holometabola; Diptera; Brachycera; Muscomorpha; Ephydroidea; Drosophilidae; Drosophila	KEGG:dmo:Dmoj_GI19552`KO:K19751	0	0	0	10	0
comp100821_c0_seq1	.	.	.	.	.	1	0	0	0	0
comp1008215_c0_seq1	.	.	.	.	.	5	1	4	2	0
comp1008221_c0_seq1	.	.	.	.	.	1	2	3	0	0
comp1008224_c0_seq1	sp|Q45614|WALK_BACSU^sp|Q45614|WALK_BACSU^Q:740-174,H:421-600^32.63%ID^E:1e-23^.^.	comp1008224_c0_seq1|m.464050	3-740[-]	WALK_BACSU^WALK_BACSU^Q:1-189,H:421-600^32.63%ID^E:1e-23^RecName: Full=Sensor histidine kinase WalK {ECO:0000305};^Bacteria; Firmicutes; Bacilli; Bacillales; Bacillaceae; Bacillus	KEGG:bsu:BSU40400`KO:K07652	0	0	0	14	0
comp100823_c0_seq1	.	comp100823_c0_seq1|m.17604	2-298[-]	NHR12_CAEEL^NHR12_CAEEL^Q:10-88,H:47-128^40.48%ID^E:3e-10^RecName: Full=Nuclear hormone receptor family member nhr-12;^Eukaryota; Metazoa; Ecdysozoa; Nematoda; Chromadorea; Rhabditida; Rhabditoidea; Rhabditidae; Peloderinae; Caenorhabditis	.	0	1	1	0	0
comp1008234_c0_seq1	.	.	.	.	.	0	0	0	6	0
comp1008238_c0_seq1	.	.	.	.	.	0	2	1	2	1
comp100825_c0_seq1	.	.	.	.	.	0	0	0	1	0
comp1008252_c0_seq1	.	.	.	.	.	3	3	4	2	1
comp1008254_c0_seq1	.	.	.	.	.	0	0	0	0	4
comp100827_c0_seq1	.	.	.	.	.	3	0	0	0	0
comp10083_c0_seq1	.	.	.	.	.	1	1	1	0	0
comp1008301_c0_seq1	sp|P40224|SDF1_MOUSE^sp|P40224|SDF1_MOUSE^Q:1-153,H:39-89^100%ID^E:1e-25^.^.	comp1008301_c0_seq1|m.464052	502-978[-]	.	.	0	0	0	19	0
comp1008304_c0_seq1	.	comp1008304_c0_seq1|m.464053	1-378[+]	.	.	0	0	0	6	0
comp1008307_c0_seq1	sp|Q6AW86|Z324B_HUMAN^sp|Q6AW86|Z324B_HUMAN^Q:804-1,H:95-358^63.33%ID^E:4e-106^.^.`sp|Q6AW86|Z324B_HUMAN^sp|Q6AW86|Z324B_HUMAN^Q:321-1,H:336-442^51.4%ID^E:3e-31^.^.`sp|Q6AW86|Z324B_HUMAN^sp|Q6AW86|Z324B_HUMAN^Q:360-7,H:345-468^45.16%ID^E:5e-29^.^.`sp|Q6AW86|Z324B_HUMAN^sp|Q6AW86|Z324B_HUMAN^Q:321-25,H:392-490^51.52%ID^E:7e-29^.^.`sp|Q6AW86|Z324B_HUMAN^sp|Q6AW86|Z324B_HUMAN^Q:354-55,H:403-508^46.2…	comp1008307_c0_seq1|m.464054	1-804[-]	Z324B_HUMAN^Z324B_HUMAN^Q:1-268,H:95-358^63.33%ID^E:3e-106^RecName: Full=Zinc finger protein 324B;^Eukaryota; Metazoa; Chordata; Craniata; Vertebrata; Euteleostomi; Mammalia; Eutheria; Euarchontoglires; Primates; Haplorrhini; Catarrhini; Hominidae; Homo`Z324B_HUMAN^Z324B_HUMAN^Q:162-268,H:336-442^51.4%ID^E:3e-31^RecName: Full=Zinc finger protein 324B;^Eukaryota; Metazoa; Chordata; Craniata; Verte…	KEGG:hsa:388569`KO:K09228	0	0	0	14	0
comp1008312_c0_seq1	.	.	.	.	.	0	2	0	2	1
comp1008314_c0_seq1	.	.	.	.	.	0	0	0	5	0
comp100833_c0_seq1	.	.	.	.	.	0	0	1	0	0
comp1008331_c0_seq1	sp|D3ZA50|KLH15_RAT^sp|D3ZA50|KLH15_RAT^Q:818-3,H:1-272^100%ID^E:1e-180^.^.	comp1008331_c0_seq1|m.464055	3-818[-]	KLH15_RAT^KLH15_RAT^Q:1-272,H:1-272^100%ID^E:0^RecName: Full=Kelch-like protein 15;^Eukaryota; Metazoa; Chordata; Craniata; Vertebrata; Euteleostomi; Mammalia; Eutheria; Euarchontoglires; Glires; Rodentia; Myomorpha; Muroidea; Muridae; Murinae; Rattus	KEGG:rno:314111`KO:K10452	0	0	0	23	0
comp1008345_c0_seq1	.	.	.	.	.	3	2	3	1	1
comp100835_c0_seq1	.	.	.	.	.	2	0	0	0	0
comp1008362_c0_seq1	.	comp1008362_c0_seq1|m.464057	1-771[+]	CML12_ARATH^CML12_ARATH^Q:76-252,H:8-167^26.26%ID^E:5e-09^RecName: Full=Calmodulin-like protein 12;^Eukaryota; Viridiplantae; Streptophyta; Embryophyta; Tracheophyta; Spermatophyta; Magnoliophyta; eudicotyledons; Gunneridae; Pentapetalae; rosids; malvids; Brassicales; Brassicaceae; Camelineae; Arabidopsis`CML12_ARATH^CML12_ARATH^Q:76-245,H:97-250^24.12%ID^E:1e-07^RecName: Full=Calmodulin-like pro…	KEGG:ath:AT2G41100`KO:K13448	0	0	0	15	0
comp1008389_c0_seq1	.	comp1008389_c0_seq1|m.464060	1-483[+]	.	.	0	0	0	9	0
comp1008392_c0_seq1	.	.	.	.	.	2	1	3	0	0
comp10084_c0_seq1	.	comp10084_c0_seq1|m.3344	1-774[+]	.	.	0	0	0	13	0
comp1008404_c0_seq1	.	.	.	.	.	0	0	0	6	0
comp1008405_c0_seq1	.	.	.	.	.	2	0	1	2	1
comp1008407_c0_seq1	.	.	.	.	.	1	0	2	0	0
comp1008409_c0_seq1	sp|O86034|BDHA_RHIME^sp|O86034|BDHA_RHIME^Q:4-534,H:81-258^44.38%ID^E:4e-52^.^.	comp1008409_c0_seq1|m.464061	1-537[+]	BDHA_RHIME^BDHA_RHIME^Q:2-178,H:81-258^44.38%ID^E:2e-52^RecName: Full=D-beta-hydroxybutyrate dehydrogenase;^Bacteria; Proteobacteria; Alphaproteobacteria; Rhizobiales; Rhizobiaceae; Sinorhizobium/Ensifer group; Sinorhizobium	KEGG:sme:SM_b21010`KO:K00019	5	1	4	1	1
comp100841_c0_seq1	.	.	.	.	.	1	0	2	1	0
comp100841_c0_seq2	.	.	.	.	.	1	0	0	0	1
comp1008417_c0_seq1	.	.	.	.	.	0	0	1	8	2
comp100842_c0_seq1	.	.	.	.	.	0	0	0	1	0
comp100843_c0_seq1	.	.	.	.	.	0	0	0	0	1
comp1008460_c0_seq1	.	.	.	.	.	0	0	0	1	0
comp1008494_c0_seq1	.	.	.	.	.	0	0	0	6	0
comp1008496_c0_seq1	.	comp1008496_c0_seq1|m.464064	3-449[+]	EXOS7_DICDI^EXOS7_DICDI^Q:2-133,H:191-319^28.03%ID^E:3e-13^RecName: Full=Putative exosome complex exonuclease RRP42;^Eukaryota; Amoebozoa; Mycetozoa; Dictyosteliida; Dictyostelium	KEGG:ddi:DDB_G0280251`KO:K12589	0	0	0	12	0
comp100850_c0_seq1	.	.	.	.	.	0	0	0	2	0
comp1008502_c0_seq1	.	comp1008502_c0_seq1|m.464066	563-964[+]	.	.	0	0	0	16	0
comp1008513_c0_seq1	.	.	.	.	.	0	0	0	10	0
comp1008524_c0_seq1	.	comp1008524_c0_seq1|m.464068	1-363[+]	PTR2_YEAST^PTR2_YEAST^Q:8-121,H:384-503^32.79%ID^E:3e-15^RecName: Full=Peptide transporter PTR2;^Eukaryota; Fungi; Dikarya; Ascomycota; Saccharomycotina; Saccharomycetes; Saccharomycetales; Saccharomycetaceae; Saccharomyces	KEGG:sce:YKR093W`KO:K03305	4	3	0	0	1
comp1008531_c0_seq1	.	comp1008531_c0_seq1|m.464069	3-395[-]	.	.	0	0	0	9	0
comp1008534_c0_seq1	.	comp1008534_c0_seq1|m.464071	1-420[+]	.	.	0	0	0	9	0
comp1008536_c0_seq1	.	.	.	.	.	0	0	0	5	0
comp100854_c0_seq1	.	.	.	.	.	0	0	0	2	0
comp1008545_c0_seq1	.	.	.	.	.	0	0	0	8	0
comp100857_c0_seq1	.	.	.	.	.	0	0	3	0	0
comp100858_c0_seq1	.	.	.	.	.	4	0	0	0	1
comp1008588_c0_seq1	.	.	.	.	.	0	1	1	1	0
comp1008595_c0_seq1	.	.	.	.	.	1	0	1	4	0
comp1008596_c0_seq1	.	comp1008596_c0_seq1|m.464074	1-543[+]	.	.	0	0	0	11	0
comp100860_c0_seq1	.	.	.	.	.	0	0	0	1	0
comp100860_c1_seq1	.	.	.	.	.	0	0	0	2	0
comp1008605_c0_seq1	.	.	.	.	.	0	0	0	6	0
comp1008611_c0_seq1	.	comp1008611_c0_seq1|m.464077	1-333[+]	RS10B_BOVIN^RS10B_BOVIN^Q:1-76,H:121-191^34.21%ID^E:1e-07^RecName: Full=Radial spoke head 10 homolog B;^Eukaryota; Metazoa; Chordata; Craniata; Vertebrata; Euteleostomi; Mammalia; Eutheria; Laurasiatheria; Cetartiodactyla; Ruminantia; Pecora; Bovidae; Bovinae; Bos`RS10B_BOVIN^RS10B_BOVIN^Q:1-84,H:98-177^32.14%ID^E:6e-06^RecName: Full=Radial spoke head 10 homolog B;^Eukaryota; Metazoa; Chordata; C…	.	0	0	0	9	0
comp100862_c0_seq1	.	.	.	.	.	0	0	0	0	0
comp1008622_c0_seq1	.	comp1008622_c0_seq1|m.464078	3-959[+]	.	.	0	0	0	13	0
comp1008635_c0_seq1	.	comp1008635_c0_seq1|m.464081	3-500[+]	BSN_MOUSE^BSN_MOUSE^Q:14-99,H:3853-3938^97.67%ID^E:3e-43^RecName: Full=Protein bassoon;^Eukaryota; Metazoa; Chordata; Craniata; Vertebrata; Euteleostomi; Mammalia; Eutheria; Euarchontoglires; Glires; Rodentia; Myomorpha; Muroidea; Muridae; Murinae; Mus; Mus	KEGG:mmu:12217	0	0	0	10	0
comp1008639_c0_seq1	.	.	.	.	.	0	0	0	2	0
comp100864_c0_seq1	.	.	.	.	.	0	0	0	1	0
comp1008641_c0_seq1	.	comp1008641_c0_seq1|m.464083	192-524[+]	.	.	6	1	0	0	2
comp100865_c0_seq1	.	.	.	.	.	1	1	1	1	2
comp1008662_c0_seq1	.	comp1008662_c0_seq1|m.464084	85-528[+]	ASB3_HUMAN^ASB3_HUMAN^Q:46-145,H:127-239^35.59%ID^E:1e-05^RecName: Full=Ankyrin repeat and SOCS box protein 3;^Eukaryota; Metazoa; Chordata; Craniata; Vertebrata; Euteleostomi; Mammalia; Eutheria; Euarchontoglires; Primates; Haplorrhini; Catarrhini; Hominidae; Homo	KEGG:hsa:100302652`KEGG:hsa:51130`KO:K10325	7	1	0	0	1
comp1008663_c0_seq1	.	comp1008663_c0_seq1|m.464085	1-438[-]	.	.	0	0	0	7	0
comp1008664_c0_seq1	.	comp1008664_c0_seq1|m.464088	1-711[+]	.	.	0	0	0	12	0
comp1008672_c0_seq1	.	.	.	.	.	2	1	0	0	3
comp100868_c0_seq1	.	.	.	.	.	3	1	0	0	0
comp1008682_c0_seq1	.	comp1008682_c0_seq1|m.464089	132-614[+]	OGT1_MOUSE^OGT1_MOUSE^Q:19-153,H:16-151^32.35%ID^E:3e-12^RecName: Full=UDP-N-acetylglucosamine--peptide N-acetylglucosaminyltransferase 110 kDa subunit;^Eukaryota; Metazoa; Chordata; Craniata; Vertebrata; Euteleostomi; Mammalia; Eutheria; Euarchontoglires; Glires; Rodentia; Myomorpha; Muroidea; Muridae; Murinae; Mus; Mus`OGT1_MOUSE^OGT1_MOUSE^Q:34-152,H:270-388^30.25%ID^E:1e-07^RecName: Full=UDP-…	KEGG:mmu:108155`KO:K09667	4	1	0	0	5
comp100869_c0_seq1	.	.	.	.	.	0	0	0	1	1
comp1008696_c0_seq1	.	.	.	.	.	0	0	0	4	0
comp1008697_c0_seq1	.	.	.	.	.	0	0	1	1	0
comp1008703_c0_seq1	.	.	.	.	.	2	2	0	0	2
comp1008704_c0_seq1	.	.	.	.	.	2	2	2	0	0
comp100871_c0_seq1	.	.	.	.	.	0	0	0	2	0
comp100872_c0_seq1	.	comp100872_c0_seq1|m.17608	1-351[-]	.	.	0	0	0	0	3
comp100872_c0_seq2	.	.	.	.	.	1	0	0	0	1
comp1008739_c0_seq1	.	comp1008739_c0_seq1|m.464091	2-484[+]	.	.	3	2	0	0	2
comp1008743_c0_seq1	.	.	.	.	.	0	1	0	0	0
comp1008744_c0_seq1	.	.	.	.	.	0	0	0	0	4
comp100875_c0_seq1	.	comp100875_c0_seq1|m.17609	21-362[-]	.	.	1	0	0	1	0
comp100875_c0_seq2	.	comp100875_c0_seq2|m.17610	26-829[-]	.	.	3	1	4	1	0
comp1008753_c0_seq1	.	.	.	.	.	0	0	0	6	0
comp1008767_c0_seq1	.	comp1008767_c0_seq1|m.464094	3-530[+]	.	.	5	1	1	0	5
comp1008771_c0_seq1	.	comp1008771_c0_seq1|m.464096	1-462[+]	CHFR_DANRE^CHFR_DANRE^Q:85-153,H:567-634^44.93%ID^E:2e-13^RecName: Full=E3 ubiquitin-protein ligase CHFR;^Eukaryota; Metazoa; Chordata; Craniata; Vertebrata; Euteleostomi; Actinopterygii; Neopterygii; Teleostei; Ostariophysi; Cypriniformes; Cyprinidae; Danio	KEGG:dre:564271`KO:K10644	7	2	0	0	5
comp1008772_c0_seq1	.	.	.	.	.	0	0	0	7	0
comp1008773_c0_seq1	.	comp1008773_c0_seq1|m.464097	58-765[+]	.	.	0	0	0	14	0
comp1008777_c0_seq1	.	.	.	.	.	2	1	4	0	0
comp100878_c0_seq1	.	.	.	.	.	1	0	0	0	1
comp100879_c0_seq1	.	.	.	.	.	3	2	3	0	0
comp1008795_c0_seq1	.	.	.	.	.	0	0	4	2	2
comp100880_c0_seq1	.	.	.	.	.	1	1	0	0	0
comp1008801_c0_seq1	.	.	.	.	.	0	0	0	10	0
comp1008802_c0_seq1	.	comp1008802_c0_seq1|m.464101	1-939[-]	.	.	0	0	0	19	0
comp1008804_c0_seq1	.	.	.	.	.	0	0	0	4	0
comp1008809_c0_seq1	.	.	.	.	.	2	3	5	1	0
comp100881_c0_seq1	.	.	.	.	.	0	0	0	5	0
comp1008810_c0_seq1	.	comp1008810_c0_seq1|m.464105	1-558[+]	.	.	0	0	0	13	0
comp100883_c0_seq1	.	.	.	.	.	0	2	0	0	0
comp1008832_c0_seq1	.	.	.	.	.	0	0	0	5	0
comp1008834_c0_seq1	.	comp1008834_c0_seq1|m.464108	10-384[+]	.	.	4	1	1	0	1
comp1008846_c0_seq1	.	.	.	.	.	0	0	0	3	2
comp1008852_c0_seq1	.	comp1008852_c0_seq1|m.464109	257-631[-]	.	.	0	0	0	11	0
comp1008859_c0_seq1	.	comp1008859_c0_seq1|m.464110	3-524[+]	.	.	0	0	0	13	0
comp100886_c0_seq1	.	.	.	.	.	0	2	0	0	0
comp1008873_c0_seq1	.	.	.	.	.	2	1	0	0	3
comp1008894_c0_seq1	.	.	.	.	.	0	0	0	6	0
comp10089_c0_seq1	.	.	.	.	.	0	1	1	0	0
comp100890_c0_seq1	.	comp100890_c0_seq1|m.17613	1-318[+]	.	.	0	0	0	4	0
comp1008901_c0_seq1	.	.	.	.	.	3	1	0	0	1
comp1008927_c0_seq1	.	.	.	.	.	4	2	0	1	6
comp1008937_c0_seq1	.	.	.	.	.	0	0	0	4	0
comp100896_c0_seq1	.	.	.	.	.	0	1	1	1	0
comp1008963_c0_seq1	.	comp1008963_c0_seq1|m.464115	2-796[+]	.	.	0	0	0	14	0
comp1008964_c0_seq1	.	.	.	.	.	1	2	1	0	0
comp1008967_c0_seq1	.	.	.	.	.	4	1	0	0	6
comp1008970_c0_seq1	.	.	.	.	.	0	0	0	10	1
comp1008976_c0_seq1	.	comp1008976_c0_seq1|m.464117	2-370[+]	SBP3_ARATH^SBP3_ARATH^Q:2-97,H:7-99^36.46%ID^E:2e-12^RecName: Full=Probable steroid-binding protein 3;^Eukaryota; Viridiplantae; Streptophyta; Embryophyta; Tracheophyta; Spermatophyta; Magnoliophyta; eudicotyledons; Gunneridae; Pentapetalae; rosids; malvids; Brassicales; Brassicaceae; Camelineae; Arabidopsis	KEGG:ath:AT2G24940`KO:K17278	0	0	0	8	0
comp100899_c0_seq1	sp|Q5BDX1|CLF1_EMENI^sp|Q5BDX1|CLF1_EMENI^Q:5-388,H:395-522^50%ID^E:8e-39^.^.	comp100899_c0_seq1|m.17614	2-388[+]	CLF1_EMENI^CLF1_EMENI^Q:2-129,H:395-522^50%ID^E:7e-39^RecName: Full=Pre-mRNA-splicing factor clf1;^Eukaryota; Fungi; Dikarya; Ascomycota; Pezizomycotina; Eurotiomycetes; Eurotiomycetidae; Eurotiales; Aspergillaceae; Aspergillus`CLF1_EMENI^CLF1_EMENI^Q:12-104,H:108-200^31.91%ID^E:7e-07^RecName: Full=Pre-mRNA-splicing factor clf1;^Eukaryota; Fungi; Dikarya; Ascomycota; Pezizomycotina; Eurotiomycete…	KEGG:ani:AN1259.2`KO:K12869	0	0	1	0	3
comp1009009_c0_seq1	.	.	.	.	.	0	1	0	0	0
comp1009016_c0_seq1	.	.	.	.	.	2	0	0	0	1
comp1009018_c0_seq1	.	.	.	.	.	0	0	0	5	0
comp100902_c0_seq1	.	.	.	.	.	0	0	0	2	0
comp1009037_c0_seq1	.	.	.	.	.	0	0	0	1	0
comp1009045_c0_seq1	.	.	.	.	.	0	2	0	0	0
comp1009046_c0_seq1	.	.	.	.	.	0	0	0	10	0
comp100905_c0_seq1	.	.	.	.	.	0	0	4	1	1
comp1009057_c0_seq1	.	.	.	.	.	0	1	1	1	1
comp100906_c0_seq1	.	.	.	.	.	0	0	0	3	0
comp1009073_c0_seq1	.	.	.	.	.	0	1	3	0	0
comp1009077_c0_seq1	.	.	.	.	.	5	0	0	0	4
comp1009087_c0_seq1	.	.	.	.	.	0	0	0	10	0
comp100909_c0_seq1	.	comp100909_c0_seq1|m.17618	1474-1965[-]	.	.	0	0	0	26	0
comp1009097_c0_seq1	.	.	.	.	.	0	0	0	9	0
comp10091_c0_seq1	.	.	.	.	.	0	0	0	2	0
comp1009102_c0_seq1	.	comp1009102_c0_seq1|m.464121	58-594[-]	.	.	2	3	0	0	10
comp100912_c0_seq1	.	.	.	.	.	0	5	0	0	0
comp100913_c0_seq1	.	.	.	.	.	0	2	1	0	0
comp1009139_c0_seq1	.	comp1009139_c0_seq1|m.464123	2-718[+]	.	.	0	0	0	16	0
comp1009143_c0_seq1	.	.	.	.	.	0	0	0	22	0
comp1009166_c0_seq1	.	.	.	.	.	1	0	0	0	0
comp1009169_c0_seq1	.	comp1009169_c0_seq1|m.464129	2-331[-]	.	.	0	0	0	8	0
comp100918_c0_seq1	.	.	.	.	.	0	0	1	0	1
comp1009191_c0_seq1	.	.	.	.	.	2	1	2	0	0
comp1009192_c0_seq1	sp|Q5RHH4|IF172_DANRE^sp|Q5RHH4|IF172_DANRE^Q:1-303,H:1076-1176^73.27%ID^E:3e-44^.^.	comp1009192_c0_seq1|m.464131	1-303[+]	IF172_DANRE^IF172_DANRE^Q:1-101,H:1076-1176^73.27%ID^E:2e-44^RecName: Full=Intraflagellar transport protein 172 homolog;^Eukaryota; Metazoa; Chordata; Craniata; Vertebrata; Euteleostomi; Actinopterygii; Neopterygii; Teleostei; Ostariophysi; Cypriniformes; Cyprinidae; Danio	KEGG:dre:432389`KO:K19676	1	0	3	0	0
comp100920_c0_seq1	.	.	.	.	.	0	0	0	5	0
comp1009204_c0_seq1	.	.	.	.	.	0	0	0	9	0
comp1009209_c0_seq1	.	comp1009209_c0_seq1|m.464132	6-998[-]	.	.	7	1	0	0	6
comp1009213_c0_seq1	.	.	.	.	.	0	0	0	14	0
comp1009214_c0_seq1	.	comp1009214_c0_seq1|m.464136	77-565[-]	.	.	0	0	0	7	0
comp1009231_c0_seq1	.	.	.	.	.	0	0	0	5	0
comp1009241_c0_seq1	.	.	.	.	.	0	0	0	1	4
comp100925_c0_seq1	.	.	.	.	.	0	0	0	1	0
comp100925_c1_seq1	.	.	.	.	.	0	0	0	1	0
comp1009251_c0_seq1	.	comp1009251_c0_seq1|m.464137	38-925[+]	C2D61_ARATH^C2D61_ARATH^Q:185-263,H:276-354^38.27%ID^E:2e-07^RecName: Full=C2 domain-containing protein At1g53590;^Eukaryota; Viridiplantae; Streptophyta; Embryophyta; Tracheophyta; Spermatophyta; Magnoliophyta; eudicotyledons; Gunneridae; Pentapetalae; rosids; malvids; Brassicales; Brassicaceae; Camelineae; Arabidopsis	KEGG:ath:AT1G53590	0	0	0	16	0
comp100926_c0_seq1	.	.	.	.	.	0	0	0	1	0
comp1009262_c0_seq1	.	comp1009262_c0_seq1|m.464139	88-450[+]	TRXH4_ARATH^TRXH4_ARATH^Q:52-121,H:35-104^40%ID^E:3e-12^RecName: Full=Thioredoxin H4;^Eukaryota; Viridiplantae; Streptophyta; Embryophyta; Tracheophyta; Spermatophyta; Magnoliophyta; eudicotyledons; Gunneridae; Pentapetalae; rosids; malvids; Brassicales; Brassicaceae; Camelineae; Arabidopsis	KEGG:ath:AT1G19730`KO:K03671	0	0	0	11	0
comp1009265_c0_seq1	.	.	.	.	.	0	2	1	0	0
comp100927_c0_seq1	.	.	.	.	.	1	0	2	0	1
comp1009280_c0_seq1	.	.	.	.	.	3	2	0	1	1
comp1009283_c0_seq1	.	.	.	.	.	0	0	0	7	0
comp1009284_c0_seq1	.	.	.	.	.	0	0	0	23	0
comp1009299_c0_seq1	sp|Q3T1L0|A16A1_RAT^sp|Q3T1L0|A16A1_RAT^Q:484-2,H:13-173^39.13%ID^E:2e-25^.^.	comp1009299_c0_seq1|m.464141	2-742[-]	A16A1_RAT^A16A1_RAT^Q:74-247,H:2-173^37.93%ID^E:4e-34^RecName: Full=Aldehyde dehydrogenase family 16 member A1;^Eukaryota; Metazoa; Chordata; Craniata; Vertebrata; Euteleostomi; Mammalia; Eutheria; Euarchontoglires; Glires; Rodentia; Myomorpha; Muroidea; Muridae; Murinae; Rattus	KEGG:rno:361571	11	2	0	0	5
comp1009302_c0_seq1	.	.	.	.	.	0	0	0	4	0
comp1009303_c0_seq1	.	.	.	.	.	0	0	0	4	0
comp1009308_c0_seq1	.	.	.	.	.	0	0	0	7	0
comp100931_c0_seq1	.	.	.	.	.	0	0	2	1	1
comp1009312_c0_seq1	.	.	.	.	.	3	2	0	0	6
comp1009313_c0_seq1	.	.	.	.	.	1	4	3	1	0
comp1009320_c0_seq1	.	.	.	.	.	0	0	0	4	4
comp1009326_c0_seq1	.	.	.	.	.	1	2	0	0	4
comp1009327_c0_seq1	.	.	.	.	.	0	0	1	0	3
comp1009333_c0_seq1	.	.	.	.	.	0	0	0	5	0
comp100934_c0_seq1	.	.	.	.	.	0	0	0	2	0
comp100934_c1_seq1	.	comp100934_c1_seq1|m.17623	2-388[+]	.	.	0	0	0	6	0
comp1009356_c0_seq1	sp|Q3V080|ZN583_MOUSE^sp|Q3V080|ZN583_MOUSE^Q:2-244,H:296-376^91.36%ID^E:3e-46^.^.`sp|Q3V080|ZN583_MOUSE^sp|Q3V080|ZN583_MOUSE^Q:2-244,H:212-292^67.9%ID^E:3e-31^.^.`sp|Q3V080|ZN583_MOUSE^sp|Q3V080|ZN583_MOUSE^Q:5-244,H:241-320^67.5%ID^E:7e-30^.^.`sp|Q3V080|ZN583_MOUSE^sp|Q3V080|ZN583_MOUSE^Q:2-244,H:436-516^66.67%ID^E:9e-30^.^.`sp|Q3V080|ZN583_MOUSE^sp|Q3V080|ZN583_MOUSE^Q:2-244,H:408-488^64.2%ID…	.	.	.	.	0	0	0	4	0
comp100937_c0_seq1	.	.	.	.	.	0	0	0	3	0
comp1009376_c0_seq1	.	comp1009376_c0_seq1|m.464148	2-487[+]	.	.	6	0	0	0	4
comp10094_c0_seq1	.	comp10094_c0_seq1|m.3346	2-553[-]	.	.	0	0	0	15	0
comp10094_c1_seq1	.	comp10094_c1_seq1|m.3351	3-302[+]	.	.	0	0	0	3	0
comp1009404_c0_seq1	.	.	.	.	.	9	3	5	1	4
comp1009409_c0_seq1	.	comp1009409_c0_seq1|m.464149	150-785[+]	.	.	0	0	0	17	0
comp1009420_c0_seq1	.	.	.	.	.	1	0	0	0	0
comp1009432_c0_seq1	.	.	.	.	.	2	1	0	0	4
comp1009442_c0_seq1	.	.	.	.	.	0	0	0	5	0
comp100945_c0_seq1	.	.	.	.	.	0	1	0	0	0
comp1009450_c0_seq1	.	comp1009450_c0_seq1|m.464151	75-734[-]	.	.	0	0	0	14	0
comp1009453_c0_seq1	.	.	.	.	.	0	0	0	7	0
comp100946_c0_seq1	.	.	.	.	.	0	0	0	4	0
comp100946_c0_seq2	.	.	.	.	.	0	0	0	2	0
comp100947_c0_seq1	.	.	.	.	.	1	0	0	0	0
comp1009470_c0_seq1	.	comp1009470_c0_seq1|m.464155	8-520[-]	.	.	0	0	0	9	0
comp100948_c0_seq1	.	.	.	.	.	0	10	0	0	0
comp1009482_c0_seq1	.	.	.	.	.	1	0	0	1	0
comp1009483_c0_seq1	.	comp1009483_c0_seq1|m.464156	141-734[-]	GATLA_ARATH^GATLA_ARATH^Q:1-169,H:148-328^24.73%ID^E:3e-10^RecName: Full=Probable galacturonosyltransferase-like 10;^Eukaryota; Viridiplantae; Streptophyta; Embryophyta; Tracheophyta; Spermatophyta; Magnoliophyta; eudicotyledons; Gunneridae; Pentapetalae; rosids; malvids; Brassicales; Brassicaceae; Camelineae; Arabidopsis	KEGG:ath:AT3G28340	0	0	0	11	0
comp1009491_c0_seq1	.	.	.	.	.	2	1	3	1	2
comp1009492_c0_seq1	.	.	.	.	.	0	0	0	11	0
comp1009494_c0_seq1	.	.	.	.	.	0	0	0	9	0
comp1009499_c0_seq1	sp|Q501Z5|GTPB3_DANRE^sp|Q501Z5|GTPB3_DANRE^Q:4-555,H:128-311^65.76%ID^E:4e-80^.^.	comp1009499_c0_seq1|m.464161	1-558[+]	GTPB3_DANRE^GTPB3_DANRE^Q:2-185,H:128-311^65.76%ID^E:3e-80^RecName: Full=tRNA modification GTPase GTPBP3, mitochondrial;^Eukaryota; Metazoa; Chordata; Craniata; Vertebrata; Euteleostomi; Actinopterygii; Neopterygii; Teleostei; Ostariophysi; Cypriniformes; Cyprinidae; Danio	KEGG:dre:553807`KO:K03650	5	2	2	0	1
comp10095_c0_seq1	.	.	.	.	.	0	0	1	0	2
comp1009501_c0_seq1	.	comp1009501_c0_seq1|m.464164	1-312[-]	.	.	1	1	0	0	5
comp1009516_c0_seq1	.	comp1009516_c0_seq1|m.464165	65-745[-]	.	.	9	1	0	0	7
comp1009517_c0_seq1	sp|Q06827|CATR_SCHDU^sp|Q06827|CATR_SCHDU^Q:541-221,H:62-168^90.65%ID^E:1e-60^.^.	comp1009517_c0_seq1|m.464168	218-541[-]	CATR_SCHDU^CATR_SCHDU^Q:1-107,H:62-168^90.65%ID^E:7e-62^RecName: Full=Caltractin;^Eukaryota; Viridiplantae; Chlorophyta; Chlorodendrophyceae; Chlorodendrales; Chlorodendraceae; Scherffelia`CATR_SCHDU^CATR_SCHDU^Q:29-101,H:18-89^42.47%ID^E:6e-08^RecName: Full=Caltractin;^Eukaryota; Viridiplantae; Chlorophyta; Chlorodendrophyceae; Chlorodendrales; Chlorodendraceae; Scherffelia	.	2	3	0	1	3
comp100953_c0_seq1	.	comp100953_c0_seq1|m.17626	1-339[+]	.	.	0	1	0	0	3
comp1009531_c0_seq1	.	comp1009531_c0_seq1|m.464170	2-463[-]	.	.	5	2	0	0	3
comp1009540_c0_seq1	.	.	.	.	.	0	0	1	0	1
comp100955_c0_seq1	.	.	.	.	.	0	0	0	11	0
comp100956_c0_seq1	.	.	.	.	.	0	0	0	0	3
comp100956_c1_seq1	.	.	.	.	.	1	0	0	0	1
comp1009561_c0_seq1	.	.	.	.	.	0	3	0	1	0
comp1009565_c0_seq1	.	.	.	.	.	2	0	2	0	1
comp1009569_c0_seq1	.	.	.	.	.	0	0	0	5	0
comp1009580_c0_seq1	.	comp1009580_c0_seq1|m.464172	2-595[+]	.	.	0	0	0	11	0
comp1009587_c0_seq1	.	.	.	.	.	0	3	3	1	0
comp100959_c0_seq1	.	comp100959_c0_seq1|m.17627	2-430[+]	Z3H7A_HUMAN^Z3H7A_HUMAN^Q:18-143,H:759-878^37.21%ID^E:2e-14^RecName: Full=Zinc finger CCCH domain-containing protein 7A;^Eukaryota; Metazoa; Chordata; Craniata; Vertebrata; Euteleostomi; Mammalia; Eutheria; Euarchontoglires; Primates; Haplorrhini; Catarrhini; Hominidae; Homo	KEGG:hsa:29066	1	0	3	0	0
comp1009596_c0_seq1	.	comp1009596_c0_seq1|m.464174	34-1275[+]	.	.	0	0	0	28	0
comp1009598_c0_seq1	.	comp1009598_c0_seq1|m.464178	1-417[+]	.	.	5	1	0	0	3
comp100960_c0_seq1	.	.	.	.	.	0	0	0	2	0
comp1009604_c0_seq1	sp|B3DJT0|SART3_DANRE^sp|B3DJT0|SART3_DANRE^Q:575-27,H:59-252^32.99%ID^E:4e-27^.^.	comp1009604_c0_seq1|m.464180	3-677[-]	SART3_DANRE^SART3_DANRE^Q:35-217,H:59-252^32.99%ID^E:4e-32^RecName: Full=Squamous cell carcinoma antigen recognized by T-cells 3 {ECO:0000305};^Eukaryota; Metazoa; Chordata; Craniata; Vertebrata; Euteleostomi; Actinopterygii; Neopterygii; Teleostei; Ostariophysi; Cypriniformes; Cyprinidae; Danio	.	7	2	0	1	4
comp1009623_c0_seq1	.	comp1009623_c0_seq1|m.464181	3-983[+]	.	.	0	0	0	21	0
comp1009634_c0_seq1	.	comp1009634_c0_seq1|m.464184	10-891[-]	HFA1E_ARATH^HFA1E_ARATH^Q:12-108,H:15-115^28.71%ID^E:1e-09^RecName: Full=Heat stress transcription factor A-1e;^Eukaryota; Viridiplantae; Streptophyta; Embryophyta; Tracheophyta; Spermatophyta; Magnoliophyta; eudicotyledons; Gunneridae; Pentapetalae; rosids; malvids; Brassicales; Brassicaceae; Camelineae; Arabidopsis	KEGG:ath:AT3G02990`KO:K09419	8	7	0	1	4
comp1009636_c0_seq1	.	.	.	.	.	0	1	2	2	0
comp100964_c0_seq1	.	.	.	.	.	1	0	0	0	1
comp100965_c0_seq1	.	.	.	.	.	1	2	0	1	2
comp1009659_c0_seq1	.	comp1009659_c0_seq1|m.464187	3-1421[+]	.	.	0	0	0	24	0
comp100967_c0_seq1	sp|Q8BGG7|UBS3B_MOUSE^sp|Q8BGG7|UBS3B_MOUSE^Q:1-315,H:493-597^100%ID^E:1e-66^.^.	comp100967_c0_seq1|m.17629	1-315[+]	UBS3B_MOUSE^UBS3B_MOUSE^Q:1-105,H:493-597^100%ID^E:1e-66^RecName: Full=Ubiquitin-associated and SH3 domain-containing protein B;^Eukaryota; Metazoa; Chordata; Craniata; Vertebrata; Euteleostomi; Mammalia; Eutheria; Euarchontoglires; Glires; Rodentia; Myomorpha; Muroidea; Muridae; Murinae; Mus; Mus	KEGG:mmu:72828`KO:K18993	0	0	0	2	0
comp1009675_c0_seq1	sp|A2ASS6|TITIN_MOUSE^sp|A2ASS6|TITIN_MOUSE^Q:3-293,H:20129-20225^98.97%ID^E:7e-58^.^.`sp|A2ASS6|TITIN_MOUSE^sp|A2ASS6|TITIN_MOUSE^Q:3-290,H:28799-28894^53.12%ID^E:6e-27^.^.`sp|A2ASS6|TITIN_MOUSE^sp|A2ASS6|TITIN_MOUSE^Q:12-293,H:21224-21317^53.19%ID^E:2e-25^.^.`sp|A2ASS6|TITIN_MOUSE^sp|A2ASS6|TITIN_MOUSE^Q:3-290,H:24470-24565^53.12%ID^E:5e-25^.^.`sp|A2ASS6|TITIN_MOUSE^sp|A2ASS6|TITIN_MOUSE^Q:3-29…	.	.	.	.	0	0	0	6	0
comp10097_c0_seq1	sp|O76484|CSK2A_SPOFR^sp|O76484|CSK2A_SPOFR^Q:3-317,H:239-342^92.38%ID^E:6e-62^.^.	.	.	.	.	0	6	0	0	0
comp100970_c0_seq1	.	.	.	.	.	0	0	0	1	0
comp1009700_c0_seq1	.	.	.	.	.	0	0	0	1	0
comp1009717_c0_seq1	.	.	.	.	.	1	2	1	2	0
comp1009730_c0_seq1	.	comp1009730_c0_seq1|m.464191	3-584[-]	VNN3_HUMAN^VNN3_HUMAN^Q:35-192,H:29-183^33.95%ID^E:2e-18^RecName: Full=Vascular non-inflammatory molecule 3;^Eukaryota; Metazoa; Chordata; Craniata; Vertebrata; Euteleostomi; Mammalia; Eutheria; Euarchontoglires; Primates; Haplorrhini; Catarrhini; Hominidae; Homo	KEGG:hsa:55350	5	2	0	0	3
comp1009739_c0_seq1	.	comp1009739_c0_seq1|m.464193	2-445[+]	.	.	4	2	0	0	3
comp100977_c0_seq1	.	.	.	.	.	1	0	0	1	1
comp1009773_c0_seq1	.	.	.	.	.	2	3	2	1	0
comp1009780_c0_seq1	.	.	.	.	.	0	0	0	7	0
comp1009786_c0_seq1	.	comp1009786_c0_seq1|m.464195	2-388[+]	.	.	0	0	0	7	0
comp1009798_c0_seq1	.	.	.	.	.	0	1	4	1	0
comp10098_c0_seq1	.	.	.	.	.	1	1	2	0	0
comp10098_c1_seq1	.	.	.	.	.	0	0	2	0	1
comp100980_c0_seq1	.	.	.	.	.	1	0	0	0	1
comp100980_c1_seq1	.	.	.	.	.	1	0	0	0	1
comp1009800_c0_seq1	.	.	.	.	.	2	1	1	1	0
comp1009822_c0_seq1	.	.	.	.	.	1	4	4	0	0
comp1009831_c0_seq1	.	.	.	.	.	0	0	0	6	0
comp100984_c0_seq1	.	.	.	.	.	0	0	0	3	0
comp1009850_c0_seq1	.	.	.	.	.	1	1	3	0	1
comp100986_c0_seq1	.	.	.	.	.	0	3	2	0	0
comp1009860_c0_seq1	.	comp1009860_c0_seq1|m.464196	2-745[+]	TTC36_DANRE^TTC36_DANRE^Q:92-246,H:42-184^35.85%ID^E:2e-19^RecName: Full=Tetratricopeptide repeat protein 36;^Eukaryota; Metazoa; Chordata; Craniata; Vertebrata; Euteleostomi; Actinopterygii; Neopterygii; Teleostei; Ostariophysi; Cypriniformes; Cyprinidae; Danio	KEGG:dre:492516	11	3	0	0	4
comp100987_c0_seq1	.	comp100987_c0_seq1|m.17630	3-308[-]	.	.	0	0	0	5	0
comp100988_c0_seq1	.	.	.	.	.	0	1	3	2	1
comp1009880_c0_seq1	.	.	.	.	.	0	0	0	5	0
comp100989_c0_seq1	.	comp100989_c0_seq1|m.17631	1-426[-]	DOT1L_DROME^DOT1L_DROME^Q:3-142,H:597-738^32.41%ID^E:2e-11^RecName: Full=Histone-lysine N-methyltransferase, H3 lysine-79 specific;^Eukaryota; Metazoa; Ecdysozoa; Arthropoda; Hexapoda; Insecta; Pterygota; Neoptera; Holometabola; Diptera; Brachycera; Muscomorpha; Ephydroidea; Drosophilidae; Drosophila; Sophophora	KEGG:dme:Dmel_CG42803`KO:K11427	1	2	4	0	0
comp1009897_c0_seq1	.	comp1009897_c0_seq1|m.464198	74-682[+]	.	.	5	1	5	0	2
comp1009899_c0_seq1	.	.	.	.	.	1	2	1	0	0
comp100990_c0_seq1	.	comp100990_c0_seq1|m.17632	1-408[+]	.	.	0	0	0	2	0
comp1009913_c0_seq1	sp|Q9QXL1|KI21B_MOUSE^sp|Q9QXL1|KI21B_MOUSE^Q:1-396,H:962-1093^100%ID^E:6e-69^.^.	comp1009913_c0_seq1|m.464199	1-396[+]	KI21B_MOUSE^KI21B_MOUSE^Q:1-132,H:962-1093^100%ID^E:7e-80^RecName: Full=Kinesin-like protein KIF21B;^Eukaryota; Metazoa; Chordata; Craniata; Vertebrata; Euteleostomi; Mammalia; Eutheria; Euarchontoglires; Glires; Rodentia; Myomorpha; Muroidea; Muridae; Murinae; Mus; Mus	KEGG:mmu:16565`KO:K10395	0	0	0	10	0
comp1009923_c0_seq1	.	comp1009923_c0_seq1|m.464200	2-421[+]	.	.	0	0	0	7	0
comp1009925_c0_seq1	.	comp1009925_c0_seq1|m.464202	2-298[-]	.	.	8	2	0	0	5
comp100993_c0_seq1	.	.	.	.	.	1	1	0	2	0
comp1009941_c0_seq1	.	comp1009941_c0_seq1|m.464203	1-582[-]	.	.	2	3	0	0	7
comp1009951_c0_seq1	.	.	.	.	.	1	3	2	0	0
comp1009965_c0_seq1	.	comp1009965_c0_seq1|m.464206	3-635[-]	.	.	7	4	0	0	1
comp1009973_c0_seq1	.	comp1009973_c0_seq1|m.464208	2-745[+]	.	.	6	6	0	0	8
comp1009979_c0_seq1	.	.	.	.	.	0	0	0	3	0
comp100998_c0_seq1	.	.	.	.	.	0	1	0	0	0
comp1009983_c0_seq1	.	.	.	.	.	0	0	0	5	0
comp1009996_c0_seq1	.	.	.	.	.	1	0	1	0	0
comp101_c0_seq1	.	.	.	.	.	0	0	0	0	0
comp10100_c0_seq1	.	.	.	.	.	4	0	3	1	3
comp101000_c0_seq1	.	.	.	.	.	0	0	3	0	0
comp1010003_c0_seq1	.	comp1010003_c0_seq1|m.464210	3-314[-]	.	.	4	0	0	0	3
comp101001_c0_seq1	.	.	.	.	.	2	0	1	1	1
comp1010018_c0_seq1	.	.	.	.	.	0	1	1	1	0
comp1010022_c0_seq1	.	comp1010022_c0_seq1|m.464211	3-776[-]	.	.	0	0	0	12	0
comp1010026_c0_seq1	.	.	.	.	.	2	2	1	0	0
comp101003_c0_seq1	.	.	.	.	.	2	0	0	2	0
comp1010030_c0_seq1	.	.	.	.	.	3	2	1	0	0
comp1010031_c0_seq1	sp|P29844|HSP7C_DROME^sp|P29844|HSP7C_DROME^Q:1-201,H:143-209^95.52%ID^E:1e-35^.^.	.	.	.	.	0	2	0	0	0
comp1010033_c0_seq1	.	comp1010033_c0_seq1|m.464213	2-385[-]	.	.	5	1	0	0	1
comp101004_c0_seq1	.	.	.	.	.	1	2	1	0	0
comp1010041_c0_seq1	.	.	.	.	.	1	0	2	0	0
comp1010046_c0_seq1	.	comp1010046_c0_seq1|m.464214	62-796[-]	ATPD_PYRYE^ATPD_PYRYE^Q:58-209,H:14-162^30.26%ID^E:5e-15^RecName: Full=ATP synthase subunit delta, chloroplastic {ECO:0000255|HAMAP-Rule:MF_01416};^Eukaryota; Rhodophyta; Bangiophyceae; Bangiales; Bangiaceae; Pyropia	.	0	0	0	19	0
comp1010048_c0_seq1	.	.	.	.	.	0	0	0	7	0
comp101005_c0_seq1	.	comp101005_c0_seq1|m.17634	1-423[+]	YHJX_ECOLI^YHJX_ECOLI^Q:2-141,H:30-158^29.79%ID^E:3e-10^RecName: Full=Uncharacterized MFS-type transporter YhjX {ECO:0000305};^Bacteria; Proteobacteria; Gammaproteobacteria; Enterobacterales; Enterobacteriaceae; Escherichia	KEGG:ecj:JW3516`KEGG:eco:b3547`KO:K08177	4	0	0	0	2
comp1010063_c0_seq1	.	comp1010063_c0_seq1|m.464215	3-344[-]	.	.	0	0	0	7	0
comp1010076_c0_seq1	.	comp1010076_c0_seq1|m.464217	69-560[+]	FHKA_DICDI^FHKA_DICDI^Q:8-100,H:33-133^35.92%ID^E:9e-12^RecName: Full=Probable serine/threonine-protein kinase fhkA;^Eukaryota; Amoebozoa; Mycetozoa; Dictyosteliida; Dictyostelium	KEGG:ddi:DDB_G0293656	0	0	0	9	0
comp1010079_c0_seq1	.	comp1010079_c0_seq1|m.464220	60-980[+]	.	.	0	0	0	22	0
comp101008_c0_seq1	.	.	.	.	.	0	0	0	4	0
comp1010090_c0_seq1	.	.	.	.	.	0	3	0	0	0
comp1010119_c0_seq1	.	.	.	.	.	0	2	3	1	0
comp101012_c0_seq1	.	comp101012_c0_seq1|m.17636	2-364[-]	.	.	1	2	2	0	0
comp1010147_c0_seq1	.	.	.	.	.	0	0	0	23	0
comp1010151_c0_seq1	.	comp1010151_c0_seq1|m.464226	50-475[-]	.	.	0	0	0	8	0
comp1010163_c0_seq1	sp|Q6NZK5|K1328_MOUSE^sp|Q6NZK5|K1328_MOUSE^Q:3-1229,H:191-580^95.11%ID^E:0^.^.	comp1010163_c0_seq1|m.464227	3-689[+]	K1328_MOUSE^K1328_MOUSE^Q:1-226,H:191-416^99.56%ID^E:5e-163^RecName: Full=Protein hinderin;^Eukaryota; Metazoa; Chordata; Craniata; Vertebrata; Euteleostomi; Mammalia; Eutheria; Euarchontoglires; Glires; Rodentia; Myomorpha; Muroidea; Muridae; Murinae; Mus; Mus	KEGG:mmu:225289	0	0	0	19	0
comp1010172_c0_seq1	.	.	.	.	.	0	0	0	6	0
comp1010175_c0_seq1	.	.	.	.	.	2	0	0	0	2
comp1010205_c0_seq1	.	.	.	.	.	3	2	2	0	0
comp1010210_c0_seq1	.	comp1010210_c0_seq1|m.464231	3-548[+]	.	.	0	0	0	9	0
comp101022_c0_seq1	.	.	.	.	.	0	0	0	1	0
comp101024_c0_seq1	.	.	.	.	.	0	0	0	1	0
comp101025_c0_seq1	sp|Q5QZR7|ISPH_IDILO^sp|Q5QZR7|ISPH_IDILO^Q:3-311,H:101-203^86.41%ID^E:8e-59^.^.	comp101025_c0_seq1|m.17637	3-311[+]	ISPH_IDILO^ISPH_IDILO^Q:1-103,H:101-203^86.41%ID^E:8e-59^RecName: Full=4-hydroxy-3-methylbut-2-enyl diphosphate reductase {ECO:0000255|HAMAP-Rule:MF_00191};^Bacteria; Proteobacteria; Gammaproteobacteria; Alteromonadales; Idiomarinaceae; Idiomarina	KEGG:ilo:IL1125`KO:K03527	0	0	0	0	4
comp101027_c0_seq1	.	.	.	.	.	2	1	0	0	2
comp1010272_c0_seq1	.	comp1010272_c0_seq1|m.464232	1-795[-]	.	.	0	0	0	15	0
comp1010285_c0_seq1	.	comp1010285_c0_seq1|m.464235	3-536[+]	.	.	6	2	0	0	3
comp1010287_c0_seq1	.	comp1010287_c0_seq1|m.464238	3-413[-]	.	.	5	2	0	0	1
comp101029_c0_seq1	.	.	.	.	.	2	3	4	0	1
comp1010297_c0_seq1	.	.	.	.	.	1	0	4	2	1
comp1010299_c0_seq1	.	.	.	.	.	0	0	0	2	0
comp1010305_c0_seq1	.	.	.	.	.	0	1	2	0	0
comp1010306_c0_seq1	.	.	.	.	.	0	1	0	2	1
comp101031_c0_seq1	.	.	.	.	.	0	0	0	1	0
comp1010311_c0_seq1	.	.	.	.	.	2	3	1	0	1
comp1010315_c0_seq1	.	.	.	.	.	0	1	0	0	4
comp101032_c0_seq1	.	comp101032_c0_seq1|m.17639	1-354[-]	.	.	2	0	3	0	0
comp1010320_c0_seq1	.	.	.	.	.	1	0	3	0	0
comp1010326_c0_seq1	.	.	.	.	.	0	0	1	1	0
comp1010327_c0_seq1	.	.	.	.	.	0	0	0	9	0
comp1010331_c0_seq1	.	.	.	.	.	0	0	0	10	0
comp101034_c0_seq1	.	.	.	.	.	0	1	0	0	1
comp1010341_c0_seq1	.	.	.	.	.	0	0	0	6	0
comp1010346_c0_seq1	.	comp1010346_c0_seq1|m.464243	1-708[-]	MGLL_MYCS2^MGLL_MYCS2^Q:68-144,H:15-89^32.47%ID^E:9e-06^RecName: Full=Monoacylglycerol lipase {ECO:0000303|PubMed:20601476};^Bacteria; Actinobacteria; Corynebacteriales; Mycobacteriaceae; Mycobacterium	KEGG:msg:MSMEI_0213`KEGG:msm:MSMEG_0220	0	0	0	14	0
comp1010347_c0_seq1	.	.	.	.	.	3	3	2	0	2
comp101037_c0_seq1	.	comp101037_c0_seq1|m.17641	3-359[-]	.	.	2	0	0	0	2
comp1010381_c0_seq1	.	comp1010381_c0_seq1|m.464247	1-558[-]	3BP5L_PONAB^3BP5L_PONAB^Q:1-121,H:196-316^39.84%ID^E:1e-16^RecName: Full=SH3 domain-binding protein 5-like;^Eukaryota; Metazoa; Chordata; Craniata; Vertebrata; Euteleostomi; Mammalia; Eutheria; Euarchontoglires; Primates; Haplorrhini; Catarrhini; Hominidae; Pongo	KEGG:pon:100172769	2	3	5	0	1
comp1010383_c0_seq1	.	.	.	.	.	0	2	2	1	1
comp1010386_c0_seq1	.	.	.	.	.	2	0	1	4	5
comp1010389_c0_seq1	sp|D5EY15|XYL3A_PRER2^sp|D5EY15|XYL3A_PRER2^Q:77-811,H:23-261^40.8%ID^E:2e-47^.^.	comp1010389_c0_seq1|m.464248	2-811[+]	XYL3A_PRER2^XYL3A_PRER2^Q:26-270,H:23-261^40.8%ID^E:9e-51^RecName: Full=Xylan 1,4-beta-xylosidase {ECO:0000250|UniProtKB:P45702};^Bacteria; Bacteroidetes; Bacteroidia; Bacteroidales; Prevotellaceae; Prevotella	KEGG:pru:PRU_2730`KO:K05349	4	4	5	1	2
comp101039_c0_seq1	.	.	.	.	.	2	1	0	0	0
comp1010392_c0_seq1	.	.	.	.	.	0	0	0	4	0
comp1010405_c0_seq1	sp|P25438|YI61_XANEU^sp|P25438|YI61_XANEU^Q:504-10,H:83-244^61.82%ID^E:3e-58^.^.	comp1010405_c0_seq1|m.464249	1-504[-]	YI61_XANEU^YI61_XANEU^Q:1-165,H:83-244^61.82%ID^E:3e-58^RecName: Full=Insertion element IS476 uncharacterized 39.2 kDa protein;^Bacteria; Proteobacteria; Gammaproteobacteria; Xanthomonadales; Xanthomonadaceae; Xanthomonas	.	6	1	1	1	1
comp101042_c0_seq1	.	.	.	.	.	0	0	0	0	1
comp101042_c1_seq1	.	.	.	.	.	0	0	0	2	2
comp101043_c0_seq1	sp|Q3ZCL5|ARFP2_BOVIN^sp|Q3ZCL5|ARFP2_BOVIN^Q:8-280,H:249-339^64.84%ID^E:1e-35^.^.	.	.	.	.	2	2	3	1	2
comp1010439_c0_seq1	.	comp1010439_c0_seq1|m.464253	3-704[-]	.	.	4	1	0	0	5
comp1010448_c0_seq1	.	comp1010448_c0_seq1|m.464254	3-1049[+]	VWDE_HUMAN^VWDE_HUMAN^Q:151-281,H:1305-1453^32.67%ID^E:8e-10^RecName: Full=von Willebrand factor D and EGF domain-containing protein;^Eukaryota; Metazoa; Chordata; Craniata; Vertebrata; Euteleostomi; Mammalia; Eutheria; Euarchontoglires; Primates; Haplorrhini; Catarrhini; Hominidae; Homo`VWDE_HUMAN^VWDE_HUMAN^Q:150-287,H:1462-1587^25.9%ID^E:7e-06^RecName: Full=von Willebrand factor D and EGF doma…	KEGG:hsa:221806	11	4	0	1	11
comp101045_c0_seq1	.	comp101045_c0_seq1|m.17642	62-463[-]	.	.	2	1	0	0	3
comp1010453_c0_seq1	.	.	.	.	.	5	3	0	0	6
comp1010455_c0_seq1	.	comp1010455_c0_seq1|m.464257	153-539[-]	.	.	6	1	0	0	4
comp1010471_c0_seq1	.	.	.	.	.	0	4	0	0	1
comp1010485_c0_seq1	sp|Q9DBZ9|SYDE1_MOUSE^sp|Q9DBZ9|SYDE1_MOUSE^Q:108-1058,H:22-338^99.68%ID^E:1e-141^.^.	comp1010485_c0_seq1|m.464258	3-1058[+]	SYDE1_MOUSE^SYDE1_MOUSE^Q:36-352,H:22-338^99.68%ID^E:0^RecName: Full=Rho GTPase-activating protein SYDE1;^Eukaryota; Metazoa; Chordata; Craniata; Vertebrata; Euteleostomi; Mammalia; Eutheria; Euarchontoglires; Glires; Rodentia; Myomorpha; Muroidea; Muridae; Murinae; Mus; Mus	.	0	0	0	18	0
comp1010499_c0_seq1	.	comp1010499_c0_seq1|m.464260	2-562[+]	.	.	3	5	0	0	4
comp10105_c0_seq1	.	.	.	.	.	0	3	1	0	1
comp1010506_c0_seq1	.	comp1010506_c0_seq1|m.464264	145-1041[+]	.	.	10	2	0	0	9
comp1010509_c0_seq1	.	.	.	.	.	0	0	0	2	0
comp1010523_c0_seq1	.	.	.	.	.	0	0	0	5	0
comp1010524_c0_seq1	.	.	.	.	.	1	1	1	0	1
comp1010534_c0_seq1	.	comp1010534_c0_seq1|m.464267	3-689[+]	.	.	0	0	0	12	0
comp1010537_c0_seq1	.	.	.	.	.	0	0	0	24	0
comp101054_c0_seq1	.	.	.	.	.	1	0	0	1	0
comp1010545_c0_seq1	.	.	.	.	.	0	0	0	9	0
comp1010547_c0_seq1	.	.	.	.	.	0	1	0	0	2
comp1010549_c0_seq1	.	.	.	.	.	1	4	3	0	2
comp101055_c0_seq1	.	comp101055_c0_seq1|m.17644	1-774[+]	.	.	0	0	0	13	0
comp1010553_c0_seq1	.	.	.	.	.	0	0	0	9	0
comp101057_c0_seq1	.	comp101057_c0_seq1|m.17646	3-641[+]	.	.	0	0	0	8	0
comp1010571_c0_seq1	.	comp1010571_c0_seq1|m.464271	1-597[+]	.	.	0	0	0	10	0
comp1010573_c0_seq1	.	.	.	.	.	0	0	1	4	0
comp1010575_c0_seq1	.	comp1010575_c0_seq1|m.464274	3-530[+]	.	.	0	0	0	15	0
comp101058_c0_seq1	.	.	.	.	.	0	0	0	0	0
comp1010594_c0_seq1	.	comp1010594_c0_seq1|m.464276	1356-2291[-]	.	.	0	0	0	43	0
comp101060_c0_seq1	.	.	.	.	.	0	0	0	9	0
comp1010604_c0_seq1	sp|Q9XGL4|RL31_CYAPA^sp|Q9XGL4|RL31_CYAPA^Q:288-1,H:15-110^68.75%ID^E:8e-30^.^.	comp1010604_c0_seq1|m.464279	1-303[-]	RL31_CYAPA^RL31_CYAPA^Q:6-101,H:15-110^68.75%ID^E:3e-42^RecName: Full=60S ribosomal protein L31;^Eukaryota; Glaucocystophyceae; Cyanophoraceae; Cyanophora	.	0	0	5	0	0
comp1010609_c0_seq1	.	.	.	.	.	2	0	0	0	2
comp1010613_c0_seq1	.	comp1010613_c0_seq1|m.464280	1-477[-]	GTE1_ARATH^GTE1_ARATH^Q:10-141,H:69-202^29.1%ID^E:9e-13^RecName: Full=Transcription factor GTE1;^Eukaryota; Viridiplantae; Streptophyta; Embryophyta; Tracheophyta; Spermatophyta; Magnoliophyta; eudicotyledons; Gunneridae; Pentapetalae; rosids; malvids; Brassicales; Brassicaceae; Camelineae; Arabidopsis	KEGG:ath:AT2G34900	3	2	0	0	6
comp101064_c0_seq1	.	.	.	.	.	1	0	0	0	0
comp101066_c0_seq1	.	.	.	.	.	1	0	1	1	1
comp1010667_c0_seq1	.	.	.	.	.	3	0	2	2	2
comp1010668_c0_seq1	.	.	.	.	.	0	0	0	5	0
comp101067_c0_seq1	.	.	.	.	.	1	0	1	0	0
comp1010682_c0_seq1	.	.	.	.	.	4	2	0	1	5
comp1010686_c0_seq1	.	.	.	.	.	4	2	0	0	0
comp1010689_c0_seq1	sp|Q8BG87|TET3_MOUSE^sp|Q8BG87|TET3_MOUSE^Q:3-629,H:1337-1545^99.52%ID^E:1e-127^.^.	comp1010689_c0_seq1|m.464284	3-629[+]	TET3_MOUSE^TET3_MOUSE^Q:1-209,H:1337-1545^99.52%ID^E:2e-138^RecName: Full=Methylcytosine dioxygenase TET3;^Eukaryota; Metazoa; Chordata; Craniata; Vertebrata; Euteleostomi; Mammalia; Eutheria; Euarchontoglires; Glires; Rodentia; Myomorpha; Muroidea; Muridae; Murinae; Mus; Mus	KEGG:mmu:194388	0	0	0	9	0
comp101069_c0_seq1	.	.	.	.	.	2	0	0	0	1
comp101069_c1_seq1	.	comp101069_c1_seq1|m.17649	3-503[-]	.	.	1	0	0	0	1
comp1010697_c0_seq1	.	comp1010697_c0_seq1|m.464285	3-1055[-]	.	.	12	4	0	0	1
comp10107_c0_seq1	sp|Q8ISP0|RS18_BRABE^sp|Q8ISP0|RS18_BRABE^Q:2-457,H:2-152^65.79%ID^E:6e-60^.^.	comp10107_c0_seq1|m.3353	2-460[+]	RS18_BRABE^RS18_BRABE^Q:1-152,H:2-152^65.79%ID^E:2e-71^RecName: Full=40S ribosomal protein S18;^Eukaryota; Metazoa; Chordata; Cephalochordata; Branchiostomidae; Branchiostoma	.	2	0	0	0	9
comp1010707_c0_seq1	.	comp1010707_c0_seq1|m.464290	1-1041[+]	.	.	0	0	0	19	0
comp101071_c0_seq1	sp|Q28FI8|NEUFC_XENTR^sp|Q28FI8|NEUFC_XENTR^Q:282-1,H:46-140^57.89%ID^E:3e-32^.^.	.	.	.	.	0	0	2	0	0
comp1010721_c0_seq1	.	.	.	.	.	2	0	2	0	0
comp1010734_c0_seq1	.	.	.	.	.	0	0	0	19	0
comp1010756_c0_seq1	.	.	.	.	.	0	3	1	0	0
comp1010760_c0_seq1	sp|P98199|AT8B2_MOUSE^sp|P98199|AT8B2_MOUSE^Q:1081-2,H:773-1131^32.08%ID^E:1e-44^.^.	comp1010760_c0_seq1|m.464295	2-1108[+]	.	.	0	0	0	23	0
comp1010771_c0_seq1	sp|P09831|GLTB_ECOLI^sp|P09831|GLTB_ECOLI^Q:421-2,H:2-141^65.71%ID^E:8e-60^.^.	.	.	.	.	0	0	0	0	12
comp1010781_c0_seq1	.	.	.	.	.	5	1	0	0	0
comp1010782_c0_seq1	.	comp1010782_c0_seq1|m.464298	2-1096[+]	YDZA_SCHPO^YDZA_SCHPO^Q:75-180,H:61-170^35.96%ID^E:3e-09^RecName: Full=Uncharacterized protein C14C4.10c;^Eukaryota; Fungi; Dikarya; Ascomycota; Taphrinomycotina; Schizosaccharomycetes; Schizosaccharomycetales; Schizosaccharomycetaceae; Schizosaccharomyces	KEGG:spo:SPAC14C4.10c	0	0	0	29	0
comp10108_c0_seq1	.	.	.	.	.	0	1	0	0	0
comp10108_c1_seq1	.	.	.	.	.	3	5	7	1	2
comp1010806_c0_seq1	.	.	.	.	.	2	1	1	0	1
comp1010809_c0_seq1	.	.	.	.	.	0	1	3	0	0
comp101081_c0_seq1	.	.	.	.	.	0	0	0	1	0
comp101081_c1_seq1	.	.	.	.	.	0	0	0	3	0
comp1010813_c0_seq1	sp|P14407|FUMB_ECOLI^sp|P14407|FUMB_ECOLI^Q:2-403,H:381-514^67.91%ID^E:6e-60^.^.	comp1010813_c0_seq1|m.464303	2-403[+]	FUMB_ECOLI^FUMB_ECOLI^Q:1-134,H:381-514^67.91%ID^E:5e-60^RecName: Full=Fumarate hydratase class I, anaerobic {ECO:0000303|PubMed:3282546};^Bacteria; Proteobacteria; Gammaproteobacteria; Enterobacterales; Enterobacteriaceae; Escherichia	KEGG:ecj:JW4083`KEGG:eco:b4122`KO:K01676	0	0	0	7	0
comp101082_c0_seq1	.	comp101082_c0_seq1|m.17652	3-473[-]	.	.	0	0	0	4	0
comp101082_c1_seq1	.	.	.	.	.	0	0	0	1	0
comp1010828_c0_seq1	.	.	.	.	.	2	3	4	0	1
comp1010829_c0_seq1	.	.	.	.	.	0	0	0	6	0
comp101083_c0_seq1	.	.	.	.	.	0	0	0	9	0
comp1010833_c0_seq1	.	.	.	.	.	0	0	0	5	0
comp101084_c0_seq1	.	.	.	.	.	0	0	0	0	0
comp1010846_c0_seq1	.	comp1010846_c0_seq1|m.464305	47-379[-]	.	.	0	0	0	9	0
comp1010850_c0_seq1	.	comp1010850_c0_seq1|m.464306	3-728[+]	.	.	5	1	0	0	5
comp1010851_c0_seq1	sp|Q9Y4G8|RPGF2_HUMAN^sp|Q9Y4G8|RPGF2_HUMAN^Q:1063-20,H:145-491^56.73%ID^E:3e-115^.^.	comp1010851_c0_seq1|m.464309	2-1063[-]	RPGF2_HUMAN^RPGF2_HUMAN^Q:1-348,H:145-491^56.73%ID^E:9e-124^RecName: Full=Rap guanine nucleotide exchange factor 2;^Eukaryota; Metazoa; Chordata; Craniata; Vertebrata; Euteleostomi; Mammalia; Eutheria; Euarchontoglires; Primates; Haplorrhini; Catarrhini; Hominidae; Homo	KEGG:hsa:9693`KO:K08018	4	4	9	0	1
comp1010853_c0_seq1	.	.	.	.	.	3	0	1	0	0
comp1010859_c0_seq1	.	comp1010859_c0_seq1|m.464312	3-788[+]	.	.	0	0	0	14	0
comp101086_c0_seq1	.	comp101086_c0_seq1|m.17655	3-353[+]	PP178_ARATH^PP178_ARATH^Q:12-112,H:270-368^33.01%ID^E:7e-11^RecName: Full=Pentatricopeptide repeat-containing protein At2g31400, chloroplastic;^Eukaryota; Viridiplantae; Streptophyta; Embryophyta; Tracheophyta; Spermatophyta; Magnoliophyta; eudicotyledons; Gunneridae; Pentapetalae; rosids; malvids; Brassicales; Brassicaceae; Camelineae; Arabidopsis`PP178_ARATH^PP178_ARATH^Q:8-106,H:301-397^26.47%…	KEGG:ath:AT2G31400	0	0	0	3	0
comp1010866_c0_seq1	.	.	.	.	.	4	3	4	3	2
comp101088_c0_seq1	.	.	.	.	.	0	1	0	0	0
comp1010891_c0_seq1	.	comp1010891_c0_seq1|m.464314	1-432[-]	.	.	4	4	0	0	2
comp1010895_c0_seq1	.	comp1010895_c0_seq1|m.464315	1-342[-]	.	.	0	0	0	3	0
comp101090_c0_seq1	.	comp101090_c0_seq1|m.17656	3-317[+]	.	.	1	2	0	0	0
comp1010925_c0_seq1	.	.	.	.	.	0	0	0	6	0
comp1010933_c0_seq1	.	.	.	.	.	0	0	0	4	0
comp1010946_c0_seq1	.	comp1010946_c0_seq1|m.464316	3-791[+]	.	.	5	1	0	0	4
comp1010955_c0_seq1	.	.	.	.	.	1	4	1	1	2
comp1010960_c0_seq1	.	.	.	.	.	1	1	4	0	0
comp1010961_c0_seq1	.	.	.	.	.	0	2	2	0	0
comp1010966_c0_seq1	.	.	.	.	.	0	0	0	5	0
comp1010988_c0_seq1	.	comp1010988_c0_seq1|m.464318	2-1246[+]	.	.	0	0	0	19	0
comp1010997_c0_seq1	.	.	.	.	.	3	1	2	0	0
comp10110_c0_seq1	.	.	.	.	.	2	1	2	1	3
comp1011009_c0_seq1	.	.	.	.	.	0	0	0	6	0
comp1011014_c0_seq1	sp|P08192|FOLC_ECOLI^sp|P08192|FOLC_ECOLI^Q:618-118,H:58-215^41.92%ID^E:3e-29^.^.	comp1011014_c0_seq1|m.464322	1-618[-]	FOLC_ECOLI^FOLC_ECOLI^Q:1-167,H:58-215^41.92%ID^E:2e-29^RecName: Full=Dihydrofolate synthase/folylpolyglutamate synthase {ECO:0000305};^Bacteria; Proteobacteria; Gammaproteobacteria; Enterobacterales; Enterobacteriaceae; Escherichia	KEGG:ecj:JW2312`KEGG:eco:b2315`KO:K11754	0	0	0	9	0
comp1011015_c0_seq1	.	comp1011015_c0_seq1|m.464325	131-526[-]	.	.	0	0	0	17	0
comp101102_c0_seq1	sp|Q54NM9|STT3_DICDI^sp|Q54NM9|STT3_DICDI^Q:261-4,H:132-216^67.44%ID^E:4e-31^.^.	.	.	.	.	0	0	0	0	1
comp101103_c0_seq1	.	.	.	.	.	0	1	0	0	0
comp1011042_c0_seq1	.	.	.	.	.	0	0	0	6	0
comp1011045_c0_seq1	.	.	.	.	.	0	0	0	6	0
comp1011051_c0_seq1	.	comp1011051_c0_seq1|m.464329	1-519[+]	.	.	0	0	0	0	15
comp101106_c0_seq1	.	.	.	.	.	0	0	0	11	0
comp1011069_c0_seq1	.	.	.	.	.	1	0	2	1	1
comp101107_c0_seq1	.	.	.	.	.	1	1	1	0	0
comp1011082_c0_seq1	.	comp1011082_c0_seq1|m.464330	3-446[-]	.	.	0	0	0	7	0
comp1011090_c0_seq1	.	.	.	.	.	4	2	0	0	0
comp1011097_c0_seq1	.	.	.	.	.	6	1	0	0	5
comp10111_c0_seq1	sp|P08478|AMDA_XENLA^sp|P08478|AMDA_XENLA^Q:26-298,H:474-565^58.7%ID^E:1e-33^.^.	comp10111_c0_seq1|m.3354	2-307[+]	AMDA_XENLA^AMDA_XENLA^Q:9-99,H:474-565^58.7%ID^E:1e-33^RecName: Full=Peptidyl-glycine alpha-amidating monooxygenase A;^Eukaryota; Metazoa; Chordata; Craniata; Vertebrata; Euteleostomi; Amphibia; Batrachia; Anura; Pipoidea; Pipidae; Xenopodinae; Xenopus; Xenopus	KEGG:xla:379207`KO:K00504`KO:K18200	1	0	2	0	4
comp1011100_c0_seq1	.	comp1011100_c0_seq1|m.464335	1-324[-]	.	.	0	0	0	7	0
comp1011106_c0_seq1	.	.	.	.	.	1	1	1	0	0
comp101111_c0_seq1	.	comp101111_c0_seq1|m.17658	2-319[+]	.	.	2	0	0	0	3
comp1011136_c0_seq1	.	.	.	.	.	1	0	1	0	0
comp1011151_c0_seq1	.	.	.	.	.	0	0	0	5	0
comp1011169_c0_seq1	.	.	.	.	.	0	0	0	5	0
comp101117_c0_seq1	.	comp101117_c0_seq1|m.17661	3-350[-]	.	.	0	0	0	2	0
comp101117_c1_seq1	.	.	.	.	.	0	0	0	2	0
comp1011170_c0_seq1	.	comp1011170_c0_seq1|m.464336	2-583[+]	.	.	1	0	6	0	1
comp1011194_c0_seq1	.	.	.	.	.	0	2	0	0	1
comp1011201_c0_seq1	.	comp1011201_c0_seq1|m.464337	134-1264[-]	.	.	0	0	0	25	0
comp101121_c0_seq1	.	.	.	.	.	0	0	0	1	0
comp1011217_c0_seq1	.	.	.	.	.	0	0	0	4	0
comp101122_c0_seq1	.	.	.	.	.	0	0	0	1	0
comp1011228_c0_seq1	.	.	.	.	.	0	0	0	9	0
comp1011233_c0_seq1	.	.	.	.	.	0	1	5	1	3
comp1011244_c0_seq1	.	.	.	.	.	0	1	4	0	0
comp1011246_c0_seq1	.	comp1011246_c0_seq1|m.464346	3-1112[-]	.	.	0	0	0	16	0
comp1011250_c0_seq1	.	comp1011250_c0_seq1|m.464349	2-439[-]	.	.	0	0	0	8	0
comp1011258_c0_seq1	.	comp1011258_c0_seq1|m.464351	134-1021[-]	.	.	0	0	0	18	0
comp101126_c0_seq1	.	comp101126_c0_seq1|m.17662	3-335[+]	.	.	0	0	0	4	0
comp1011263_c0_seq1	.	comp1011263_c0_seq1|m.464352	3-383[-]	.	.	0	0	0	7	0
comp1011265_c0_seq1	.	.	.	.	.	0	0	0	3	0
comp101127_c0_seq1	.	.	.	.	.	0	0	0	1	0
comp1011275_c0_seq1	.	comp1011275_c0_seq1|m.464353	3-674[+]	.	.	6	1	0	0	7
comp1011277_c0_seq1	.	comp1011277_c0_seq1|m.464356	3-392[+]	C1D_DANRE^C1D_DANRE^Q:10-119,H:1-108^37.27%ID^E:8e-14^RecName: Full=Nuclear nucleic acid-binding protein C1D;^Eukaryota; Metazoa; Chordata; Craniata; Vertebrata; Euteleostomi; Actinopterygii; Neopterygii; Teleostei; Ostariophysi; Cypriniformes; Cyprinidae; Danio	KEGG:dre:474329`KO:K12592	2	1	0	0	3
comp101128_c0_seq1	.	.	.	.	.	0	0	1	0	0
comp101128_c1_seq1	.	comp101128_c1_seq1|m.17663	1-327[-]	.	.	1	1	1	0	0
comp1011285_c0_seq1	.	.	.	.	.	3	2	1	2	1
comp1011286_c0_seq1	.	comp1011286_c0_seq1|m.464357	2-319[+]	.	.	0	0	0	5	0
comp101130_c0_seq1	.	comp101130_c0_seq1|m.17664	3-569[+]	CDPK9_ORYSJ^CDPK9_ORYSJ^Q:64-160,H:374-473^29%ID^E:3e-06^RecName: Full=Calcium-dependent protein kinase 9 {ECO:0000305};^Eukaryota; Viridiplantae; Streptophyta; Embryophyta; Tracheophyta; Spermatophyta; Magnoliophyta; Liliopsida; Poales; Poaceae; BOP clade; Oryzoideae; Oryzeae; Oryzinae; Oryza	KEGG:osa:4333767`KO:K13412	2	3	3	0	0
comp1011301_c0_seq1	.	.	.	.	.	2	1	0	0	3
comp1011304_c0_seq1	.	.	.	.	.	2	3	2	3	2
comp101131_c0_seq1	sp|Q8CIQ7|DOCK3_MOUSE^sp|Q8CIQ7|DOCK3_MOUSE^Q:283-2,H:1897-1990^100%ID^E:1e-44^.^.	comp101131_c0_seq1|m.17665	2-307[-]	DOCK3_MOUSE^DOCK3_MOUSE^Q:1-102,H:1889-1990^100%ID^E:9e-64^RecName: Full=Dedicator of cytokinesis protein 3;^Eukaryota; Metazoa; Chordata; Craniata; Vertebrata; Euteleostomi; Mammalia; Eutheria; Euarchontoglires; Glires; Rodentia; Myomorpha; Muroidea; Muridae; Murinae; Mus; Mus	.	0	0	0	2	0
comp1011322_c0_seq1	.	.	.	.	.	0	0	0	3	0
comp1011329_c0_seq1	.	comp1011329_c0_seq1|m.464358	2-409[-]	.	.	0	0	0	9	0
comp1011335_c0_seq1	sp|Q9NR19|ACSA_HUMAN^sp|Q9NR19|ACSA_HUMAN^Q:3-284,H:65-159^54.74%ID^E:2e-28^.^.	.	.	.	.	3	1	3	0	0
comp1011341_c0_seq1	.	.	.	.	.	0	0	0	7	0
comp1011347_c0_seq1	.	comp1011347_c0_seq1|m.464360	644-994[-]	.	.	0	0	0	15	0
comp1011356_c0_seq1	.	comp1011356_c0_seq1|m.464361	2-304[+]	TRNK1_MOUSE^TRNK1_MOUSE^Q:34-96,H:1218-1278^34.92%ID^E:9e-06^RecName: Full=TPR and ankyrin repeat-containing protein 1;^Eukaryota; Metazoa; Chordata; Craniata; Vertebrata; Euteleostomi; Mammalia; Eutheria; Euarchontoglires; Glires; Rodentia; Myomorpha; Muroidea; Muridae; Murinae; Mus; Mus	KEGG:mmu:320429	2	1	5	0	0
comp1011365_c0_seq1	.	comp1011365_c0_seq1|m.464362	2-526[+]	.	.	0	0	0	8	0
comp101137_c0_seq1	.	.	.	.	.	0	0	0	7	0
comp1011373_c0_seq1	.	.	.	.	.	0	0	0	5	0
comp101139_c0_seq1	.	.	.	.	.	1	0	1	1	1
comp1011393_c0_seq1	.	.	.	.	.	3	1	2	0	1
comp101140_c0_seq1	.	.	.	.	.	0	1	1	1	0
comp1011415_c0_seq1	.	.	.	.	.	0	0	0	8	0
comp101142_c0_seq1	.	.	.	.	.	2	0	1	0	0
comp1011427_c0_seq1	.	.	.	.	.	2	0	0	0	0
comp1011435_c0_seq1	.	comp1011435_c0_seq1|m.464366	3-644[+]	.	.	0	0	0	9	0
comp1011449_c0_seq1	sp|Q924H5|RA51C_MOUSE^sp|Q924H5|RA51C_MOUSE^Q:670-227,H:192-339^49.32%ID^E:1e-41^.^.	comp1011449_c0_seq1|m.464367	35-670[-]	RA51C_MOUSE^RA51C_MOUSE^Q:1-148,H:192-339^49.32%ID^E:7e-42^RecName: Full=DNA repair protein RAD51 homolog 3;^Eukaryota; Metazoa; Chordata; Craniata; Vertebrata; Euteleostomi; Mammalia; Eutheria; Euarchontoglires; Glires; Rodentia; Myomorpha; Muroidea; Muridae; Murinae; Mus; Mus	KEGG:mmu:114714`KO:K10870	5	0	0	0	10
comp101147_c0_seq1	.	.	.	.	.	0	0	2	0	1
comp1011473_c0_seq1	.	.	.	.	.	0	0	0	0	0
comp1011476_c0_seq1	.	.	.	.	.	2	5	2	1	0
comp1011481_c0_seq1	.	.	.	.	.	0	0	1	3	1
comp1011488_c0_seq1	.	.	.	.	.	0	0	0	1	0
comp101149_c0_seq1	.	.	.	.	.	1	0	0	0	0
comp1011491_c0_seq1	.	.	.	.	.	0	0	0	5	0
comp1011499_c0_seq1	.	comp1011499_c0_seq1|m.464370	2-352[-]	.	.	0	0	0	12	0
comp101151_c0_seq1	.	.	.	.	.	1	0	0	0	0
comp1011513_c0_seq1	.	comp1011513_c0_seq1|m.464373	1-618[-]	PP124_ARATH^PP124_ARATH^Q:8-175,H:187-330^24.4%ID^E:4e-08^RecName: Full=Pentatricopeptide repeat-containing protein At1g74850, chloroplastic;^Eukaryota; Viridiplantae; Streptophyta; Embryophyta; Tracheophyta; Spermatophyta; Magnoliophyta; eudicotyledons; Gunneridae; Pentapetalae; rosids; malvids; Brassicales; Brassicaceae; Camelineae; Arabidopsis`PP124_ARATH^PP124_ARATH^Q:55-194,H:157-276^27.14%I…	KEGG:ath:AT1G74850	8	2	0	0	5
comp1011525_c0_seq1	.	comp1011525_c0_seq1|m.464375	2-370[+]	.	.	3	2	1	0	3
comp1011544_c0_seq1	.	comp1011544_c0_seq1|m.464376	3-326[-]	PHAB_SYNY3^PHAB_SYNY3^Q:2-107,H:132-236^43.93%ID^E:4e-18^RecName: Full=Acetoacetyl-CoA reductase {ECO:0000303|PubMed:26358291};^Bacteria; Cyanobacteria; Synechococcales; Merismopediaceae; Synechocystis	KEGG:syn:slr1994`KO:K00059	3	1	0	0	4
comp1011548_c0_seq1	.	.	.	.	.	1	1	2	0	1
comp1011549_c0_seq1	.	.	.	.	.	0	0	0	5	0
comp1011554_c0_seq1	.	.	.	.	.	0	0	0	5	0
comp1011563_c0_seq1	.	.	.	.	.	0	3	1	0	0
comp1011573_c0_seq1	.	comp1011573_c0_seq1|m.464379	3-320[-]	SHAN1_RAT^SHAN1_RAT^Q:1-106,H:1491-1596^100%ID^E:5e-61^RecName: Full=SH3 and multiple ankyrin repeat domains protein 1;^Eukaryota; Metazoa; Chordata; Craniata; Vertebrata; Euteleostomi; Mammalia; Eutheria; Euarchontoglires; Glires; Rodentia; Myomorpha; Muroidea; Muridae; Murinae; Rattus	KEGG:rno:78957`KO:K15009	0	0	0	5	0
comp1011575_c0_seq1	.	comp1011575_c0_seq1|m.464381	2-637[-]	.	.	2	1	0	0	4
comp1011593_c0_seq1	.	comp1011593_c0_seq1|m.464383	2-412[+]	.	.	0	1	3	0	1
comp10116_c0_seq1	.	.	.	.	.	0	1	1	0	0
comp10116_c1_seq1	.	.	.	.	.	1	3	1	0	0
comp101160_c0_seq1	.	.	.	.	.	1	1	1	0	1
comp1011603_c0_seq1	.	comp1011603_c0_seq1|m.464385	1-711[+]	MMPL3_MYCLE^MMPL3_MYCLE^Q:26-234,H:249-461^24.07%ID^E:1e-06^RecName: Full=Probable trehalose monomycolate exporter MmpL3 {ECO:0000250|UniProtKB:P9WJV5};^Bacteria; Actinobacteria; Corynebacteriales; Mycobacteriaceae; Mycobacterium	KEGG:mle:ML2620`KO:K20470	0	0	0	8	0
comp1011608_c0_seq1	.	comp1011608_c0_seq1|m.464386	1-1932[-]	.	.	0	0	0	29	0
comp1011610_c0_seq1	.	comp1011610_c0_seq1|m.464389	3-1472[+]	.	.	0	0	0	24	0
comp1011616_c0_seq1	.	.	.	.	.	0	0	0	10	0
comp101162_c0_seq1	.	.	.	.	.	2	1	1	0	0
comp1011624_c0_seq1	.	comp1011624_c0_seq1|m.464394	3-734[+]	.	.	4	3	0	0	4
comp1011625_c0_seq1	.	.	.	.	.	3	2	0	1	0
comp1011629_c0_seq1	.	comp1011629_c0_seq1|m.464397	1-462[-]	.	.	5	4	0	0	2
comp1011649_c0_seq1	.	comp1011649_c0_seq1|m.464399	103-735[-]	.	.	0	0	0	12	0
comp101166_c0_seq1	sp|P38658|ERP60_SCHMA^sp|P38658|ERP60_SCHMA^Q:341-6,H:1-111^45.54%ID^E:1e-28^.^.	comp101166_c0_seq1|m.17666	3-341[-]	ERP60_SCHMA^ERP60_SCHMA^Q:1-112,H:1-111^45.54%ID^E:1e-28^RecName: Full=Probable protein disulfide-isomerase ER-60;^Eukaryota; Metazoa; Platyhelminthes; Trematoda; Digenea; Strigeidida; Schistosomatoidea; Schistosomatidae; Schistosoma`ERP60_SCHMA^ERP60_SCHMA^Q:16-112,H:357-453^36%ID^E:2e-08^RecName: Full=Probable protein disulfide-isomerase ER-60;^Eukaryota; Metazoa; Platyhelminthes; Trematoda; Di…	.	1	0	0	1	0
comp1011661_c0_seq1	sp|Q866F1|FUT1_SAISC^sp|Q866F1|FUT1_SAISC^Q:541-5,H:163-351^34.92%ID^E:2e-32^.^.	.	.	.	.	5	2	5	2	3
comp1011672_c0_seq1	.	comp1011672_c0_seq1|m.464402	3-419[+]	.	.	0	0	0	10	0
comp1011675_c0_seq1	.	.	.	.	.	0	0	0	5	0
comp1011691_c0_seq1	.	comp1011691_c0_seq1|m.464403	2-454[+]	.	.	2	2	0	0	5
comp1011698_c0_seq1	.	comp1011698_c0_seq1|m.464406	2-790[+]	.	.	0	0	0	14	0
comp10117_c0_seq1	.	.	.	.	.	0	4	4	1	0
comp10117_c0_seq2	.	.	.	.	.	2	0	0	0	4
comp1011703_c0_seq1	.	comp1011703_c0_seq1|m.464409	2-1534[-]	.	.	0	0	0	32	0
comp1011707_c0_seq1	.	.	.	.	.	2	3	0	0	0
comp101171_c0_seq1	.	comp101171_c0_seq1|m.17668	3-506[+]	.	.	1	1	0	0	3
comp1011724_c0_seq1	.	.	.	.	.	0	0	0	6	0
comp1011733_c0_seq1	sp|Q9WU70|STXB5_RAT^sp|Q9WU70|STXB5_RAT^Q:1-816,H:881-1152^98.16%ID^E:5e-168^.^.	comp1011733_c0_seq1|m.464414	1-819[+]	STXB5_MOUSE^STXB5_MOUSE^Q:1-272,H:881-1152^99.63%ID^E:0^RecName: Full=Syntaxin-binding protein 5;^Eukaryota; Metazoa; Chordata; Craniata; Vertebrata; Euteleostomi; Mammalia; Eutheria; Euarchontoglires; Glires; Rodentia; Myomorpha; Muroidea; Muridae; Murinae; Mus; Mus	.	0	0	0	19	0
comp101174_c0_seq1	.	.	.	.	.	0	0	0	2	0
comp1011740_c0_seq1	sp|P31320|KAPR_BLAEM^sp|P31320|KAPR_BLAEM^Q:11-874,H:104-399^39.2%ID^E:6e-50^.^.	comp1011740_c0_seq1|m.464415	2-892[+]	KAPR_BLAEM^KAPR_BLAEM^Q:4-291,H:104-399^39.2%ID^E:9e-60^RecName: Full=cAMP-dependent protein kinase regulatory subunit;^Eukaryota; Fungi; Blastocladiomycota; Blastocladiomycetes; Blastocladiales; Blastocladiaceae; Blastocladiella	.	0	0	0	20	0
comp1011746_c0_seq1	.	comp1011746_c0_seq1|m.464416	3-404[+]	WBC30_ARATH^WBC30_ARATH^Q:1-126,H:561-654^38.1%ID^E:3e-17^RecName: Full=Putative white-brown complex homolog protein 30;^Eukaryota; Viridiplantae; Streptophyta; Embryophyta; Tracheophyta; Spermatophyta; Magnoliophyta; eudicotyledons; Gunneridae; Pentapetalae; rosids; malvids; Brassicales; Brassicaceae; Camelineae; Arabidopsis	KEGG:ath:AT2G37010	0	0	0	9	0
comp1011768_c0_seq1	.	.	.	.	.	2	1	0	0	3
comp101177_c0_seq1	.	.	.	.	.	0	0	0	0	0
comp101177_c0_seq2	.	.	.	.	.	3	1	0	0	0
comp101178_c0_seq1	.	.	.	.	.	0	0	1	1	1
comp1011788_c0_seq1	.	comp1011788_c0_seq1|m.464418	2-469[+]	CL065_HUMAN^CL065_HUMAN^Q:25-96,H:54-125^54.17%ID^E:2e-18^RecName: Full=Probable peptide chain release factor C12orf65, mitochondrial;^Eukaryota; Metazoa; Chordata; Craniata; Vertebrata; Euteleostomi; Mammalia; Eutheria; Euarchontoglires; Primates; Haplorrhini; Catarrhini; Hominidae; Homo	KEGG:hsa:91574	5	1	0	0	6
comp1011798_c0_seq1	.	.	.	.	.	2	0	0	0	1
comp1011799_c0_seq1	.	comp1011799_c0_seq1|m.464420	2-583[-]	.	.	0	0	0	11	0
comp101180_c0_seq1	.	.	.	.	.	0	0	0	2	0
comp1011803_c0_seq1	sp|P0DKK9|RS10B_ORYSJ^sp|P0DKK9|RS10B_ORYSJ^Q:2-274,H:2-92^70.33%ID^E:3e-39^.^.	comp1011803_c0_seq1|m.464421	2-433[+]	RS10B_ORYSJ^RS10B_ORYSJ^Q:1-91,H:2-92^70.33%ID^E:3e-39^RecName: Full=40S ribosomal protein S10-2;^Eukaryota; Viridiplantae; Streptophyta; Embryophyta; Tracheophyta; Spermatophyta; Magnoliophyta; Liliopsida; Poales; Poaceae; BOP clade; Oryzoideae; Oryzeae; Oryzinae; Oryza	KEGG:osa:4329619`KEGG:osa:4335865`KO:K02947	0	0	0	0	10
comp101181_c0_seq1	.	.	.	.	.	3	0	0	0	0
comp1011817_c0_seq1	.	comp1011817_c0_seq1|m.464423	3-380[+]	.	.	5	1	0	0	2
[truncated: 646,467+ more rows]
