# Supplementary material for: The harmful algae, Cochlodinium polykrikoides and Aureococcus anophagefferens, elicit stronger transcriptomic and mortality response in larval bivalves (Argopecten irradians) than climate change stressors
Source: Ecol Evol. 2019 Apr 5;9(8):4931–48. doi: 10.1002/ece3.5100 (PMC6476759; doi:10.1002/ece3.5100)
Supplement: Supplementary file 4 [file ECE3-9-4931-s004.xlsx]

## Sheet: Sheet1
Supplementary table 4. Differential expression results relative to the Control for each Treatment.

## Sheet: low pH
ContigID	baseMean	log2FoldChange	lfcSE	stat	pvalue	padj	sprot_Top_BLASTX_hit	prot_id	prot_coords	sprot_Top_BLASTP_hit	Kegg
comp405656_c0_seq1	270.181	24.312	4.78494	5.08093	3.75587e-07	0.000483992	sp|Q9U639|HSP7D_MANSE^sp|Q9U639|HSP7D_MANSE^Q:1-1779,H:22-612^93.76%ID^E:0^.^.	comp405656_c0_seq1|m.288720	1-1908[+]	HSP7D_MANSE^HSP7D_MANSE^Q:1-593,H:22-612^93.76%ID^E:0^RecName: Full=Heat shock 70 kDa protein cognate 4;^Eukaryota; Metazoa; Ecdysozoa; Arthropoda; Hexapoda; Insecta; Pterygota; Neoptera; Holometabola; Lepidoptera; Glossata; Ditrysia; Bombycoidea; Sphingidae; Sphinginae; Sphingini; Manduca	.
comp420654_c1_seq2	174.023	23.6994	2.92577	8.10023	5.48572e-16	7.73576e-12	sp|Q9U943|APLP_LOCMI^sp|Q9U943|APLP_LOCMI^Q:87-2963,H:2413-3359^30.35%ID^E:3e-137^.^.	comp420654_c1_seq2|m.367506	3-2984[+]	APLP_LOCMI^APLP_LOCMI^Q:29-987,H:2413-3359^30.12%ID^E:3e-142^RecName: Full=Apolipophorins;^Eukaryota; Metazoa; Ecdysozoa; Arthropoda; Hexapoda; Insecta; Pterygota; Neoptera; Polyneoptera; Orthoptera; Caelifera; Acrididea; Acridomorpha; Acridoidea; Acrididae; Oedipodinae; Locusta	.
comp393176_c0_seq1	160.465	23.585	2.93542	8.03464	9.3851e-16	9.79608e-12	sp|P48891|COX3_ALBCA^sp|P48891|COX3_ALBCA^Q:829-122,H:6-241^62.29%ID^E:3e-82^.^.	.	.	.	.
comp397593_c1_seq1	224.651	23.5542	4.78498	4.92253	8.54326e-07	0.000891737	sp|P48887|COX1_ALBCA^sp|P48887|COX1_ALBCA^Q:137-994,H:1-286^78.67%ID^E:3e-152^.^.`sp|P48887|COX1_ALBCA^sp|P48887|COX1_ALBCA^Q:970-1257,H:283-374^73.96%ID^E:3e-152^.^.	.	.	.	.
comp414531_c0_seq26	125.38	23.2424	2.92119	7.9565	1.76972e-15	1.21883e-11	.	comp414531_c0_seq26|m.335470	1686-2414[+]	.	.
comp399028_c0_seq1	125.924	23.1865	2.92142	7.93671	2.07612e-15	1.21883e-11	sp|P35431|CAV1_CHICK^sp|P35431|CAV1_CHICK^Q:54-437,H:43-171^39.53%ID^E:7e-32^.^.	.	.	.	.
comp394489_c0_seq1	118.204	23.1603	2.9028	7.97859	1.48009e-15	1.21883e-11	sp|P62752|RL23A_RAT^sp|P62752|RL23A_RAT^Q:1003-1368,H:31-152^74.59%ID^E:2e-52^.^.	comp394489_c0_seq1|m.239020	1-1383[+]	RL23A_RAT^RL23A_RAT^Q:343-460,H:39-156^79.66%ID^E:5e-58^RecName: Full=60S ribosomal protein L23a;^Eukaryota; Metazoa; Chordata; Craniata; Vertebrata; Euteleostomi; Mammalia; Eutheria; Euarchontoglires; Glires; Rodentia; Myomorpha; Muroidea; Muridae; Murinae; Rattus	KEGG:rno:360572`KO:K02893
comp382237_c0_seq1	117.266	23.143	2.90238	7.97381	1.53851e-15	1.21883e-11	sp|Q9VMM6|OBSTE_DROME^sp|Q9VMM6|OBSTE_DROME^Q:75-647,H:6-203^31.53%ID^E:4e-23^.^.	comp382237_c0_seq1|m.205560	66-944[+]	OBSTE_DROME^OBSTE_DROME^Q:4-236,H:6-238^30.2%ID^E:5e-24^RecName: Full=Protein obstructor-E {ECO:0000303|PubMed:28076349};^Eukaryota; Metazoa; Ecdysozoa; Arthropoda; Hexapoda; Insecta; Pterygota; Neoptera; Holometabola; Diptera; Brachycera; Muscomorpha; Ephydroidea; Drosophilidae; Drosophila; Sophophora	KEGG:dme:Dmel_CG11142
comp422233_c0_seq2	113.514	22.9806	2.90082	7.92211	2.33509e-15	1.21883e-11	.	comp422233_c0_seq2|m.376810	188-3520[+]	AUTS2_HUMAN^AUTS2_HUMAN^Q:371-677,H:420-711^38.07%ID^E:1e-15^RecName: Full=Autism susceptibility gene 2 protein;^Eukaryota; Metazoa; Chordata; Craniata; Vertebrata; Euteleostomi; Mammalia; Eutheria; Euarchontoglires; Primates; Haplorrhini; Catarrhini; Hominidae; Homo`AUTS2_HUMAN^AUTS2_HUMAN^Q:49-202,H:80-253^31.11%ID^E:5e-08^RecName: Full=Autism susceptibility gene 2 protein;^Eukaryota; Metazoa; …	KEGG:hsa:26053
comp393787_c0_seq1	102.96	22.962	2.89585	7.92926	2.2046e-15	1.21883e-11	sp|O65353|RL5_HELAN^sp|O65353|RL5_HELAN^Q:984-229,H:1-252^80.16%ID^E:3e-143^.^.	comp393787_c0_seq1|m.236523	64-1071[-]	RL5_HELAN^RL5_HELAN^Q:30-334,H:1-297^71.24%ID^E:4e-158^RecName: Full=60S ribosomal protein L5;^Eukaryota; Viridiplantae; Streptophyta; Embryophyta; Tracheophyta; Spermatophyta; Magnoliophyta; eudicotyledons; Gunneridae; Pentapetalae; asterids; campanulids; Asterales; Asteraceae; Asteroideae; Heliantheae alliance; Heliantheae; Helianthus	.
comp418354_c0_seq18	94.6472	22.8517	2.90779	7.85879	3.87875e-15	1.33809e-11	.	.	.	.	.
comp406811_c0_seq1	94.3752	22.8474	2.90767	7.85763	3.91482e-15	1.33809e-11	sp|P42577|FRIS_LYMST^sp|P42577|FRIS_LYMST^Q:141-644,H:3-170^86.9%ID^E:1e-105^.^.	comp406811_c0_seq1|m.294676	138-650[+]	FRIS_LYMST^FRIS_LYMST^Q:2-169,H:3-170^86.9%ID^E:3e-107^RecName: Full=Soma ferritin;^Eukaryota; Metazoa; Lophotrochozoa; Mollusca; Gastropoda; Heterobranchia; Euthyneura; Panpulmonata; Hygrophila; Lymnaeoidea; Lymnaeidae; Lymnaea	.
comp427866_c0_seq6	118.037	22.8405	2.91802	7.8274	4.98043e-15	1.48529e-11	.	.	.	.	.
comp405629_c0_seq11	93.8129	22.8398	2.89166	7.8985	2.82288e-15	1.29655e-11	.	comp405629_c0_seq11|m.288623	1501-4710[-]	VINC_XENLA^VINC_XENLA^Q:854-1002,H:61-216^36.71%ID^E:9e-20^RecName: Full=Vinculin;^Eukaryota; Metazoa; Chordata; Craniata; Vertebrata; Euteleostomi; Amphibia; Batrachia; Anura; Pipoidea; Pipidae; Xenopodinae; Xenopus; Xenopus	.
comp397284_c0_seq1	92.8747	22.8211	2.89123	7.89322	2.94491e-15	1.29655e-11	sp|Q9EPH8|PABP1_RAT^sp|Q9EPH8|PABP1_RAT^Q:2016-187,H:1-609^64.21%ID^E:0^.^.	comp397284_c0_seq1|m.249375	127-2016[-]	PABP1_MOUSE^PABP1_MOUSE^Q:1-624,H:1-623^67.29%ID^E:0^RecName: Full=Polyadenylate-binding protein 1;^Eukaryota; Metazoa; Chordata; Craniata; Vertebrata; Euteleostomi; Mammalia; Eutheria; Euarchontoglires; Glires; Rodentia; Myomorpha; Muroidea; Muridae; Murinae; Mus; Mus	KEGG:mmu:18458`KO:K13126
comp412676_c0_seq5	89.3568	22.7718	2.88964	7.88049	3.26096e-15	1.31563e-11	.	.	.	.	.
comp370434_c1_seq1	87.715	22.7461	2.8889	7.87362	3.44513e-15	1.31563e-11	.	comp370434_c1_seq1|m.184598	2-661[+]	.	.
comp372235_c0_seq7	87.246	22.7383	2.88869	7.8715	3.50407e-15	1.31563e-11	sp|P25003|COX3_PISOC^sp|P25003|COX3_PISOC^Q:862-134,H:1-245^51.02%ID^E:3e-58^.^.	.	.	.	.
comp427105_c0_seq5	87.0114	22.7349	2.88858	7.87061	3.52922e-15	1.31563e-11	.	.	.	.	.
comp425670_c0_seq4	83.728	22.6806	2.88713	7.85574	3.97407e-15	1.33809e-11	sp|P29074|PTN4_HUMAN^sp|P29074|PTN4_HUMAN^Q:149-2827,H:2-911^52.28%ID^E:0^.^.	comp425670_c0_seq4|m.398680	152-2833[+]	PTN4_HUMAN^PTN4_HUMAN^Q:3-892,H:5-911^52.98%ID^E:0^RecName: Full=Tyrosine-protein phosphatase non-receptor type 4;^Eukaryota; Metazoa; Chordata; Craniata; Vertebrata; Euteleostomi; Mammalia; Eutheria; Euarchontoglires; Primates; Haplorrhini; Catarrhini; Hominidae; Homo	KEGG:hsa:5775`KO:K18037
comp388876_c0_seq1	82.3208	22.6554	2.88652	7.84869	4.20402e-15	1.37128e-11	.	comp388876_c0_seq1|m.221586	57-989[+]	.	.
comp397593_c0_seq1	81.8644	22.6495	2.90218	7.80431	5.9827e-15	1.61822e-11	sp|Q09333|COX1_ALBTU^sp|Q09333|COX1_ALBTU^Q:430-38,H:47-180^61.19%ID^E:1e-48^.^.	.	.	.	.
comp399150_c0_seq1	97.5654	22.6489	2.89338	7.82784	4.96336e-15	1.48529e-11	sp|P82120|CUO7_BLACR^sp|P82120|CUO7_BLACR^Q:973-725,H:44-126^63.86%ID^E:2e-21^.^.	.	.	.	.
comp417278_c2_seq9	81.5924	22.6448	2.90207	7.80298	6.04629e-15	1.61822e-11	.	comp417278_c2_seq9|m.349043	1691-2347[-]	SAP3_MOUSE^SAP3_MOUSE^Q:23-193,H:34-190^27.33%ID^E:1e-14^RecName: Full=Ganglioside GM2 activator;^Eukaryota; Metazoa; Chordata; Craniata; Vertebrata; Euteleostomi; Mammalia; Eutheria; Euarchontoglires; Glires; Rodentia; Myomorpha; Muroidea; Muridae; Murinae; Mus; Mus	KEGG:mmu:14667`KO:K12383
comp394166_c0_seq2	80.5045	22.6187	2.90162	7.79518	6.43192e-15	1.67839e-11	sp|Q34946|ATP6_LUMTE^sp|Q34946|ATP6_LUMTE^Q:191-676,H:61-229^39.64%ID^E:3e-26^.^.	.	.	.	.
comp373107_c0_seq1	79.0373	22.5985	2.88511	7.8328	4.77117e-15	1.48529e-11	sp|Q4GXU6|RS4_CARGR^sp|Q4GXU6|RS4_CARGR^Q:38-817,H:1-260^87.69%ID^E:6e-170^.^.	comp373107_c0_seq1|m.188819	38-826[+]	RS4_CARGR^RS4_CARGR^Q:1-260,H:1-260^87.69%ID^E:8e-171^RecName: Full=40S ribosomal protein S4;^Eukaryota; Metazoa; Ecdysozoa; Arthropoda; Hexapoda; Insecta; Pterygota; Neoptera; Holometabola; Coleoptera; Adephaga; Caraboidea; Carabidae; Carabinae; Carabini; Carabina; Carabus; Carabus	.
comp396091_c0_seq1	76.692	22.5587	2.88414	7.82166	5.21332e-15	1.51156e-11	sp|O16797|RL3_DROME^sp|O16797|RL3_DROME^Q:892-53,H:121-400^83.21%ID^E:4e-163^.^.	comp396091_c0_seq1|m.244912	23-796[-]	RL3_DROME^RL3_DROME^Q:1-248,H:153-400^83.06%ID^E:2e-154^RecName: Full=60S ribosomal protein L3;^Eukaryota; Metazoa; Ecdysozoa; Arthropoda; Hexapoda; Insecta; Pterygota; Neoptera; Holometabola; Diptera; Brachycera; Muscomorpha; Ephydroidea; Drosophilidae; Drosophila; Sophophora	KEGG:dme:Dmel_CG4863`KO:K02925
comp333894_c0_seq1	76.2229	22.5453	2.88395	7.81752	5.38728e-15	1.51978e-11	.	.	.	.	.
comp406305_c0_seq1	98.0344	21.9812	2.89359	7.5965	3.04254e-14	7.74579e-11	sp|P35037|TRY3_ANOGA^sp|P35037|TRY3_ANOGA^Q:741-52,H:47-269^41.88%ID^E:9e-43^.^.	comp406305_c0_seq1|m.292072	34-897[-]	TRY3_ANOGA^TRY3_ANOGA^Q:53-282,H:47-269^41.88%ID^E:7e-43^RecName: Full=Trypsin-3;^Eukaryota; Metazoa; Ecdysozoa; Arthropoda; Hexapoda; Insecta; Pterygota; Neoptera; Holometabola; Diptera; Nematocera; Culicoidea; Culicidae; Anophelinae; Anopheles	KEGG:aga:AgaP_AGAP008294`KO:K01312
comp346346_c0_seq1	107.885	21.8846	2.89823	7.55105	4.3176e-14	1.07302e-10	.	comp346346_c0_seq1|m.153027	224-1321[-]	.	.
comp427428_c0_seq3	75.9884	21.2737	2.88385	7.37685	1.62081e-13	3.93438e-10	sp|Q60596|XRCC1_MOUSE^sp|Q60596|XRCC1_MOUSE^Q:1218-2138,H:314-629^40%ID^E:6e-64^.^.`sp|Q60596|XRCC1_MOUSE^sp|Q60596|XRCC1_MOUSE^Q:246-812,H:1-196^51.52%ID^E:2e-50^.^.	comp427428_c0_seq3|m.409378	246-2144[+]	XRCC1_MOUSE^XRCC1_MOUSE^Q:1-631,H:1-629^40.74%ID^E:2e-143^RecName: Full=DNA repair protein XRCC1;^Eukaryota; Metazoa; Chordata; Craniata; Vertebrata; Euteleostomi; Mammalia; Eutheria; Euarchontoglires; Glires; Rodentia; Myomorpha; Muroidea; Muridae; Murinae; Mus; Mus	KEGG:mmu:22594`KO:K10803
comp426480_c0_seq10	241.258	11.4237	1.9968	5.72099	1.05902e-08	2.40303e-05	sp|Q9VCA2|ORCT_DROME^sp|Q9VCA2|ORCT_DROME^Q:594-2165,H:1-524^31.61%ID^E:2e-65^.^.	comp426480_c0_seq10|m.403933	591-2186[+]	ORCT_DROME^ORCT_DROME^Q:2-525,H:1-524^31.98%ID^E:2e-86^RecName: Full=Organic cation transporter protein;^Eukaryota; Metazoa; Ecdysozoa; Arthropoda; Hexapoda; Insecta; Pterygota; Neoptera; Holometabola; Diptera; Brachycera; Muscomorpha; Ephydroidea; Drosophilidae; Drosophila; Sophophora	KEGG:dme:Dmel_CG6331`KO:K08202
comp428103_c0_seq2	219.692	11.2887	1.90733	5.91859	3.24718e-09	7.53194e-06	sp|Q14517|FAT1_HUMAN^sp|Q14517|FAT1_HUMAN^Q:14930-2460,H:32-4164^38.88%ID^E:0^.^.	comp428103_c0_seq2|m.413952	984-15050[-]	FAT1_HUMAN^FAT1_HUMAN^Q:41-4688,H:32-4588^37.99%ID^E:0^RecName: Full=Protocadherin Fat 1;^Eukaryota; Metazoa; Chordata; Craniata; Vertebrata; Euteleostomi; Mammalia; Eutheria; Euarchontoglires; Primates; Haplorrhini; Catarrhini; Hominidae; Homo	KEGG:hsa:2195`KO:K16506
comp418018_c0_seq3	191.416	11.09	2.65895	4.17083	3.03498e-05	0.0109574	.	.	.	.	.
comp354790_c0_seq1	4237.15	11.0893	2.16493	5.12227	3.01882e-07	0.000414607	.	.	.	.	.
comp375960_c0_seq1	171.518	10.9317	2.5792	4.2384	2.25115e-05	0.00900278	sp|P50671|COX1_CHORO^sp|P50671|COX1_CHORO^Q:2-772,H:7-264^62.02%ID^E:5e-89^.^.	.	.	.	.
comp419758_c1_seq9	151.722	10.7549	2.00039	5.37639	7.59958e-08	0.000143887	sp|Q16959|DYI2_HELCR^sp|Q16959|DYI2_HELCR^Q:2822-771,H:52-699^63.56%ID^E:0^.^.	comp419758_c1_seq9|m.361815	735-2852[-]	DYI2_HELCR^DYI2_HELCR^Q:11-694,H:52-699^64.58%ID^E:0^RecName: Full=Dynein intermediate chain 2, ciliary;^Eukaryota; Metazoa; Echinodermata; Eleutherozoa; Echinozoa; Echinoidea; Euechinoidea; Echinacea; Echinoida; Echinometridae; Heliocidaris	.
comp405898_c0_seq5	144.548	10.6849	1.92604	5.5476	2.89625e-08	6.29808e-05	sp|Q03141|MARK3_MOUSE^sp|Q03141|MARK3_MOUSE^Q:575-1651,H:1-370^78.38%ID^E:0^.^.`sp|Q03141|MARK3_MOUSE^sp|Q03141|MARK3_MOUSE^Q:2453-3058,H:557-753^61.46%ID^E:2e-62^.^.	comp405898_c0_seq5|m.290011	575-3061[+]	MARK3_RAT^MARK3_RAT^Q:1-828,H:1-797^56.13%ID^E:0^RecName: Full=MAP/microtubule affinity-regulating kinase 3;^Eukaryota; Metazoa; Chordata; Craniata; Vertebrata; Euteleostomi; Mammalia; Eutheria; Euarchontoglires; Glires; Rodentia; Myomorpha; Muroidea; Muridae; Murinae; Rattus	KEGG:rno:170577`KO:K08798
comp397023_c0_seq1	143.528	10.6744	2.58119	4.13544	3.54272e-05	0.012006	sp|P48884|CYB_ALBCA^sp|P48884|CYB_ALBCA^Q:1076-63,H:2-341^60.88%ID^E:3e-115^.^.	.	.	.	.
comp425334_c0_seq7	128.94	10.5198	1.93545	5.43533	5.46939e-08	0.0001161	sp|Q6P7K5|EMC10_XENTR^sp|Q6P7K5|EMC10_XENTR^Q:72-707,H:38-245^35.05%ID^E:2e-34^.^.	comp425334_c0_seq7|m.396266	3-734[+]	EMC10_XENTR^EMC10_XENTR^Q:24-235,H:38-245^35.05%ID^E:3e-38^RecName: Full=ER membrane protein complex subunit 10;^Eukaryota; Metazoa; Chordata; Craniata; Vertebrata; Euteleostomi; Amphibia; Batrachia; Anura; Pipoidea; Pipidae; Xenopodinae; Xenopus; Silurana	KEGG:xtr:394497
comp409634_c0_seq19	127.186	10.5001	1.93652	5.42212	5.88956e-08	0.00011822	.	comp409634_c0_seq19|m.309636	116-931[-]	ATFC_BOMMO^ATFC_BOMMO^Q:160-266,H:117-234^33.87%ID^E:1e-12^RecName: Full=Activating transcription factor of chaperone {ECO:0000303|PubMed:15530439};^Eukaryota; Metazoa; Ecdysozoa; Arthropoda; Hexapoda; Insecta; Pterygota; Neoptera; Holometabola; Lepidoptera; Glossata; Ditrysia; Bombycoidea; Bombycidae; Bombycinae; Bombyx	KEGG:bmor:692594`KO:K04374
comp426939_c0_seq20	124.499	10.4696	1.99148	5.2572	1.46262e-07	0.000238542	sp|P50748|KNTC1_HUMAN^sp|P50748|KNTC1_HUMAN^Q:2383-1754,H:1886-2097^39.15%ID^E:4e-41^.^.	comp426939_c0_seq20|m.406528	644-1027[+]	.	.
comp425812_c0_seq32	120.711	10.4251	2.02832	5.13975	2.75111e-07	0.000393368	sp|Q9JMA7|CP341_MOUSE^sp|Q9JMA7|CP341_MOUSE^Q:1891-878,H:144-482^38.12%ID^E:2e-65^.^.	comp425812_c0_seq32|m.399541	833-1906[-]	CP341_MOUSE^CP341_MOUSE^Q:6-343,H:144-482^39%ID^E:7e-83^RecName: Full=Cytochrome P450 3A41;^Eukaryota; Metazoa; Chordata; Craniata; Vertebrata; Euteleostomi; Mammalia; Eutheria; Euarchontoglires; Glires; Rodentia; Myomorpha; Muroidea; Muridae; Murinae; Mus; Mus	KEGG:mmu:100041375`KEGG:mmu:53973`KO:K07424
comp425063_c0_seq2	119.404	10.409	1.92574	5.4052	6.47376e-08	0.000127495	.	.	.	.	.
comp424594_c1_seq14	119.023	10.4043	1.97386	5.27104	1.35656e-07	0.000228381	sp|Q5H8C4|VP13A_MOUSE^sp|Q5H8C4|VP13A_MOUSE^Q:100-9387,H:1-3056^35.26%ID^E:0^.^.	comp424594_c1_seq14|m.391283	100-9441[+]	VP13A_HUMAN^VP13A_HUMAN^Q:1-3096,H:1-3064^36.02%ID^E:0^RecName: Full=Vacuolar protein sorting-associated protein 13A;^Eukaryota; Metazoa; Chordata; Craniata; Vertebrata; Euteleostomi; Mammalia; Eutheria; Euarchontoglires; Primates; Haplorrhini; Catarrhini; Hominidae; Homo	KEGG:hsa:23230`KO:K19525
comp392329_c0_seq3	343.251	10.3159	2.53918	4.06268	4.8512e-05	0.0151606	.	comp392329_c0_seq3|m.231882	2-763[+]	.	.
comp427507_c1_seq5	110.47	10.297	1.93631	5.31786	1.04992e-07	0.000185745	.	.	.	.	.
comp427683_c0_seq4	108.968	10.2772	1.93086	5.32261	1.02288e-07	0.000184081	sp|Q9MBF8|DYH1B_CHLRE^sp|Q9MBF8|DYH1B_CHLRE^Q:6301-4352,H:2818-3437^24.47%ID^E:3e-61^.^.`sp|Q9MBF8|DYH1B_CHLRE^sp|Q9MBF8|DYH1B_CHLRE^Q:3427-1625,H:3516-4051^22.3%ID^E:9e-28^.^.	comp427683_c0_seq4|m.410862	233-8920[-]	DYH1B_CHLRE^DYH1B_CHLRE^Q:874-1523,H:2818-3437^24.16%ID^E:1e-60^RecName: Full=Dynein-1-beta heavy chain, flagellar inner arm I1 complex;^Eukaryota; Viridiplantae; Chlorophyta; Chlorophyceae; Chlamydomonadales; Chlamydomonadaceae; Chlamydomonas`DYH1B_CHLRE^DYH1B_CHLRE^Q:1832-2856,H:3516-4470^22.45%ID^E:2e-50^RecName: Full=Dynein-1-beta heavy chain, flagellar inner arm I1 complex;^Eukaryota; Viridi…	.
comp402603_c0_seq4	108.95	10.277	1.93732	5.30479	1.12805e-07	0.00019624	.	.	.	.	.
comp422438_c0_seq2	108.376	10.269	1.99541	5.14634	2.65624e-07	0.000385077	.	comp422438_c0_seq2|m.377873	2336-3094[-]	TEF_MOUSE^TEF_MOUSE^Q:177-249,H:219-291^56.16%ID^E:6e-20^RecName: Full=Thyrotroph embryonic factor;^Eukaryota; Metazoa; Chordata; Craniata; Vertebrata; Euteleostomi; Mammalia; Eutheria; Euarchontoglires; Glires; Rodentia; Myomorpha; Muroidea; Muridae; Murinae; Mus; Mus	KEGG:mmu:21685`KO:K09058
comp427586_c0_seq4	106.474	10.2434	2.35792	4.34428	1.39736e-05	0.00660643	.	.	.	.	.
comp402666_c0_seq1	100.321	10.1576	2.63023	3.86187	0.00011252	0.0277379	.	comp402666_c0_seq1|m.273340	3-767[+]	.	.
comp427428_c0_seq2	99.0569	10.1398	1.96974	5.1478	2.63557e-07	0.000385077	sp|Q60596|XRCC1_MOUSE^sp|Q60596|XRCC1_MOUSE^Q:1218-2138,H:314-629^40%ID^E:5e-64^.^.`sp|Q60596|XRCC1_MOUSE^sp|Q60596|XRCC1_MOUSE^Q:246-812,H:1-196^51.52%ID^E:2e-50^.^.	comp427428_c0_seq2|m.409376	246-2144[+]	XRCC1_MOUSE^XRCC1_MOUSE^Q:1-631,H:1-629^40.74%ID^E:2e-143^RecName: Full=DNA repair protein XRCC1;^Eukaryota; Metazoa; Chordata; Craniata; Vertebrata; Euteleostomi; Mammalia; Eutheria; Euarchontoglires; Glires; Rodentia; Myomorpha; Muroidea; Muridae; Murinae; Mus; Mus	KEGG:mmu:22594`KO:K10803
comp422793_c1_seq11	98.3969	10.1303	2.1363	4.74198	2.11641e-06	0.00165887	sp|Q0VAA2|LR74A_HUMAN^sp|Q0VAA2|LR74A_HUMAN^Q:943-2139,H:83-480^26.17%ID^E:3e-29^.^.	comp422793_c1_seq11|m.379747	550-2145[+]	LR74A_HUMAN^LR74A_HUMAN^Q:111-530,H:68-480^26.29%ID^E:2e-35^RecName: Full=Leucine-rich repeat-containing protein 74A {ECO:0000312|HGNC:HGNC:23346};^Eukaryota; Metazoa; Chordata; Craniata; Vertebrata; Euteleostomi; Mammalia; Eutheria; Euarchontoglires; Primates; Haplorrhini; Catarrhini; Hominidae; Homo	KEGG:hsa:145497
comp420982_c0_seq1	97.1864	10.1122	1.93393	5.22882	1.70598e-07	0.000269801	.	comp420982_c0_seq1|m.369104	1-1050[+]	.	.
comp423542_c0_seq3	95.4615	10.086	1.99593	5.05327	4.34306e-07	0.000533323	sp|Q9P2F8|SI1L2_HUMAN^sp|Q9P2F8|SI1L2_HUMAN^Q:1136-3772,H:151-1031^52.7%ID^E:0^.^.	comp423542_c0_seq3|m.384408	662-6043[+]	SI1L2_HUMAN^SI1L2_HUMAN^Q:159-1037,H:151-1031^53.39%ID^E:0^RecName: Full=Signal-induced proliferation-associated 1-like protein 2;^Eukaryota; Metazoa; Chordata; Craniata; Vertebrata; Euteleostomi; Mammalia; Eutheria; Euarchontoglires; Primates; Haplorrhini; Catarrhini; Hominidae; Homo`SI1L2_HUMAN^SI1L2_HUMAN^Q:1548-1792,H:1450-1722^32.73%ID^E:1e-21^RecName: Full=Signal-induced proliferation-assoc…	KEGG:hsa:57568`KO:K17702
comp427088_c0_seq6	94.8826	10.0777	1.97187	5.11073	3.20916e-07	0.000432642	sp|P48507|GSH0_HUMAN^sp|P48507|GSH0_HUMAN^Q:61-822,H:18-271^39.92%ID^E:1e-52^.^.	comp427088_c0_seq6|m.407499	1-861[+]	GSH0_HUMAN^GSH0_HUMAN^Q:21-274,H:18-271^39.92%ID^E:6e-58^RecName: Full=Glutamate--cysteine ligase regulatory subunit;^Eukaryota; Metazoa; Chordata; Craniata; Vertebrata; Euteleostomi; Mammalia; Eutheria; Euarchontoglires; Primates; Haplorrhini; Catarrhini; Hominidae; Homo	KEGG:hsa:2730`KO:K11205
comp424789_c0_seq4	94.3095	10.069	2.38646	4.21923	2.45138e-05	0.00961927	.	comp424789_c0_seq4|m.392456	1755-2057[+]	.	.
comp362859_c0_seq1	93.2499	10.0521	2.62603	3.82788	0.000129251	0.0301214	sp|P48889|COX2_ALBCA^sp|P48889|COX2_ALBCA^Q:2-607,H:6-213^50.48%ID^E:3e-63^.^.	.	.	.	.
comp411707_c0_seq4	92.0345	10.0335	1.93373	5.18865	2.11828e-07	0.00032044	.	comp411707_c0_seq4|m.321179	604-3405[-]	.	.
comp348824_c0_seq1	91.7395	10.0291	2.60942	3.84342	0.000121334	0.0290045	.	comp348824_c0_seq1|m.155632	82-453[-]	CU01_BLACR^CU01_BLACR^Q:18-122,H:1-86^52.38%ID^E:4e-22^RecName: Full=Cuticle protein 1;^Eukaryota; Metazoa; Ecdysozoa; Arthropoda; Hexapoda; Insecta; Pterygota; Neoptera; Polyneoptera; Dictyoptera; Blattodea; Blaberoidea; Blaberidae; Blaberinae; Blaberus`CU01_BLACR^CU01_BLACR^Q:21-87,H:42-87^44.78%ID^E:6e-07^RecName: Full=Cuticle protein 1;^Eukaryota; Metazoa; Ecdysozoa; Arthropoda; Hexapoda; Ins…	.
comp394554_c0_seq1	91.0359	10.018	2.60898	3.83981	0.000123131	0.0292097	.	comp394554_c0_seq1|m.239233	49-1614[-]	.	.
comp427064_c1_seq42	270.799	10.0151	2.25667	4.43798	9.08089e-06	0.00498871	sp|Q6ZNA5|FRRS1_HUMAN^sp|Q6ZNA5|FRRS1_HUMAN^Q:4923-6149,H:198-589^28.61%ID^E:2e-44^.^.	comp427064_c1_seq42|m.407384	4278-6170[+]	FRRS1_HUMAN^FRRS1_HUMAN^Q:216-624,H:198-589^28.37%ID^E:3e-50^RecName: Full=Ferric-chelate reductase 1;^Eukaryota; Metazoa; Chordata; Craniata; Vertebrata; Euteleostomi; Mammalia; Eutheria; Euarchontoglires; Primates; Haplorrhini; Catarrhini; Hominidae; Homo	KEGG:hsa:391059
comp386424_c0_seq1	89.3942	9.99173	2.60795	3.83126	0.000127488	0.0301066	sp|P54985|PPIA_BLAGE^sp|P54985|PPIA_BLAGE^Q:116-607,H:1-164^87.2%ID^E:7e-101^.^.	comp386424_c0_seq1|m.214947	2-613[+]	PPIA_BLAGE^PPIA_BLAGE^Q:39-202,H:1-164^87.2%ID^E:3e-104^RecName: Full=Peptidyl-prolyl cis-trans isomerase;^Eukaryota; Metazoa; Ecdysozoa; Arthropoda; Hexapoda; Insecta; Pterygota; Neoptera; Polyneoptera; Dictyoptera; Blattodea; Blaberoidea; Ectobiidae; Blattellinae; Blattella	.
comp413234_c0_seq11	88.9082	9.98328	2.38359	4.18835	2.80994e-05	0.0104007	.	comp413234_c0_seq11|m.328952	918-4553[+]	ARG33_HUMAN^ARG33_HUMAN^Q:22-493,H:22-507^24.01%ID^E:3e-26^RecName: Full=Rho guanine nucleotide exchange factor 33;^Eukaryota; Metazoa; Chordata; Craniata; Vertebrata; Euteleostomi; Mammalia; Eutheria; Euarchontoglires; Primates; Haplorrhini; Catarrhini; Hominidae; Homo	KEGG:hsa:100271715
comp417773_c0_seq3	86.9299	9.95102	1.94762	5.10933	3.23303e-07	0.000432642	.	comp417773_c0_seq3|m.351881	2400-3440[-]	RBP2A_PLAF7^RBP2A_PLAF7^Q:166-262,H:2748-2844^33.33%ID^E:1e-05^RecName: Full=Reticulocyte-binding protein 2 homolog a {ECO:0000312|EMBL:CAD52492.1};^Eukaryota; Alveolata; Apicomplexa; Aconoidasida; Haemosporida; Plasmodiidae; Plasmodium; Plasmodium (Laverania)	KEGG:pfa:PF13_0198`KO:K13849
comp391496_c1_seq2	84.4899	9.90988	1.96369	5.04655	4.49855e-07	0.000533584	.	.	.	.	.
comp379248_c0_seq1	83.0618	9.88576	2.60391	3.7965	0.000146751	0.0335179	sp|Q2YGT9|RL6_PIG^sp|Q2YGT9|RL6_PIG^Q:178-897,H:42-284^45.93%ID^E:1e-47^.^.	.	.	.	.
comp424512_c0_seq3	82.1743	9.86984	1.95259	5.05475	4.30957e-07	0.000533323	sp|Q8BHT7|RGP1_MOUSE^sp|Q8BHT7|RGP1_MOUSE^Q:2493-1330,H:1-391^47.37%ID^E:1e-112^.^.	comp424512_c0_seq3|m.390717	1327-2493[-]	RGP1_MOUSE^RGP1_MOUSE^Q:1-388,H:1-391^47.37%ID^E:2e-120^RecName: Full=RAB6A-GEF complex partner protein 2 {ECO:0000305};^Eukaryota; Metazoa; Chordata; Craniata; Vertebrata; Euteleostomi; Mammalia; Eutheria; Euarchontoglires; Glires; Rodentia; Myomorpha; Muroidea; Muridae; Murinae; Mus; Mus	KEGG:mmu:242406`KO:K20477
comp427639_c0_seq3	82.1286	9.86878	2.23635	4.41289	1.01998e-05	0.00532324	.	.	.	.	.
comp421708_c0_seq9	81.4769	9.85792	1.96091	5.02722	4.97648e-07	0.000577156	sp|Q96QZ7|MAGI1_HUMAN^sp|Q96QZ7|MAGI1_HUMAN^Q:4564-3173,H:360-814^37.89%ID^E:1e-78^.^.`sp|Q96QZ7|MAGI1_HUMAN^sp|Q96QZ7|MAGI1_HUMAN^Q:1984-1169,H:996-1271^44.37%ID^E:2e-42^.^.	comp421708_c0_seq9|m.373475	1088-4828[-]	MAGI1_HUMAN^MAGI1_HUMAN^Q:89-552,H:360-814^37.47%ID^E:9e-82^RecName: Full=Membrane-associated guanylate kinase, WW and PDZ domain-containing protein 1;^Eukaryota; Metazoa; Chordata; Craniata; Vertebrata; Euteleostomi; Mammalia; Eutheria; Euarchontoglires; Primates; Haplorrhini; Catarrhini; Hominidae; Homo`MAGI1_HUMAN^MAGI1_HUMAN^Q:949-1220,H:996-1271^44.37%ID^E:9e-54^RecName: Full=Membrane-associ…	KEGG:hsa:9223`KO:K05631
comp421756_c1_seq6	81.3448	9.85554	1.95231	5.04815	4.46115e-07	0.000533584	.	comp421756_c1_seq6|m.374029	1869-2723[+]	MSI2H_MOUSE^MSI2H_MOUSE^Q:212-284,H:263-346^53.57%ID^E:6e-09^RecName: Full=RNA-binding protein Musashi homolog 2;^Eukaryota; Metazoa; Chordata; Craniata; Vertebrata; Euteleostomi; Mammalia; Eutheria; Euarchontoglires; Glires; Rodentia; Myomorpha; Muroidea; Muridae; Murinae; Mus; Mus	KEGG:mmu:76626`KO:K14411
comp420382_c1_seq53	80.6157	9.84269	1.99205	4.941	7.77248e-07	0.000827841	.	comp420382_c1_seq53|m.365740	1671-2084[-]	.	.
comp427683_c0_seq2	79.7577	9.82651	2.10686	4.66406	3.10026e-06	0.00226295	sp|Q9MBF8|DYH1B_CHLRE^sp|Q9MBF8|DYH1B_CHLRE^Q:6301-4352,H:2818-3437^24.16%ID^E:4e-61^.^.`sp|Q9MBF8|DYH1B_CHLRE^sp|Q9MBF8|DYH1B_CHLRE^Q:3427-1625,H:3516-4051^22.3%ID^E:1e-27^.^.	comp427683_c0_seq2|m.410856	233-8824[-]	DYH1B_CHLRE^DYH1B_CHLRE^Q:842-1491,H:2818-3437^24.32%ID^E:1e-60^RecName: Full=Dynein-1-beta heavy chain, flagellar inner arm I1 complex;^Eukaryota; Viridiplantae; Chlorophyta; Chlorophyceae; Chlamydomonadales; Chlamydomonadaceae; Chlamydomonas`DYH1B_CHLRE^DYH1B_CHLRE^Q:1800-2824,H:3516-4470^22.45%ID^E:2e-50^RecName: Full=Dynein-1-beta heavy chain, flagellar inner arm I1 complex;^Eukaryota; Viridi…	.
comp426906_c1_seq6	79.6911	9.82573	1.94054	5.0634	4.11842e-07	0.000517924	.	.	.	.	.
comp426118_c0_seq51	79.1191	9.8149	2.15189	4.56107	5.08942e-06	0.00327919	sp|Q42093|AB2C_ARATH^sp|Q42093|AB2C_ARATH^Q:2952-826,H:757-1476^35.86%ID^E:0^.^.`sp|Q42093|AB2C_ARATH^sp|Q42093|AB2C_ARATH^Q:4777-3782,H:226-548^28.31%ID^E:0^.^.`sp|Q42093|AB2C_ARATH^sp|Q42093|AB2C_ARATH^Q:3710-3063,H:573-763^35.65%ID^E:0^.^.	comp426118_c0_seq51|m.401713	805-2889[-]	MRP7_MOUSE^MRP7_MOUSE^Q:1-675,H:765-1475^41.71%ID^E:2e-168^RecName: Full=Multidrug resistance-associated protein 7;^Eukaryota; Metazoa; Chordata; Craniata; Vertebrata; Euteleostomi; Mammalia; Eutheria; Euarchontoglires; Glires; Rodentia; Myomorpha; Muroidea; Muridae; Murinae; Mus; Mus`MRP7_MOUSE^MRP7_MOUSE^Q:292-681,H:450-818^23.62%ID^E:7e-15^RecName: Full=Multidrug resistance-associated protein …	KEGG:mmu:224814`KO:K05674
comp418804_c0_seq2	78.2189	9.79886	1.94162	5.04674	4.49411e-07	0.000533584	sp|Q7ZYC4|ACBG2_XENLA^sp|Q7ZYC4|ACBG2_XENLA^Q:154-1788,H:180-728^55.92%ID^E:0^.^.	comp418804_c0_seq2|m.356858	385-1791[+]	ACBG2_XENLA^ACBG2_XENLA^Q:1-468,H:257-728^54.87%ID^E:0^RecName: Full=Long-chain-fatty-acid--CoA ligase ACSBG2;^Eukaryota; Metazoa; Chordata; Craniata; Vertebrata; Euteleostomi; Amphibia; Batrachia; Anura; Pipoidea; Pipidae; Xenopodinae; Xenopus; Xenopus	KEGG:xla:379181`KO:K15013
comp359490_c0_seq1	78.1366	9.79759	2.60059	3.76745	0.000164922	0.0363941	sp|Q0PXX8|RSSA_DIACI^sp|Q0PXX8|RSSA_DIACI^Q:65-958,H:1-301^71.99%ID^E:9e-149^.^.	comp359490_c0_seq1|m.168837	65-964[+]	RSSA_DIACI^RSSA_DIACI^Q:1-298,H:1-301^71.99%ID^E:1e-149^RecName: Full=40S ribosomal protein SA {ECO:0000255|HAMAP-Rule:MF_03015};^Eukaryota; Metazoa; Ecdysozoa; Arthropoda; Hexapoda; Insecta; Pterygota; Neoptera; Paraneoptera; Hemiptera; Sternorrhyncha; Psylloidea; Psyllidae; Diaphorina	.
comp414995_c2_seq6	77.9256	9.79382	2.05158	4.77379	1.80793e-06	0.00149094	.	.	.	.	.
comp352733_c0_seq1	77.6676	9.78891	2.60028	3.76455	0.000166847	0.0366639	sp|O18640|GBLP_DROME^sp|O18640|GBLP_DROME^Q:96-1043,H:1-317^86.12%ID^E:0^.^.	comp352733_c0_seq1|m.157773	96-1049[+]	GBLP_DROME^GBLP_DROME^Q:1-316,H:1-317^86.12%ID^E:0^RecName: Full=Guanine nucleotide-binding protein subunit beta-like protein;^Eukaryota; Metazoa; Ecdysozoa; Arthropoda; Hexapoda; Insecta; Pterygota; Neoptera; Holometabola; Diptera; Brachycera; Muscomorpha; Ephydroidea; Drosophilidae; Drosophila; Sophophora	KEGG:dme:Dmel_CG7111`KO:K14753
comp421650_c0_seq9	76.4862	9.76612	2.0408	4.78543	1.70618e-06	0.00147182	.	.	.	.	.
comp372235_c2_seq1	2785.83	9.75401	2.38667	4.08687	4.37233e-05	0.0141733	.	.	.	.	.
comp414724_c0_seq10	74.7639	9.73344	1.96468	4.95421	7.26256e-07	0.000789644	sp|Q6UWH6|TX261_HUMAN^sp|Q6UWH6|TX261_HUMAN^Q:242-835,H:1-194^52%ID^E:1e-50^.^.	.	.	.	.
comp392329_c0_seq1	73.446	9.7083	2.59753	3.73751	0.000185854	0.0395097	.	.	.	.	.
comp423150_c0_seq3	71.8824	9.6766	2.00528	4.82556	1.39611e-06	0.0012896	sp|Q9H7P6|MB12B_HUMAN^sp|Q9H7P6|MB12B_HUMAN^Q:247-756,H:49-217^35.26%ID^E:3e-24^.^.	comp423150_c0_seq3|m.382241	229-993[+]	MB12B_HUMAN^MB12B_HUMAN^Q:7-176,H:49-217^35.26%ID^E:1e-26^RecName: Full=Multivesicular body subunit 12B;^Eukaryota; Metazoa; Chordata; Craniata; Vertebrata; Euteleostomi; Mammalia; Eutheria; Euarchontoglires; Primates; Haplorrhini; Catarrhini; Hominidae; Homo	KEGG:hsa:89853`KO:K12186
comp421638_c0_seq21	71.51	9.6693	1.9569	4.94114	7.76678e-07	0.000827841	.	comp421638_c0_seq21|m.373067	93-2900[+]	ANK1_HUMAN^ANK1_HUMAN^Q:169-314,H:417-560^41.1%ID^E:7e-21^RecName: Full=Ankyrin-1;^Eukaryota; Metazoa; Chordata; Craniata; Vertebrata; Euteleostomi; Mammalia; Eutheria; Euarchontoglires; Primates; Haplorrhini; Catarrhini; Hominidae; Homo`ANK1_HUMAN^ANK1_HUMAN^Q:168-323,H:218-371^32.69%ID^E:1e-14^RecName: Full=Ankyrin-1;^Eukaryota; Metazoa; Chordata; Craniata; Vertebrata; Euteleostomi; Mammalia; E…	KEGG:hsa:286`KO:K10380
comp414337_c0_seq7	70.846	9.656	1.94747	4.95822	7.1141e-07	0.000781645	sp|Q5ZIF1|APMAP_CHICK^sp|Q5ZIF1|APMAP_CHICK^Q:436-1467,H:71-415^51.3%ID^E:2e-112^.^.	comp414337_c0_seq7|m.334559	238-1479[+]	APMAP_CHICK^APMAP_CHICK^Q:1-410,H:1-415^47.24%ID^E:3e-127^RecName: Full=Adipocyte plasma membrane-associated protein;^Eukaryota; Metazoa; Chordata; Craniata; Vertebrata; Euteleostomi; Archelosauria; Archosauria; Dinosauria; Saurischia; Theropoda; Coelurosauria; Aves; Neognathae; Galloanserae; Galliformes; Phasianidae; Phasianinae; Gallus	KEGG:gga:416715`KO:K21407
comp425464_c0_seq4	70.6353	9.65208	2.01081	4.8001	1.58586e-06	0.00141479	.	comp425464_c0_seq4|m.396986	4856-5686[-]	.	.
comp416754_c1_seq66	68.7767	9.61354	1.98378	4.84608	1.25926e-06	0.00118415	sp|O93430|GLRA1_DANRE^sp|O93430|GLRA1_DANRE^Q:1744-2868,H:36-441^41.5%ID^E:8e-98^.^.	comp416754_c1_seq66|m.346225	1696-2904[+]	GLRA1_DANRE^GLRA1_DANRE^Q:17-391,H:36-441^41.5%ID^E:7e-106^RecName: Full=Glycine receptor subunit alphaZ1;^Eukaryota; Metazoa; Chordata; Craniata; Vertebrata; Euteleostomi; Actinopterygii; Neopterygii; Teleostei; Ostariophysi; Cypriniformes; Cyprinidae; Danio	KEGG:dre:30676`KO:K05193
comp427638_c1_seq8	68.782	9.61289	2.36367	4.06693	4.76365e-05	0.0150219	.	.	.	.	.
comp422871_c0_seq17	67.7711	9.59149	2.14451	4.47257	7.72837e-06	0.0044568	sp|Q9EQQ9|OGA_MOUSE^sp|Q9EQQ9|OGA_MOUSE^Q:1024-1473,H:767-916^39.07%ID^E:1e-25^.^.	comp422871_c0_seq17|m.380424	1000-1476[+]	OGA_HUMAN^OGA_HUMAN^Q:9-158,H:767-916^39.07%ID^E:3e-29^RecName: Full=Protein O-GlcNAcase {ECO:0000303|PubMed:11148210, ECO:0000303|PubMed:11788610};^Eukaryota; Metazoa; Chordata; Craniata; Vertebrata; Euteleostomi; Mammalia; Eutheria; Euarchontoglires; Primates; Haplorrhini; Catarrhini; Hominidae; Homo	KEGG:hsa:10724`KO:K15719
comp419135_c2_seq72	67.7201	9.59068	1.96765	4.87417	1.09264e-06	0.00106493	sp|P07293|CAC1S_RABIT^sp|P07293|CAC1S_RABIT^Q:1371-6176,H:4-1543^44.78%ID^E:0^.^.`sp|P07293|CAC1S_RABIT^sp|P07293|CAC1S_RABIT^Q:3852-4664,H:2-298^29.47%ID^E:2e-27^.^.	comp419135_c2_seq72|m.358664	8016-9533[+]	CAC1A_DROME^CAC1A_DROME^Q:86-331,H:1515-1720^29.73%ID^E:6e-13^RecName: Full=Voltage-dependent calcium channel type A subunit alpha-1;^Eukaryota; Metazoa; Ecdysozoa; Arthropoda; Hexapoda; Insecta; Pterygota; Neoptera; Holometabola; Diptera; Brachycera; Muscomorpha; Ephydroidea; Drosophilidae; Drosophila; Sophophora	KEGG:dme:Dmel_CG43368
comp420493_c0_seq11	67.4934	9.58572	1.99802	4.79761	1.60569e-06	0.00141924	sp|Q8NEZ4|KMT2C_HUMAN^sp|Q8NEZ4|KMT2C_HUMAN^Q:1350-2573,H:132-525^45.43%ID^E:4e-99^.^.`sp|Q8NEZ4|KMT2C_HUMAN^sp|Q8NEZ4|KMT2C_HUMAN^Q:3063-4247,H:943-1292^46.97%ID^E:5e-86^.^.`sp|Q8NEZ4|KMT2C_HUMAN^sp|Q8NEZ4|KMT2C_HUMAN^Q:3159-3647,H:357-518^35.12%ID^E:7e-26^.^.`sp|Q8NEZ4|KMT2C_HUMAN^sp|Q8NEZ4|KMT2C_HUMAN^Q:1980-2570,H:959-1145^34.33%ID^E:2e-24^.^.	comp420493_c0_seq11|m.366506	324-7565[+]	KMT2C_HUMAN^KMT2C_HUMAN^Q:901-1746,H:930-1710^36.42%ID^E:8e-134^RecName: Full=Histone-lysine N-methyltransferase 2C;^Eukaryota; Metazoa; Chordata; Craniata; Vertebrata; Euteleostomi; Mammalia; Eutheria; Euarchontoglires; Primates; Haplorrhini; Catarrhini; Hominidae; Homo`KMT2C_HUMAN^KMT2C_HUMAN^Q:224-750,H:34-525^41.39%ID^E:4e-112^RecName: Full=Histone-lysine N-methyltransferase 2C;^Eukaryota; Me…	KEGG:hsa:58508`KO:K09188
comp424968_c0_seq2	67.4601	9.58536	1.95058	4.9141	8.91898e-07	0.0009127	.	comp424968_c0_seq2|m.393514	3667-4128[-]	ENSA_XENLA^ENSA_XENLA^Q:43-145,H:18-117^51.92%ID^E:1e-26^RecName: Full=Alpha-endosulfine;^Eukaryota; Metazoa; Chordata; Craniata; Vertebrata; Euteleostomi; Amphibia; Batrachia; Anura; Pipoidea; Pipidae; Xenopodinae; Xenopus; Xenopus	KEGG:xla:379766
comp422411_c4_seq5	67.4424	9.58508	1.95426	4.90471	9.35657e-07	0.000939067	sp|Q98948|SSBP3_CHICK^sp|Q98948|SSBP3_CHICK^Q:162-437,H:1-92^94.57%ID^E:6e-54^.^.	comp422411_c4_seq5|m.377764	162-1457[+]	SSBP3_MOUSE^SSBP3_MOUSE^Q:1-430,H:1-378^54.22%ID^E:6e-89^RecName: Full=Single-stranded DNA-binding protein 3;^Eukaryota; Metazoa; Chordata; Craniata; Vertebrata; Euteleostomi; Mammalia; Eutheria; Euarchontoglires; Glires; Rodentia; Myomorpha; Muroidea; Muridae; Murinae; Mus; Mus	KEGG:mmu:72475
comp422843_c1_seq22	67.316	9.58198	1.9799	4.83962	1.30089e-06	0.00121237	sp|Q6P3S1|DEN1B_HUMAN^sp|Q6P3S1|DEN1B_HUMAN^Q:173-1429,H:39-472^45.1%ID^E:5e-119^.^.	comp422843_c1_seq22|m.380124	401-3022[+]	DEN1B_HUMAN^DEN1B_HUMAN^Q:2-376,H:118-515^41.44%ID^E:2e-92^RecName: Full=DENN domain-containing protein 1B {ECO:0000312|HGNC:HGNC:28404};^Eukaryota; Metazoa; Chordata; Craniata; Vertebrata; Euteleostomi; Mammalia; Eutheria; Euarchontoglires; Primates; Haplorrhini; Catarrhini; Hominidae; Homo	KEGG:hsa:163486`KO:K20160
comp415098_c0_seq4	66.4059	9.56309	2.05558	4.65226	3.28322e-06	0.00237986	.	comp415098_c0_seq4|m.338492	1510-2394[+]	SSPN_HUMAN^SSPN_HUMAN^Q:41-291,H:4-242^24.8%ID^E:7e-15^RecName: Full=Sarcospan;^Eukaryota; Metazoa; Chordata; Craniata; Vertebrata; Euteleostomi; Mammalia; Eutheria; Euarchontoglires; Primates; Haplorrhini; Catarrhini; Hominidae; Homo	KEGG:hsa:8082
comp421896_c0_seq20	65.6348	9.54533	2.04408	4.66974	3.01581e-06	0.00223254	.	comp421896_c0_seq20|m.374916	993-1775[-]	.	.
comp427988_c0_seq12	65.5932	9.5444	2.39815	3.9799	6.8944e-05	0.0193449	sp|Q58A65|JIP4_MOUSE^sp|Q58A65|JIP4_MOUSE^Q:6203-5088,H:941-1316^67.89%ID^E:2e-160^.^.`sp|Q58A65|JIP4_MOUSE^sp|Q58A65|JIP4_MOUSE^Q:7337-6360,H:567-877^44.05%ID^E:3e-61^.^.	comp427988_c0_seq12|m.412945	5073-7370[-]	JIP4_MOUSE^JIP4_MOUSE^Q:12-761,H:567-1316^53.06%ID^E:0^RecName: Full=C-Jun-amino-terminal kinase-interacting protein 4;^Eukaryota; Metazoa; Chordata; Craniata; Vertebrata; Euteleostomi; Mammalia; Eutheria; Euarchontoglires; Glires; Rodentia; Myomorpha; Muroidea; Muridae; Murinae; Mus; Mus	KEGG:mmu:70834`KO:K20317
comp411941_c0_seq8	65.5032	9.54321	1.99049	4.7944	1.63164e-06	0.00141924	sp|O96064|MYSP_MYTGA^sp|O96064|MYSP_MYTGA^Q:3567-1033,H:15-864^70.24%ID^E:0^.^.	comp411941_c0_seq8|m.322115	1030-3540[-]	MYSP_MYTGA^MYSP_MYTGA^Q:3-836,H:30-864^71.14%ID^E:0^RecName: Full=Paramyosin;^Eukaryota; Metazoa; Lophotrochozoa; Mollusca; Bivalvia; Pteriomorphia; Mytiloida; Mytiloidea; Mytilidae; Mytilinae; Mytilus	.
comp426589_c0_seq10	64.4798	9.51966	2.10565	4.521	6.1547e-06	0.00378044	sp|Q9QXP4|DONS_MOUSE^sp|Q9QXP4|DONS_MOUSE^Q:1558-1043,H:148-326^42.46%ID^E:5e-42^.^.`sp|Q9QXP4|DONS_MOUSE^sp|Q9QXP4|DONS_MOUSE^Q:687-193,H:358-520^42.77%ID^E:2e-27^.^.	comp426589_c0_seq10|m.404622	73-717[-]	DONS_MOUSE^DONS_MOUSE^Q:3-175,H:349-520^42.86%ID^E:2e-31^RecName: Full=Protein downstream neighbor of Son;^Eukaryota; Metazoa; Chordata; Craniata; Vertebrata; Euteleostomi; Mammalia; Eutheria; Euarchontoglires; Glires; Rodentia; Myomorpha; Muroidea; Muridae; Murinae; Mus; Mus	KEGG:mmu:60364
comp425957_c1_seq6	64.4387	9.51915	1.95635	4.86578	1.14008e-06	0.00108563	sp|Q12719|LAC4_TRAVE^sp|Q12719|LAC4_TRAVE^Q:3911-2124,H:5-489^29.53%ID^E:3e-55^.^.	comp425957_c1_seq6|m.400500	1782-3995[-]	LAC4_TRAVE^LAC4_TRAVE^Q:29-624,H:5-489^29.53%ID^E:7e-57^RecName: Full=Laccase-4;^Eukaryota; Fungi; Dikarya; Basidiomycota; Agaricomycotina; Agaricomycetes; Polyporales; Trametes	.
comp423157_c0_seq22	180.072	9.49652	1.83699	5.16962	2.34566e-07	0.000349768	sp|P80147|GABT_PIG^sp|P80147|GABT_PIG^Q:3134-2352,H:15-273^51.91%ID^E:9e-86^.^.`sp|P80147|GABT_PIG^sp|P80147|GABT_PIG^Q:1439-801,H:272-484^54.93%ID^E:4e-71^.^.	comp423157_c0_seq22|m.382302	747-1409[-]	GABT_PIG^GABT_PIG^Q:2-219,H:283-500^54.59%ID^E:9e-82^RecName: Full=4-aminobutyrate aminotransferase, mitochondrial;^Eukaryota; Metazoa; Chordata; Craniata; Vertebrata; Euteleostomi; Mammalia; Eutheria; Laurasiatheria; Cetartiodactyla; Suina; Suidae; Sus	KEGG:ssc:397500`KO:K13524
comp393593_c0_seq1	437.157	9.49614	2.43142	3.90559	9.39961e-05	0.0246272	sp|P29520|EF1A_BOMMO^sp|P29520|EF1A_BOMMO^Q:2003-669,H:1-445^93.93%ID^E:0^.^.	comp393593_c0_seq1|m.235845	615-2003[-]	EF1A_BOMMO^EF1A_BOMMO^Q:1-462,H:1-462^93.07%ID^E:0^RecName: Full=Elongation factor 1-alpha;^Eukaryota; Metazoa; Ecdysozoa; Arthropoda; Hexapoda; Insecta; Pterygota; Neoptera; Holometabola; Lepidoptera; Glossata; Ditrysia; Bombycoidea; Bombycidae; Bombycinae; Bombyx	KEGG:bmor:693059`KO:K03231
comp406414_c1_seq3	62.836	9.48242	2.37508	3.99246	6.53918e-05	0.018649	sp|Q5RHR6|BROMI_DANRE^sp|Q5RHR6|BROMI_DANRE^Q:122-4018,H:16-1293^41.7%ID^E:0^.^.	comp406414_c1_seq3|m.292431	74-4030[+]	BROMI_DANRE^BROMI_DANRE^Q:17-1315,H:16-1293^41.86%ID^E:0^RecName: Full=Protein broad-minded;^Eukaryota; Metazoa; Chordata; Craniata; Vertebrata; Euteleostomi; Actinopterygii; Neopterygii; Teleostei; Ostariophysi; Cypriniformes; Cyprinidae; Danio	KEGG:dre:566474
comp425663_c0_seq1	62.0663	9.46557	2.42739	3.89949	9.63963e-05	0.0249671	sp|Q801E2|ANLN_XENLA^sp|Q801E2|ANLN_XENLA^Q:2838-1501,H:664-1108^35.76%ID^E:1e-82^.^.	comp425663_c0_seq1|m.398638	1468-5355[-]	ANLN_XENLA^ANLN_XENLA^Q:840-1285,H:664-1108^37.47%ID^E:2e-93^RecName: Full=Anillin;^Eukaryota; Metazoa; Chordata; Craniata; Vertebrata; Euteleostomi; Amphibia; Batrachia; Anura; Pipoidea; Pipidae; Xenopodinae; Xenopus; Xenopus`ANLN_XENLA^ANLN_XENLA^Q:1-148,H:1-220^26.36%ID^E:3e-07^RecName: Full=Anillin;^Eukaryota; Metazoa; Chordata; Craniata; Vertebrata; Euteleostomi; Amphibia; Batrachia; Anura; …	.
comp423545_c1_seq12	61.2754	9.44629	1.99259	4.74072	2.12963e-06	0.00165887	.	comp423545_c1_seq12|m.384470	2533-3465[-]	GLYL3_HUMAN^GLYL3_HUMAN^Q:30-270,H:16-259^23.08%ID^E:1e-07^RecName: Full=Glycine N-acyltransferase-like protein 3;^Eukaryota; Metazoa; Chordata; Craniata; Vertebrata; Euteleostomi; Mammalia; Eutheria; Euarchontoglires; Primates; Haplorrhini; Catarrhini; Hominidae; Homo	KEGG:hsa:389396
comp425131_c0_seq1	60.2566	9.42249	1.95894	4.81	1.5093e-06	0.0013581	sp|Q5R5W9|CE022_PONAB^sp|Q5R5W9|CE022_PONAB^Q:117-1433,H:26-432^40.71%ID^E:5e-91^.^.	comp425131_c0_seq1|m.394747	168-1448[+]	CE022_PONAB^CE022_PONAB^Q:2-422,H:44-432^39.63%ID^E:4e-83^RecName: Full=UPF0489 protein C5orf22 homolog;^Eukaryota; Metazoa; Chordata; Craniata; Vertebrata; Euteleostomi; Mammalia; Eutheria; Euarchontoglires; Primates; Haplorrhini; Catarrhini; Hominidae; Pongo	KEGG:pon:100173663
comp426882_c0_seq4	59.2259	9.39772	1.96743	4.77664	1.78244e-06	0.0014884	sp|Q6AZB0|BOC_MOUSE^sp|Q6AZB0|BOC_MOUSE^Q:501-2486,H:14-688^26.44%ID^E:1e-56^.^.`sp|Q6AZB0|BOC_MOUSE^sp|Q6AZB0|BOC_MOUSE^Q:1866-2891,H:597-915^29.26%ID^E:9e-22^.^.	comp426882_c0_seq4|m.406152	459-3647[+]	BOC_MOUSE^BOC_MOUSE^Q:15-676,H:14-688^26.44%ID^E:2e-60^RecName: Full=Brother of CDO;^Eukaryota; Metazoa; Chordata; Craniata; Vertebrata; Euteleostomi; Mammalia; Eutheria; Euarchontoglires; Glires; Rodentia; Myomorpha; Muroidea; Muridae; Murinae; Mus; Mus`BOC_MOUSE^BOC_MOUSE^Q:426-811,H:548-915^28.43%ID^E:2e-29^RecName: Full=Brother of CDO;^Eukaryota; Metazoa; Chordata; Craniata; Vertebrata; Eutel…	KEGG:mmu:117606`KO:K20020
comp424114_c1_seq8	58.6128	9.38231	1.97379	4.75346	1.99967e-06	0.00160557	.	.	.	.	.
comp419705_c0_seq1	58.3627	9.37651	1.96588	4.76964	1.84559e-06	0.00149334	sp|Q6DGR4|HGH1_DANRE^sp|Q6DGR4|HGH1_DANRE^Q:2797-1727,H:8-362^47.77%ID^E:2e-78^.^.	comp419705_c0_seq1|m.361565	1721-2827[-]	HGH1_DANRE^HGH1_DANRE^Q:11-367,H:8-362^47.77%ID^E:2e-98^RecName: Full=Protein HGH1 homolog;^Eukaryota; Metazoa; Chordata; Craniata; Vertebrata; Euteleostomi; Actinopterygii; Neopterygii; Teleostei; Ostariophysi; Cypriniformes; Cyprinidae; Danio	KEGG:dre:436795
comp424662_c2_seq18	56.5478	9.33136	2.11739	4.40701	1.04809e-05	0.00541579	.	comp424662_c2_seq18|m.391874	2380-5349[-]	IL6RB_RAT^IL6RB_RAT^Q:1-612,H:9-591^23.77%ID^E:1e-11^RecName: Full=Interleukin-6 receptor subunit beta;^Eukaryota; Metazoa; Chordata; Craniata; Vertebrata; Euteleostomi; Mammalia; Eutheria; Euarchontoglires; Glires; Rodentia; Myomorpha; Muroidea; Muridae; Murinae; Rattus	.
comp413297_c0_seq15	55.7709	9.3106	1.97681	4.70992	2.47813e-06	0.00190195	.	.	.	.	.
comp427609_c0_seq3	55.5936	9.30612	1.9677	4.72945	2.25128e-06	0.00174064	sp|Q9EQ60|CAC1H_RAT^sp|Q9EQ60|CAC1H_RAT^Q:4351-6162,H:1274-1873^66.12%ID^E:0^.^.`sp|Q9EQ60|CAC1H_RAT^sp|Q9EQ60|CAC1H_RAT^Q:589-1860,H:64-492^56.32%ID^E:1e-109^.^.`sp|Q9EQ60|CAC1H_RAT^sp|Q9EQ60|CAC1H_RAT^Q:2596-3450,H:756-1023^58.39%ID^E:2e-81^.^.`sp|Q9EQ60|CAC1H_RAT^sp|Q9EQ60|CAC1H_RAT^Q:4405-5247,H:780-1016^27.05%ID^E:1e-22^.^.`sp|Q9EQ60|CAC1H_RAT^sp|Q9EQ60|CAC1H_RAT^Q:4417-5367,H:1612-1905^27.5…	comp427609_c0_seq3|m.410459	442-6708[+]	CAC1H_RAT^CAC1H_RAT^Q:719-1990,H:756-1950^51%ID^E:0^RecName: Full=Voltage-dependent T-type calcium channel subunit alpha-1H;^Eukaryota; Metazoa; Chordata; Craniata; Vertebrata; Euteleostomi; Mammalia; Eutheria; Euarchontoglires; Glires; Rodentia; Myomorpha; Muroidea; Muridae; Murinae; Rattus`CAC1H_RAT^CAC1H_RAT^Q:50-473,H:64-492^56.32%ID^E:3e-129^RecName: Full=Voltage-dependent T-type calcium cha…	KEGG:rno:114862`KO:K04855
comp424504_c1_seq7	55.2508	9.29774	2.01392	4.61674	3.8981e-06	0.00269457	sp|Q5PQR6|THEGL_RAT^sp|Q5PQR6|THEGL_RAT^Q:146-1030,H:172-454^33.66%ID^E:1e-29^.^.	comp424504_c1_seq7|m.390651	113-1033[+]	THEGL_RAT^THEGL_RAT^Q:12-306,H:172-454^33.44%ID^E:6e-32^RecName: Full=Testicular haploid expressed gene protein-like;^Eukaryota; Metazoa; Chordata; Craniata; Vertebrata; Euteleostomi; Mammalia; Eutheria; Euarchontoglires; Glires; Rodentia; Myomorpha; Muroidea; Muridae; Murinae; Rattus	KEGG:rno:498350
comp428041_c0_seq13	53.2009	9.24254	1.98023	4.6674	3.05037e-06	0.00224221	.	.	.	.	.
comp414928_c0_seq3	52.3496	9.21959	1.97105	4.67749	2.90401e-06	0.0021807	sp|Q9W6S3|SIN1_CHICK^sp|Q9W6S3|SIN1_CHICK^Q:39-1373,H:62-508^49.45%ID^E:9e-141^.^.	comp414928_c0_seq3|m.337524	132-1406[+]	SIN1_CHICK^SIN1_CHICK^Q:1-414,H:93-508^49.76%ID^E:1e-136^RecName: Full=Target of rapamycin complex 2 subunit MAPKAP1;^Eukaryota; Metazoa; Chordata; Craniata; Vertebrata; Euteleostomi; Archelosauria; Archosauria; Dinosauria; Saurischia; Theropoda; Coelurosauria; Aves; Neognathae; Galloanserae; Galliformes; Phasianidae; Phasianinae; Gallus	KEGG:gga:395627`KO:K20410
comp411066_c0_seq9	51.3506	9.19231	2.11411	4.34808	1.37336e-05	0.0065757	sp|Q2I0E5|INTU_XENLA^sp|Q2I0E5|INTU_XENLA^Q:1197-3326,H:215-948^34.65%ID^E:2e-99^.^.	comp411066_c0_seq9|m.318295	402-3332[+]	INTU_DANRE^INTU_DANRE^Q:26-975,H:16-912^29.89%ID^E:1e-125^RecName: Full=Protein inturned;^Eukaryota; Metazoa; Chordata; Craniata; Vertebrata; Euteleostomi; Actinopterygii; Neopterygii; Teleostei; Ostariophysi; Cypriniformes; Cyprinidae; Danio	KEGG:dre:100007575
comp427548_c0_seq5	51.0132	9.18167	2.04676	4.48595	7.25895e-06	0.00425664	.	comp427548_c0_seq5|m.410071	1-1938[+]	TBRG4_XENLA^TBRG4_XENLA^Q:443-645,H:411-632^23.58%ID^E:8e-10^RecName: Full=Protein TBRG4;^Eukaryota; Metazoa; Chordata; Craniata; Vertebrata; Euteleostomi; Amphibia; Batrachia; Anura; Pipoidea; Pipidae; Xenopodinae; Xenopus; Xenopus	KEGG:xla:398879
comp425597_c0_seq1	50.7865	9.17513	2.13755	4.29235	1.76794e-05	0.00773022	sp|O62640|PIAP_PIG^sp|O62640|PIAP_PIG^Q:2023-3060,H:32-358^32.66%ID^E:3e-36^.^.	comp425597_c0_seq1|m.397932	1996-3063[+]	PIAP_PIG^PIAP_PIG^Q:10-355,H:32-358^33.05%ID^E:8e-49^RecName: Full=Putative inhibitor of apoptosis;^Eukaryota; Metazoa; Chordata; Craniata; Vertebrata; Euteleostomi; Mammalia; Eutheria; Laurasiatheria; Cetartiodactyla; Suina; Suidae; Sus`PIAP_PIG^PIAP_PIG^Q:80-148,H:4-70^44.93%ID^E:5e-11^RecName: Full=Putative inhibitor of apoptosis;^Eukaryota; Metazoa; Chordata; Craniata; Vertebrata; Euteleostom…	.
comp427064_c1_seq47	49.9257	9.15175	2.20019	4.15952	3.18921e-05	0.0112462	sp|Q6ZNA5|FRRS1_HUMAN^sp|Q6ZNA5|FRRS1_HUMAN^Q:4883-6109,H:198-589^28.61%ID^E:2e-44^.^.	comp427064_c1_seq47|m.407392	74-1204[+]	M21D2_MOUSE^M21D2_MOUSE^Q:232-333,H:223-323^30.77%ID^E:1e-07^RecName: Full=Protein MB21D2;^Eukaryota; Metazoa; Chordata; Craniata; Vertebrata; Euteleostomi; Mammalia; Eutheria; Euarchontoglires; Glires; Rodentia; Myomorpha; Muroidea; Muridae; Murinae; Mus; Mus	.
comp425648_c1_seq5	49.8977	9.14983	2.02405	4.52055	6.16793e-06	0.00378044	sp|Q9MYM7|B3GT1_PONPY^sp|Q9MYM7|B3GT1_PONPY^Q:1831-2619,H:61-315^39.16%ID^E:1e-51^.^.	comp425648_c1_seq5|m.398534	1453-2637[+]	B3GT1_PONPY^B3GT1_PONPY^Q:127-389,H:61-315^39.16%ID^E:1e-55^RecName: Full=Beta-1,3-galactosyltransferase 1;^Eukaryota; Metazoa; Chordata; Craniata; Vertebrata; Euteleostomi; Mammalia; Eutheria; Euarchontoglires; Primates; Haplorrhini; Catarrhini; Hominidae; Pongo	.
comp399438_c0_seq4	49.6476	9.14304	1.97401	4.63172	3.62646e-06	0.00254045	sp|Q96S53|TESK2_HUMAN^sp|Q96S53|TESK2_HUMAN^Q:2819-1914,H:42-349^59.55%ID^E:1e-113^.^.	comp399438_c0_seq4|m.259243	933-2954[-]	TESK2_HUMAN^TESK2_HUMAN^Q:46-347,H:42-349^59.55%ID^E:3e-118^RecName: Full=Dual specificity testis-specific protein kinase 2;^Eukaryota; Metazoa; Chordata; Craniata; Vertebrata; Euteleostomi; Mammalia; Eutheria; Euarchontoglires; Primates; Haplorrhini; Catarrhini; Hominidae; Homo	KEGG:hsa:10420`KO:K08842
comp420131_c0_seq14	49.6533	9.14268	2.04475	4.4713	7.77445e-06	0.00445873	.	comp420131_c0_seq14|m.364202	154-2631[-]	STK33_BOVIN^STK33_BOVIN^Q:536-773,H:92-335^21.51%ID^E:2e-09^RecName: Full=Serine/threonine-protein kinase 33;^Eukaryota; Metazoa; Chordata; Craniata; Vertebrata; Euteleostomi; Mammalia; Eutheria; Laurasiatheria; Cetartiodactyla; Ruminantia; Pecora; Bovidae; Bovinae; Bos	KEGG:bta:528309`KO:K08813
comp425298_c0_seq15	49.2632	9.13187	1.97491	4.62394	3.76516e-06	0.00262003	.	.	.	.	.
comp424531_c0_seq1	49.2196	9.12988	2.19071	4.16755	3.07895e-05	0.0109719	.	.	.	.	.
comp418231_c0_seq2	48.8374	9.11878	2.04357	4.46218	8.11301e-06	0.00455284	sp|O75691|UTP20_HUMAN^sp|O75691|UTP20_HUMAN^Q:6194-798,H:905-2774^39.02%ID^E:0^.^.`sp|O75691|UTP20_HUMAN^sp|O75691|UTP20_HUMAN^Q:9062-6339,H:4-914^34.57%ID^E:2e-131^.^.	comp418231_c0_seq2|m.353941	771-9068[-]	UTP20_HUMAN^UTP20_HUMAN^Q:943-2757,H:889-2774^39.17%ID^E:0^RecName: Full=Small subunit processome component 20 homolog;^Eukaryota; Metazoa; Chordata; Craniata; Vertebrata; Euteleostomi; Mammalia; Eutheria; Euarchontoglires; Primates; Haplorrhini; Catarrhini; Hominidae; Homo`UTP20_HUMAN^UTP20_HUMAN^Q:3-910,H:4-914^34.68%ID^E:3e-154^RecName: Full=Small subunit processome component 20 homolog;^Eukar…	KEGG:hsa:27340`KO:K14772
comp426278_c0_seq6	48.5243	9.11039	2.00268	4.54909	5.38778e-06	0.00345013	sp|A5PMU4|ANS1B_DANRE^sp|A5PMU4|ANS1B_DANRE^Q:232-1350,H:826-1203^45.34%ID^E:6e-86^.^.	comp426278_c0_seq6|m.402500	532-1452[+]	ANS1B_DANRE^ANS1B_DANRE^Q:1-273,H:927-1203^43.51%ID^E:2e-58^RecName: Full=Ankyrin repeat and sterile alpha motif domain-containing protein 1B;^Eukaryota; Metazoa; Chordata; Craniata; Vertebrata; Euteleostomi; Actinopterygii; Neopterygii; Teleostei; Ostariophysi; Cypriniformes; Cyprinidae; Danio	KEGG:dre:565408`KO:K21413
comp421725_c0_seq8	48.4535	9.10856	2.28767	3.98159	6.84556e-05	0.0192748	sp|Q5ZJJ5|AKTIP_CHICK^sp|Q5ZJJ5|AKTIP_CHICK^Q:405-1166,H:18-257^53.15%ID^E:1e-84^.^.	comp421725_c0_seq8|m.373594	432-1193[+]	AKTIP_CHICK^AKTIP_CHICK^Q:25-245,H:38-257^58.37%ID^E:1e-93^RecName: Full=AKT-interacting protein;^Eukaryota; Metazoa; Chordata; Craniata; Vertebrata; Euteleostomi; Archelosauria; Archosauria; Dinosauria; Saurischia; Theropoda; Coelurosauria; Aves; Neognathae; Galloanserae; Galliformes; Phasianidae; Phasianinae; Gallus	KEGG:gga:415720
comp410889_c0_seq2	48.451	9.10718	2.15043	4.23506	2.28492e-05	0.00910295	sp|Q25637|PER_PERAM^sp|Q25637|PER_PERAM^Q:553-1596,H:162-531^30.87%ID^E:7e-42^.^.	comp410889_c0_seq2|m.316640	2848-5481[+]	.	.
comp392847_c0_seq4	47.8639	9.08999	1.99049	4.56671	4.9544e-06	0.00322748	sp|Q3SZV6|TIM21_BOVIN^sp|Q3SZV6|TIM21_BOVIN^Q:382-939,H:52-243^43.52%ID^E:5e-27^.^.	comp392847_c0_seq4|m.233531	274-942[+]	TIM21_XENLA^TIM21_XENLA^Q:77-222,H:84-232^52.35%ID^E:4e-46^RecName: Full=Mitochondrial import inner membrane translocase subunit Tim21;^Eukaryota; Metazoa; Chordata; Craniata; Vertebrata; Euteleostomi; Amphibia; Batrachia; Anura; Pipoidea; Pipidae; Xenopodinae; Xenopus; Xenopus	KEGG:xla:494838`KO:K17796
comp409340_c0_seq6	47.3652	9.07465	2.03333	4.46295	8.08407e-06	0.00455284	sp|P24367|PPIB_CHICK^sp|P24367|PPIB_CHICK^Q:1445-924,H:33-204^68.39%ID^E:4e-75^.^.	comp409340_c0_seq6|m.308405	894-1268[-]	PPIB_RAT^PPIB_RAT^Q:1-115,H:101-213^73.04%ID^E:1e-54^RecName: Full=Peptidyl-prolyl cis-trans isomerase B;^Eukaryota; Metazoa; Chordata; Craniata; Vertebrata; Euteleostomi; Mammalia; Eutheria; Euarchontoglires; Glires; Rodentia; Myomorpha; Muroidea; Muridae; Murinae; Rattus	KEGG:rno:64367`KO:K03768
comp418405_c0_seq2	47.2809	9.07323	2.28616	3.96877	7.22454e-05	0.0199495	.	comp418405_c0_seq2|m.354733	176-3085[+]	CCDC9_MOUSE^CCDC9_MOUSE^Q:268-393,H:186-306^40%ID^E:7e-18^RecName: Full=Coiled-coil domain-containing protein 9;^Eukaryota; Metazoa; Chordata; Craniata; Vertebrata; Euteleostomi; Mammalia; Eutheria; Euarchontoglires; Glires; Rodentia; Myomorpha; Muroidea; Muridae; Murinae; Mus; Mus	KEGG:mmu:243846
comp424250_c0_seq4	47.1525	9.06864	1.97871	4.5831	4.5814e-06	0.00309452	sp|Q6AWC2|WWC2_HUMAN^sp|Q6AWC2|WWC2_HUMAN^Q:5078-3819,H:1-428^47.32%ID^E:7e-104^.^.`sp|Q6AWC2|WWC2_HUMAN^sp|Q6AWC2|WWC2_HUMAN^Q:2042-1350,H:962-1185^42.56%ID^E:1e-36^.^.	comp424250_c0_seq4|m.388833	1212-5078[-]	WWC2_HUMAN^WWC2_HUMAN^Q:1-489,H:1-508^47.94%ID^E:8e-126^RecName: Full=Protein WWC2;^Eukaryota; Metazoa; Chordata; Craniata; Vertebrata; Euteleostomi; Mammalia; Eutheria; Euarchontoglires; Primates; Haplorrhini; Catarrhini; Hominidae; Homo`WWC2_HUMAN^WWC2_HUMAN^Q:1014-1243,H:963-1185^42.74%ID^E:3e-37^RecName: Full=Protein WWC2;^Eukaryota; Metazoa; Chordata; Craniata; Vertebrata; Euteleostomi; Mamm…	KEGG:hsa:80014
comp422991_c1_seq10	46.9319	9.06253	2.10158	4.31224	1.61608e-05	0.00723968	sp|P10180|CUT_DROME^sp|P10180|CUT_DROME^Q:3403-2978,H:1288-1436^67.79%ID^E:5e-52^.^.`sp|P10180|CUT_DROME^sp|P10180|CUT_DROME^Q:4507-4037,H:883-1011^46.5%ID^E:1e-30^.^.	comp422991_c1_seq10|m.381165	1975-2304[-]	.	.
comp413885_c1_seq19	46.5336	9.04962	1.97998	4.57056	4.86421e-06	0.00322748	sp|Q61909|MTG8_MOUSE^sp|Q61909|MTG8_MOUSE^Q:4659-3991,H:38-281^61.29%ID^E:2e-70^.^.`sp|Q61909|MTG8_MOUSE^sp|Q61909|MTG8_MOUSE^Q:3199-2672,H:333-527^53.3%ID^E:5e-55^.^.	comp413885_c1_seq19|m.331698	2474-3199[-]	MTG16_CHICK^MTG16_CHICK^Q:1-240,H:348-589^47.33%ID^E:3e-66^RecName: Full=Protein CBFA2T3;^Eukaryota; Metazoa; Chordata; Craniata; Vertebrata; Euteleostomi; Archelosauria; Archosauria; Dinosauria; Saurischia; Theropoda; Coelurosauria; Aves; Neognathae; Galloanserae; Galliformes; Phasianidae; Phasianinae; Gallus	KEGG:gga:415846
comp423399_c0_seq3	46.4645	9.04691	2.0461	4.42153	9.8003e-06	0.00525188	sp|Q5XHC1|CD047_XENLA^sp|Q5XHC1|CD047_XENLA^Q:3525-2965,H:4-191^54.79%ID^E:1e-56^.^.`sp|Q5XHC1|CD047_XENLA^sp|Q5XHC1|CD047_XENLA^Q:1464-1063,H:174-302^50.75%ID^E:2e-25^.^.	comp423399_c0_seq3|m.383528	1048-1401[-]	CD047_MOUSE^CD047_MOUSE^Q:1-115,H:197-307^51.28%ID^E:1e-28^RecName: Full=UPF0602 protein C4orf47 homolog;^Eukaryota; Metazoa; Chordata; Craniata; Vertebrata; Euteleostomi; Mammalia; Eutheria; Euarchontoglires; Glires; Rodentia; Myomorpha; Muroidea; Muridae; Murinae; Mus; Mus	KEGG:mmu:69479
comp425243_c1_seq3	46.3522	9.04344	2.03739	4.43873	9.04919e-06	0.00498871	.	.	.	.	.
comp423964_c0_seq4	46.0901	9.03533	2.01984	4.4733	7.70233e-06	0.0044568	.	.	.	.	.
comp415517_c0_seq26	45.5799	9.02025	2.04114	4.41921	9.90611e-06	0.00527546	.	.	.	.	.
comp426090_c0_seq36	45.4597	9.0166	2.1466	4.20041	2.66427e-05	0.00996751	sp|Q8JHV9|BIR7A_XENLA^sp|Q8JHV9|BIR7A_XENLA^Q:3328-2498,H:139-401^33.79%ID^E:7e-46^.^.	comp426090_c0_seq36|m.401446	2495-4300[-]	BIR7A_XENLA^BIR7A_XENLA^Q:325-601,H:139-401^33.79%ID^E:2e-47^RecName: Full=Baculoviral IAP repeat-containing protein 7-A;^Eukaryota; Metazoa; Chordata; Craniata; Vertebrata; Euteleostomi; Amphibia; Batrachia; Anura; Pipoidea; Pipidae; Xenopodinae; Xenopus; Xenopus`BIR7A_XENLA^BIR7A_XENLA^Q:303-404,H:12-114^35.92%ID^E:6e-12^RecName: Full=Baculoviral IAP repeat-containing protein 7-A;^Eukaryota; Me…	KEGG:xla:398387`KO:K16061
comp420223_c0_seq26	45.4457	9.01552	1.98265	4.54722	5.43598e-06	0.00345977	.	comp420223_c0_seq26|m.364666	590-3247[+]	.	.
comp426993_c0_seq5	45.282	9.00962	2.0863	4.31848	1.57111e-05	0.00720403	.	comp426993_c0_seq5|m.406847	5430-8837[+]	.	.
comp417934_c2_seq1	45.233	9.00926	2.05103	4.39254	1.12033e-05	0.00571322	.	.	.	.	.
comp415557_c0_seq18	44.8862	8.99818	2.06195	4.36392	1.27752e-05	0.00623112	sp|Q6JAN1|INVS_CANLF^sp|Q6JAN1|INVS_CANLF^Q:225-1784,H:42-543^29.11%ID^E:4e-46^.^.`sp|Q6JAN1|INVS_CANLF^sp|Q6JAN1|INVS_CANLF^Q:228-1484,H:109-548^25.66%ID^E:5e-32^.^.`sp|Q6JAN1|INVS_CANLF^sp|Q6JAN1|INVS_CANLF^Q:570-1790,H:18-412^29.31%ID^E:9e-24^.^.	comp415557_c0_seq18|m.340691	537-4193[+]	ANK3_HUMAN^ANK3_HUMAN^Q:1-425,H:261-659^30.12%ID^E:3e-43^RecName: Full=Ankyrin-3 {ECO:0000303|PubMed:7836469};^Eukaryota; Metazoa; Chordata; Craniata; Vertebrata; Euteleostomi; Mammalia; Eutheria; Euarchontoglires; Primates; Haplorrhini; Catarrhini; Hominidae; Homo`ANK3_HUMAN^ANK3_HUMAN^Q:4-424,H:169-559^29.27%ID^E:2e-36^RecName: Full=Ankyrin-3 {ECO:0000303|PubMed:7836469};^Eukaryota; Metazoa; Ch…	KEGG:hsa:288`KO:K10380
comp426184_c0_seq4	126.178	8.98957	1.79833	4.99885	5.76741e-07	0.000661535	sp|P36508|ZNF76_HUMAN^sp|P36508|ZNF76_HUMAN^Q:691-2157,H:10-456^52.06%ID^E:6e-150^.^.	comp426184_c0_seq4|m.402059	292-2457[+]	ZNF76_HUMAN^ZNF76_HUMAN^Q:130-658,H:6-471^52.13%ID^E:4e-167^RecName: Full=Zinc finger protein 76;^Eukaryota; Metazoa; Chordata; Craniata; Vertebrata; Euteleostomi; Mammalia; Eutheria; Euarchontoglires; Primates; Haplorrhini; Catarrhini; Hominidae; Homo	KEGG:hsa:7629`KO:K20828
comp401182_c0_seq1	306.758	8.98693	2.40286	3.74009	0.000183952	0.0393458	sp|P35003|CTRL_HALRU^sp|P35003|CTRL_HALRU^Q:728-72,H:19-250^36.32%ID^E:2e-32^.^.	.	.	.	.
comp427054_c0_seq26	44.5117	8.98618	2.10829	4.26231	2.02322e-05	0.00846573	.	comp427054_c0_seq26|m.407305	1160-2173[-]	LCA5_HUMAN^LCA5_HUMAN^Q:33-233,H:387-610^30.53%ID^E:7e-06^RecName: Full=Lebercilin;^Eukaryota; Metazoa; Chordata; Craniata; Vertebrata; Euteleostomi; Mammalia; Eutheria; Euarchontoglires; Primates; Haplorrhini; Catarrhini; Hominidae; Homo	KEGG:hsa:167691
comp426213_c0_seq24	44.348	8.98018	1.98451	4.52513	6.03573e-06	0.00375002	sp|Q92113|CP17A_SQUAC^sp|Q92113|CP17A_SQUAC^Q:1700-525,H:108-499^34.34%ID^E:2e-72^.^.	comp426213_c0_seq24|m.402185	2401-2808[-]	CP2A6_HUMAN^CP2A6_HUMAN^Q:32-120,H:8-101^42.55%ID^E:1e-16^RecName: Full=Cytochrome P450 2A6;^Eukaryota; Metazoa; Chordata; Craniata; Vertebrata; Euteleostomi; Mammalia; Eutheria; Euarchontoglires; Primates; Haplorrhini; Catarrhini; Hominidae; Homo	KEGG:hsa:1548`KO:K17683
comp427336_c0_seq1	44.1566	8.97331	2.08078	4.31247	1.6144e-05	0.00723968	sp|Q8IZD9|DOCK3_HUMAN^sp|Q8IZD9|DOCK3_HUMAN^Q:4573-2,H:2-1505^38.07%ID^E:0^.^.	comp427336_c0_seq1|m.408809	2-4588[-]	DOCK3_HUMAN^DOCK3_HUMAN^Q:6-1529,H:2-1505^38.07%ID^E:0^RecName: Full=Dedicator of cytokinesis protein 3;^Eukaryota; Metazoa; Chordata; Craniata; Vertebrata; Euteleostomi; Mammalia; Eutheria; Euarchontoglires; Primates; Haplorrhini; Catarrhini; Hominidae; Homo	KEGG:hsa:1795`KO:K05727
comp428147_c0_seq3	43.9106	8.96649	2.06455	4.34306	1.4051e-05	0.00660643	sp|Q8TDJ6|DMXL2_HUMAN^sp|Q8TDJ6|DMXL2_HUMAN^Q:4976-30,H:491-1979^39.64%ID^E:0^.^.`sp|Q8TDJ6|DMXL2_HUMAN^sp|Q8TDJ6|DMXL2_HUMAN^Q:6653-5298,H:1-408^40.47%ID^E:2e-83^.^.	comp428147_c0_seq3|m.414250	3-6653[-]	DMXL2_HUMAN^DMXL2_HUMAN^Q:1-2208,H:1-1979^38.85%ID^E:0^RecName: Full=DmX-like protein 2;^Eukaryota; Metazoa; Chordata; Craniata; Vertebrata; Euteleostomi; Mammalia; Eutheria; Euarchontoglires; Primates; Haplorrhini; Catarrhini; Hominidae; Homo	KEGG:hsa:23312
comp421067_c0_seq3	43.8986	8.96568	1.99049	4.50426	6.66053e-06	0.00401861	.	comp421067_c0_seq3|m.369795	2870-4855[-]	.	.
comp425406_c0_seq3	43.7073	8.95866	2.03967	4.3922	1.12207e-05	0.00571322	.	comp425406_c0_seq3|m.396673	1-3969[+]	WAC2C_HUMAN^WAC2C_HUMAN^Q:515-1249,H:570-1250^26.81%ID^E:5e-16^RecName: Full=WASH complex subunit 2C {ECO:0000312|HGNC:HGNC:23414};^Eukaryota; Metazoa; Chordata; Craniata; Vertebrata; Euteleostomi; Mammalia; Eutheria; Euarchontoglires; Primates; Haplorrhini; Catarrhini; Hominidae; Homo	KEGG:hsa:253725`KO:K18462
comp410335_c0_seq22	43.5851	8.95458	2.05138	4.36515	1.27033e-05	0.00622517	.	.	.	.	.
comp413368_c1_seq5	42.582	8.92105	2.03571	4.38229	1.1744e-05	0.00592189	.	.	.	.	.
comp420780_c0_seq25	42.0499	8.90343	1.98987	4.47438	7.66348e-06	0.0044568	.	.	.	.	.
comp426127_c0_seq8	41.5299	8.88622	2.23887	3.96907	7.21531e-05	0.0199495	sp|P08548|LIN1_NYCCO^sp|P08548|LIN1_NYCCO^Q:2541-1459,H:556-924^30.16%ID^E:3e-30^.^.	comp426127_c0_seq8|m.401787	508-2547[-]	LIN1_NYCCO^LIN1_NYCCO^Q:3-363,H:556-924^30.69%ID^E:2e-35^RecName: Full=LINE-1 reverse transcriptase homolog;^Eukaryota; Metazoa; Chordata; Craniata; Vertebrata; Euteleostomi; Mammalia; Eutheria; Euarchontoglires; Primates; Strepsirrhini; Lorisiformes; Lorisidae; Nycticebus	.
comp405570_c0_seq2	40.9007	8.86267	2.20126	4.02618	5.66892e-05	0.0170033	.	comp405570_c0_seq2|m.287966	3-578[+]	.	.
comp423931_c0_seq27	40.6464	8.85374	2.42704	3.64795	0.000264339	0.0495358	.	comp423931_c0_seq27|m.386776	315-1364[-]	.	.
comp427645_c0_seq3	40.0712	8.834	1.99663	4.42445	9.66896e-06	0.00524005	sp|Q5RHP9|ERIC3_HUMAN^sp|Q5RHP9|ERIC3_HUMAN^Q:1017-1481,H:278-441^40.72%ID^E:5e-28^.^.`sp|Q5RHP9|ERIC3_HUMAN^sp|Q5RHP9|ERIC3_HUMAN^Q:207-500,H:1-99^55.56%ID^E:1e-26^.^.	comp427645_c0_seq3|m.410699	207-3818[+]	ERIC3_HUMAN^ERIC3_HUMAN^Q:1-392,H:1-399^36.19%ID^E:8e-69^RecName: Full=Glutamate-rich protein 3;^Eukaryota; Metazoa; Chordata; Craniata; Vertebrata; Euteleostomi; Mammalia; Eutheria; Euarchontoglires; Primates; Haplorrhini; Catarrhini; Hominidae; Homo	KEGG:hsa:127254
comp404878_c0_seq6	39.6022	8.817	1.99747	4.41407	1.01444e-05	0.0053209	.	.	.	.	.
comp423990_c0_seq13	39.5923	8.81652	1.99634	4.41633	1.0039e-05	0.00531256	.	comp423990_c0_seq13|m.387060	3675-4124[-]	.	.
comp420410_c0_seq8	39.1451	8.80078	2.06634	4.25911	2.05243e-05	0.00846573	sp|Q60803|TRAF3_MOUSE^sp|Q60803|TRAF3_MOUSE^Q:2622-1033,H:39-565^34.87%ID^E:2e-112^.^.	comp420410_c0_seq8|m.365942	1021-2697[-]	TRAF3_MOUSE^TRAF3_MOUSE^Q:26-555,H:39-565^34.87%ID^E:5e-118^RecName: Full=TNF receptor-associated factor 3;^Eukaryota; Metazoa; Chordata; Craniata; Vertebrata; Euteleostomi; Mammalia; Eutheria; Euarchontoglires; Glires; Rodentia; Myomorpha; Muroidea; Muridae; Murinae; Mus; Mus	KEGG:mmu:22031`KO:K03174
comp405898_c0_seq69	39.1586	8.80012	2.04061	4.31249	1.61423e-05	0.00723968	sp|P27448|MARK3_HUMAN^sp|P27448|MARK3_HUMAN^Q:575-1540,H:1-333^80.54%ID^E:4e-175^.^.`sp|P27448|MARK3_HUMAN^sp|P27448|MARK3_HUMAN^Q:3727-4278,H:557-753^63.13%ID^E:8e-63^.^.	comp405898_c0_seq69|m.290089	575-1633[+]	MARK3_MOUSE^MARK3_MOUSE^Q:1-322,H:1-333^80.48%ID^E:0^RecName: Full=MAP/microtubule affinity-regulating kinase 3;^Eukaryota; Metazoa; Chordata; Craniata; Vertebrata; Euteleostomi; Mammalia; Eutheria; Euarchontoglires; Glires; Rodentia; Myomorpha; Muroidea; Muridae; Murinae; Mus; Mus	KEGG:mmu:17169`KO:K08798
comp427501_c1_seq4	38.9813	8.79375	2.01436	4.36552	1.26819e-05	0.00622517	.	.	.	.	.
comp421751_c0_seq14	109.706	8.78627	1.80323	4.87251	1.10188e-06	0.00106493	sp|Q6P9S0|MTSSL_MOUSE^sp|Q6P9S0|MTSSL_MOUSE^Q:345-1118,H:1-255^66.28%ID^E:2e-103^.^.	comp421751_c0_seq14|m.373961	4283-5197[+]	.	.
comp407524_c0_seq36	38.6521	8.78133	2.04297	4.29831	1.72108e-05	0.00764443	sp|P68827|NAGPA_BOVIN^sp|P68827|NAGPA_BOVIN^Q:1811-1425,H:181-316^39.71%ID^E:9e-24^.^.	comp407524_c0_seq36|m.298295	1419-1787[-]	NAGPA_BOVIN^NAGPA_BOVIN^Q:6-121,H:196-316^42.15%ID^E:2e-27^RecName: Full=N-acetylglucosamine-1-phosphodiester alpha-N-acetylglucosaminidase;^Eukaryota; Metazoa; Chordata; Craniata; Vertebrata; Euteleostomi; Mammalia; Eutheria; Laurasiatheria; Cetartiodactyla; Ruminantia; Pecora; Bovidae; Bovinae; Bos	.
comp417318_c0_seq12	38.1711	8.76298	2.2693	3.86154	0.000112675	0.0277379	.	comp417318_c0_seq12|m.349371	2279-2842[+]	.	.
comp423994_c2_seq4	37.9979	8.75726	2.0009	4.37666	1.20513e-05	0.00603009	.	comp423994_c2_seq4|m.387085	856-1329[+]	.	.
comp405720_c0_seq11	37.9938	8.75628	2.15902	4.05567	4.99917e-05	0.0155764	sp|Q8N0N3|BGBP_PENMO^sp|Q8N0N3|BGBP_PENMO^Q:2651-2181,H:28-190^63.8%ID^E:1e-62^.^.	comp405720_c0_seq11|m.288925	2166-2708[-]	BGBP_PENMO^BGBP_PENMO^Q:17-176,H:26-190^63.86%ID^E:3e-70^RecName: Full=Beta-1,3-glucan-binding protein {ECO:0000312|EMBL:AAM21213.1};^Eukaryota; Metazoa; Ecdysozoa; Arthropoda; Crustacea; Malacostraca; Eumalacostraca; Eucarida; Decapoda; Dendrobranchiata; Penaeoidea; Penaeidae; Penaeus	.
comp417832_c0_seq1	37.665	8.74536	2.27387	3.84603	0.000120048	0.0288058	sp|P09957|YELL_DROME^sp|P09957|YELL_DROME^Q:2364-1324,H:29-371^26.94%ID^E:1e-25^.^.	comp417832_c0_seq1|m.352163	1120-2445[-]	YELL_DROSI^YELL_DROSI^Q:28-374,H:29-371^26.94%ID^E:1e-26^RecName: Full=Protein yellow;^Eukaryota; Metazoa; Ecdysozoa; Arthropoda; Hexapoda; Insecta; Pterygota; Neoptera; Holometabola; Diptera; Brachycera; Muscomorpha; Ephydroidea; Drosophilidae; Drosophila; Sophophora	KEGG:dsi:Dsimw501_GD24705
comp427545_c0_seq1	37.6157	8.74324	2.05297	4.25883	2.05501e-05	0.00846573	.	.	.	.	.
comp409348_c0_seq3	37.5564	8.74023	2.00499	4.35924	1.30516e-05	0.00633635	.	.	.	.	.
comp424911_c0_seq4	37.249	8.72895	2.02593	4.30861	1.64281e-05	0.00732798	sp|Q9DB72|BTBDH_MOUSE^sp|Q9DB72|BTBDH_MOUSE^Q:4502-3720,H:63-317^31.34%ID^E:7e-28^.^.	comp424911_c0_seq4|m.393245	3357-4598[-]	BTBDH_MOUSE^BTBDH_MOUSE^Q:33-293,H:63-317^31.34%ID^E:9e-30^RecName: Full=BTB/POZ domain-containing protein 17;^Eukaryota; Metazoa; Chordata; Craniata; Vertebrata; Euteleostomi; Mammalia; Eutheria; Euarchontoglires; Glires; Rodentia; Myomorpha; Muroidea; Muridae; Murinae; Mus; Mus	KEGG:mmu:72014
comp420543_c0_seq2	37.1898	8.72586	2.01983	4.3201	1.5596e-05	0.00720308	.	comp420543_c0_seq2|m.366815	294-2144[+]	.	.
comp426190_c0_seq42	37.168	8.72453	2.21365	3.94124	8.10623e-05	0.0218072	.	.	.	.	.
comp423728_c0_seq10	37.0754	8.72104	2.10045	4.15198	3.29606e-05	0.0114299	sp|P47990|XDH_CHICK^sp|P47990|XDH_CHICK^Q:1984-4236,H:586-1335^47.41%ID^E:0^.^.`sp|P47990|XDH_CHICK^sp|P47990|XDH_CHICK^Q:257-1615,H:8-502^33.67%ID^E:1e-69^.^.	comp423728_c0_seq10|m.385533	242-1642[+]	XDH_DROME^XDH_DROME^Q:6-465,H:4-485^36.98%ID^E:1e-88^RecName: Full=Xanthine dehydrogenase;^Eukaryota; Metazoa; Ecdysozoa; Arthropoda; Hexapoda; Insecta; Pterygota; Neoptera; Holometabola; Diptera; Brachycera; Muscomorpha; Ephydroidea; Drosophilidae; Drosophila; Sophophora	KEGG:dme:Dmel_CG7642`KO:K00106
comp427123_c0_seq6	36.9178	8.71528	2.01992	4.31466	1.59847e-05	0.00723968	sp|Q9UGM6|SYWM_HUMAN^sp|Q9UGM6|SYWM_HUMAN^Q:124-1092,H:37-360^52.78%ID^E:8e-107^.^.	comp427123_c0_seq6|m.407667	1-1095[+]	SYWM_HUMAN^SYWM_HUMAN^Q:42-364,H:37-360^52.78%ID^E:1e-123^RecName: Full=Tryptophan--tRNA ligase, mitochondrial;^Eukaryota; Metazoa; Chordata; Craniata; Vertebrata; Euteleostomi; Mammalia; Eutheria; Euarchontoglires; Primates; Haplorrhini; Catarrhini; Hominidae; Homo	KEGG:hsa:10352`KO:K01867
comp415596_c0_seq22	36.7899	8.71116	2.04223	4.26552	1.9944e-05	0.00839409	sp|O55092|SLK_CAVPO^sp|O55092|SLK_CAVPO^Q:649-1596,H:1-312^62.97%ID^E:7e-133^.^.`sp|O55092|SLK_CAVPO^sp|O55092|SLK_CAVPO^Q:2833-4158,H:741-1183^43.21%ID^E:1e-83^.^.	comp415596_c0_seq22|m.341149	649-4260[+]	SLK_HUMAN^SLK_HUMAN^Q:1-316,H:1-312^62.97%ID^E:5e-137^RecName: Full=STE20-like serine/threonine-protein kinase;^Eukaryota; Metazoa; Chordata; Craniata; Vertebrata; Euteleostomi; Mammalia; Eutheria; Euarchontoglires; Primates; Haplorrhini; Catarrhini; Hominidae; Homo	KEGG:hsa:9748`KO:K08836
comp413697_c1_seq6	36.7644	8.71046	2.25844	3.85684	0.00011486	0.0279464	.	comp413697_c1_seq6|m.331014	1838-4795[-]	RRBP1_MOUSE^RRBP1_MOUSE^Q:225-933,H:856-1593^23.66%ID^E:1e-16^RecName: Full=Ribosome-binding protein 1;^Eukaryota; Metazoa; Chordata; Craniata; Vertebrata; Euteleostomi; Mammalia; Eutheria; Euarchontoglires; Glires; Rodentia; Myomorpha; Muroidea; Muridae; Murinae; Mus; Mus	KEGG:mmu:81910`KO:K14000
comp422826_c2_seq15	36.6676	8.7063	2.03344	4.28156	1.85585e-05	0.00797169	sp|O46503|ST1C2_RABIT^sp|O46503|ST1C2_RABIT^Q:3403-2525,H:2-290^28.71%ID^E:1e-26^.^.	comp422826_c2_seq15|m.380028	2501-3457[-]	ST1C2_RABIT^ST1C2_RABIT^Q:19-311,H:2-290^27.83%ID^E:2e-30^RecName: Full=Sulfotransferase 1C2;^Eukaryota; Metazoa; Chordata; Craniata; Vertebrata; Euteleostomi; Mammalia; Eutheria; Euarchontoglires; Glires; Lagomorpha; Leporidae; Oryctolagus	KEGG:ocu:100009458`KO:K01025
comp401271_c0_seq5	36.6713	8.70514	2.16404	4.02263	5.75525e-05	0.0172115	sp|Q5R440|CALX_PONAB^sp|Q5R440|CALX_PONAB^Q:2743-1367,H:57-512^59.48%ID^E:7e-155^.^.	comp401271_c0_seq5|m.267429	1361-2875[-]	CALX_HUMAN^CALX_HUMAN^Q:45-501,H:57-510^59.74%ID^E:0^RecName: Full=Calnexin;^Eukaryota; Metazoa; Chordata; Craniata; Vertebrata; Euteleostomi; Mammalia; Eutheria; Euarchontoglires; Primates; Haplorrhini; Catarrhini; Hominidae; Homo	KEGG:hsa:821`KO:K08054
comp421030_c0_seq4	36.2912	8.69108	2.00826	4.32767	1.50696e-05	0.00702092	.	comp421030_c0_seq4|m.369502	314-859[+]	.	.
comp424963_c4_seq14	36.2418	8.68844	2.04415	4.2504	2.13388e-05	0.0087005	.	.	.	.	.
comp415176_c0_seq7	35.9953	8.67826	2.26696	3.82814	0.000129113	0.0301214	sp|Q8R2S9|ARP8_MOUSE^sp|Q8R2S9|ARP8_MOUSE^Q:2965-1772,H:35-432^51.26%ID^E:5e-133^.^.`sp|Q8R2S9|ARP8_MOUSE^sp|Q8R2S9|ARP8_MOUSE^Q:1383-1036,H:509-624^63.79%ID^E:1e-42^.^.	comp415176_c0_seq7|m.338994	1033-1569[-]	ARP8_DANRE^ARP8_DANRE^Q:61-178,H:506-623^62.71%ID^E:5e-49^RecName: Full=Actin-related protein 8;^Eukaryota; Metazoa; Chordata; Craniata; Vertebrata; Euteleostomi; Actinopterygii; Neopterygii; Teleostei; Ostariophysi; Cypriniformes; Cyprinidae; Danio	KEGG:dre:326866`KO:K11673
comp427821_c0_seq17	35.8299	8.67215	2.0205	4.29209	1.77001e-05	0.00773022	.	.	.	.	.
comp426953_c0_seq9	92.5588	8.66514	1.86795	4.63884	3.50364e-06	0.0024878	.	comp426953_c0_seq9|m.406613	370-1896[-]	.	.
comp423542_c0_seq6	35.367	8.65454	2.37274	3.64748	0.000264823	0.0495375	.	comp423542_c0_seq6|m.384411	522-2732[+]	SI1L2_MOUSE^SI1L2_MOUSE^Q:491-734,H:1450-1721^33.69%ID^E:4e-23^RecName: Full=Signal-induced proliferation-associated 1-like protein 2;^Eukaryota; Metazoa; Chordata; Craniata; Vertebrata; Euteleostomi; Mammalia; Eutheria; Euarchontoglires; Glires; Rodentia; Myomorpha; Muroidea; Muridae; Murinae; Mus; Mus	KEGG:mmu:244668`KO:K17702
comp396322_c0_seq5	34.9844	8.63735	2.07624	4.1601	3.18109e-05	0.0112462	sp|E6ZIJ1|HOIL1_DICLA^sp|E6ZIJ1|HOIL1_DICLA^Q:1075-107,H:392-707^53.07%ID^E:3e-109^.^.	comp396322_c0_seq5|m.245692	104-835[-]	HOIL1_DICLA^HOIL1_DICLA^Q:1-243,H:465-707^58.02%ID^E:4e-104^RecName: Full=RanBP-type and C3HC4-type zinc finger-containing protein 1;^Eukaryota; Metazoa; Chordata; Craniata; Vertebrata; Euteleostomi; Actinopterygii; Neopterygii; Teleostei; Neoteleostei; Acanthomorphata; Eupercaria; Moronidae; Dicentrarchus	.
comp424662_c2_seq5	34.7836	8.63051	2.1112	4.08796	4.35188e-05	0.0141509	.	comp424662_c2_seq5|m.391859	2400-5369[-]	DOME_DROME^DOME_DROME^Q:49-624,H:44-621^21.88%ID^E:2e-11^RecName: Full=Cytokine receptor;^Eukaryota; Metazoa; Ecdysozoa; Arthropoda; Hexapoda; Insecta; Pterygota; Neoptera; Holometabola; Diptera; Brachycera; Muscomorpha; Ephydroidea; Drosophilidae; Drosophila; Sophophora	KEGG:dme:Dmel_CG14226`KO:K19599
comp425286_c0_seq10	34.5194	8.61919	2.03601	4.23338	2.30207e-05	0.00913642	sp|Q9CZV5|ST65G_MOUSE^sp|Q9CZV5|ST65G_MOUSE^Q:1858-812,H:4-368^38.61%ID^E:2e-55^.^.	comp425286_c0_seq10|m.396038	671-1885[-]	ST65G_MOUSE^ST65G_MOUSE^Q:10-358,H:4-368^38.61%ID^E:3e-58^RecName: Full=STAGA complex 65 subunit gamma;^Eukaryota; Metazoa; Chordata; Craniata; Vertebrata; Euteleostomi; Mammalia; Eutheria; Euarchontoglires; Glires; Rodentia; Myomorpha; Muroidea; Muridae; Murinae; Mus; Mus	KEGG:mmu:72195`KO:K11316
comp418083_c0_seq5	34.3853	8.61272	2.03007	4.24257	2.20979e-05	0.00890562	sp|D3ZYR1|FCHO2_RAT^sp|D3ZYR1|FCHO2_RAT^Q:56-2755,H:3-808^37.67%ID^E:2e-172^.^.	comp418083_c0_seq5|m.353261	56-2782[+]	FCHO2_PONAB^FCHO2_PONAB^Q:1-900,H:3-809^39.54%ID^E:0^RecName: Full=F-BAR domain only protein 2;^Eukaryota; Metazoa; Chordata; Craniata; Vertebrata; Euteleostomi; Mammalia; Eutheria; Euarchontoglires; Primates; Haplorrhini; Catarrhini; Hominidae; Pongo	KEGG:pon:100173197`KO:K20042
comp417842_c0_seq9	34.2553	8.60765	2.01325	4.27551	1.90702e-05	0.00812458	.	.	.	.	.
comp424577_c0_seq3	34.0738	8.59915	2.13409	4.02942	5.59144e-05	0.0169168	.	comp424577_c0_seq3|m.391098	84-2438[-]	.	.
comp421469_c0_seq20	33.873	8.59213	2.07377	4.14324	3.42434e-05	0.011719	.	comp421469_c0_seq20|m.372167	627-2339[-]	.	.
comp417431_c0_seq2	33.7961	8.58832	2.01685	4.25828	2.06008e-05	0.00846573	.	.	.	.	.
comp367332_c1_seq3	33.1221	8.55968	2.05392	4.16748	3.07988e-05	0.0109719	sp|Q96IV6|FXDC2_HUMAN^sp|Q96IV6|FXDC2_HUMAN^Q:59-616,H:130-315^47.87%ID^E:3e-50^.^.	comp367332_c1_seq3|m.179112	110-643[+]	FXDC2_HUMAN^FXDC2_HUMAN^Q:1-169,H:148-315^50.59%ID^E:2e-52^RecName: Full=Fatty acid hydroxylase domain-containing protein 2;^Eukaryota; Metazoa; Chordata; Craniata; Vertebrata; Euteleostomi; Mammalia; Eutheria; Euarchontoglires; Primates; Haplorrhini; Catarrhini; Hominidae; Homo	KEGG:hsa:10826`KO:K07750
comp424303_c1_seq23	33.1143	8.55965	2.15795	3.96657	7.29149e-05	0.0199758	sp|Q9JII1|INP5E_MOUSE^sp|Q9JII1|INP5E_MOUSE^Q:2754-1714,H:287-624^49%ID^E:7e-102^.^.	comp424303_c1_seq23|m.389219	1645-2682[-]	INP5E_RAT^INP5E_RAT^Q:5-344,H:315-646^48.41%ID^E:2e-103^RecName: Full=72 kDa inositol polyphosphate 5-phosphatase;^Eukaryota; Metazoa; Chordata; Craniata; Vertebrata; Euteleostomi; Mammalia; Eutheria; Euarchontoglires; Glires; Rodentia; Myomorpha; Muroidea; Muridae; Murinae; Rattus	.
comp420679_c1_seq4	32.716	8.54099	2.02982	4.20776	2.57918e-05	0.00996075	.	.	.	.	.
comp425756_c1_seq9	32.5683	8.53525	2.04189	4.18008	2.91402e-05	0.0106724	sp|D3YXG0|HMCN1_MOUSE^sp|D3YXG0|HMCN1_MOUSE^Q:689-11737,H:1974-5634^36.11%ID^E:0^.^.`sp|D3YXG0|HMCN1_MOUSE^sp|D3YXG0|HMCN1_MOUSE^Q:65-8317,H:273-3065^34.44%ID^E:0^.^.`sp|D3YXG0|HMCN1_MOUSE^sp|D3YXG0|HMCN1_MOUSE^Q:461-3865,H:3419-4527^30.68%ID^E:6e-113^.^.`sp|D3YXG0|HMCN1_MOUSE^sp|D3YXG0|HMCN1_MOUSE^Q:623-3298,H:3652-4530^31.34%ID^E:4e-95^.^.	comp425756_c1_seq9|m.399145	2-11740[+]	HMCN1_MOUSE^HMCN1_MOUSE^Q:230-3912,H:1974-5634^36.35%ID^E:0^RecName: Full=Hemicentin-1 {ECO:0000312|MGI:MGI:2685047};^Eukaryota; Metazoa; Chordata; Craniata; Vertebrata; Euteleostomi; Mammalia; Eutheria; Euarchontoglires; Glires; Rodentia; Myomorpha; Muroidea; Muridae; Murinae; Mus; Mus`HMCN1_MOUSE^HMCN1_MOUSE^Q:22-2772,H:273-3065^34.51%ID^E:0^RecName: Full=Hemicentin-1 {ECO:0000312|MGI:MGI:26850…	KEGG:mmu:545370`KO:K17341
comp425738_c0_seq3	32.2963	8.52317	2.04473	4.16837	3.06792e-05	0.0109719	.	.	.	.	.
comp424336_c0_seq6	32.2449	8.51951	2.14447	3.97279	7.10363e-05	0.0197199	.	comp424336_c0_seq6|m.389521	142-1299[+]	.	.
comp415822_c0_seq24	32.042	8.51143	2.02382	4.20563	2.60353e-05	0.00996075	sp|D3ZR10|DCDC2_RAT^sp|D3ZR10|DCDC2_RAT^Q:2271-1168,H:5-352^28.35%ID^E:2e-22^.^.	comp415822_c0_seq24|m.342322	277-2280[-]	DCDC2_RAT^DCDC2_RAT^Q:4-371,H:5-352^28.35%ID^E:2e-23^RecName: Full=Doublecortin domain-containing protein 2;^Eukaryota; Metazoa; Chordata; Craniata; Vertebrata; Euteleostomi; Mammalia; Eutheria; Euarchontoglires; Glires; Rodentia; Myomorpha; Muroidea; Muridae; Murinae; Rattus	KEGG:rno:291130
comp421937_c0_seq6	31.8449	8.50249	2.02374	4.20138	2.65292e-05	0.00996075	sp|Q6DH23|V26BL_DANRE^sp|Q6DH23|V26BL_DANRE^Q:1435-1692,H:217-302^82.56%ID^E:5e-39^.^.	comp421937_c0_seq6|m.375107	1486-1794[+]	V26BL_DANRE^V26BL_DANRE^Q:1-69,H:234-302^84.06%ID^E:6e-35^RecName: Full=Vacuolar protein sorting-associated protein 26B-like;^Eukaryota; Metazoa; Chordata; Craniata; Vertebrata; Euteleostomi; Actinopterygii; Neopterygii; Teleostei; Ostariophysi; Cypriniformes; Cyprinidae; Danio	KEGG:dre:436688`KO:K18466
comp412769_c1_seq1	31.5553	8.48969	2.0479	4.14556	3.38981e-05	0.011639	.	.	.	.	.
comp416953_c0_seq3	89.6207	8.48884	1.82854	4.64242	3.44356e-06	0.00247887	.	.	.	.	.
comp426702_c0_seq7	31.3129	8.47896	2.13994	3.96224	7.42509e-05	0.0202356	.	comp426702_c0_seq7|m.405217	3203-3688[-]	TIMP_DROME^TIMP_DROME^Q:11-153,H:15-139^25.34%ID^E:6e-07^RecName: Full=Tissue inhibitor of metalloproteases;^Eukaryota; Metazoa; Ecdysozoa; Arthropoda; Hexapoda; Insecta; Pterygota; Neoptera; Holometabola; Diptera; Brachycera; Muscomorpha; Ephydroidea; Drosophilidae; Drosophila; Sophophora	KEGG:dme:Dmel_CG6281`KO:K16866
comp416081_c0_seq6	31.3088	8.47746	2.04235	4.15084	3.31252e-05	0.0114489	sp|B5X4E0|CALUB_SALSA^sp|B5X4E0|CALUB_SALSA^Q:1334-2185,H:35-316^44.76%ID^E:3e-63^.^.	comp416081_c0_seq6|m.343316	1271-2188[+]	CALUB_SALSA^CALUB_SALSA^Q:4-305,H:3-316^42.77%ID^E:1e-73^RecName: Full=Calumenin-B;^Eukaryota; Metazoa; Chordata; Craniata; Vertebrata; Euteleostomi; Actinopterygii; Neopterygii; Teleostei; Protacanthopterygii; Salmoniformes; Salmonidae; Salmoninae; Salmo	KEGG:sasa:106573432
comp426226_c0_seq1	30.9089	8.46009	2.09057	4.04679	5.19252e-05	0.0160828	.	comp426226_c0_seq1|m.402253	628-1980[+]	.	.
comp419070_c0_seq9	30.7887	8.45468	2.30085	3.6746	0.000238226	0.0464781	.	.	.	.	.
comp402497_c0_seq3	30.5756	8.44281	2.13658	3.95156	7.76447e-05	0.0209961	sp|Q5ZIE6|ULA1_CHICK^sp|Q5ZIE6|ULA1_CHICK^Q:15-1652,H:1-532^59.85%ID^E:0^.^.	comp402497_c0_seq3|m.272712	3-1664[+]	ULA1_CHICK^ULA1_CHICK^Q:5-553,H:1-535^59.71%ID^E:0^RecName: Full=NEDD8-activating enzyme E1 regulatory subunit;^Eukaryota; Metazoa; Chordata; Craniata; Vertebrata; Euteleostomi; Archelosauria; Archosauria; Dinosauria; Saurischia; Theropoda; Coelurosauria; Aves; Neognathae; Galloanserae; Galliformes; Phasianidae; Phasianinae; Gallus	KEGG:gga:415792`KO:K04532
comp420697_c0_seq1	30.3275	8.43275	2.10644	4.00332	6.24591e-05	0.0179598	sp|Q80XQ2|TBCD5_MOUSE^sp|Q80XQ2|TBCD5_MOUSE^Q:8531-7458,H:53-408^55.87%ID^E:2e-126^.^.	comp420697_c0_seq1|m.367731	7344-8783[-]	TBCD5_HUMAN^TBCD5_HUMAN^Q:51-457,H:32-423^52.21%ID^E:3e-147^RecName: Full=TBC1 domain family member 5;^Eukaryota; Metazoa; Chordata; Craniata; Vertebrata; Euteleostomi; Mammalia; Eutheria; Euarchontoglires; Primates; Haplorrhini; Catarrhini; Hominidae; Homo	KEGG:hsa:9779`KO:K18469
comp403418_c0_seq12	30.1086	8.42119	2.03872	4.13063	3.61768e-05	0.0121911	.	comp403418_c0_seq12|m.277161	222-1535[-]	.	.
comp419853_c0_seq2	29.953	8.41498	2.18098	3.85836	0.000114152	0.0279042	.	.	.	.	.
comp414928_c0_seq1	29.7518	8.40387	2.04835	4.10275	4.08273e-05	0.0135286	sp|Q9W6S3|SIN1_CHICK^sp|Q9W6S3|SIN1_CHICK^Q:164-1681,H:1-508^48.05%ID^E:7e-154^.^.	comp414928_c0_seq1|m.337520	164-1714[+]	SIN1_CHICK^SIN1_CHICK^Q:1-506,H:1-508^48.05%ID^E:1e-158^RecName: Full=Target of rapamycin complex 2 subunit MAPKAP1;^Eukaryota; Metazoa; Chordata; Craniata; Vertebrata; Euteleostomi; Archelosauria; Archosauria; Dinosauria; Saurischia; Theropoda; Coelurosauria; Aves; Neognathae; Galloanserae; Galliformes; Phasianidae; Phasianinae; Gallus	KEGG:gga:395627`KO:K20410
comp421729_c1_seq18	29.6769	8.40029	2.0445	4.10872	3.97862e-05	0.0132256	.	.	.	.	.
comp426509_c0_seq8	29.6848	8.40018	2.12375	3.95535	7.64217e-05	0.020719	sp|Q920N5|PEX5_CRIGR^sp|Q920N5|PEX5_CRIGR^Q:3115-1397,H:1-638^50.39%ID^E:0^.^.	comp426509_c0_seq8|m.404136	1388-3115[-]	PEX5_CRIGR^PEX5_CRIGR^Q:1-573,H:1-638^50.7%ID^E:0^RecName: Full=Peroxisomal targeting signal 1 receptor;^Eukaryota; Metazoa; Chordata; Craniata; Vertebrata; Euteleostomi; Mammalia; Eutheria; Euarchontoglires; Glires; Rodentia; Myomorpha; Muroidea; Cricetidae; Cricetinae; Cricetulus	KEGG:cge:100689015`KO:K13342
comp415403_c0_seq5	75.5841	8.37107	1.84367	4.54044	5.61374e-06	0.00352986	.	comp415403_c0_seq5|m.339989	3162-4550[-]	.	.
comp412193_c0_seq44	29.0482	8.36928	2.05609	4.07049	4.69143e-05	0.014839	sp|P70122|SBDS_MOUSE^sp|P70122|SBDS_MOUSE^Q:2898-3227,H:44-153^72.73%ID^E:7e-46^.^.	comp412193_c0_seq44|m.323369	2961-3260[+]	SBDS_RAT^SBDS_RAT^Q:1-89,H:65-153^70.79%ID^E:2e-39^RecName: Full=Ribosome maturation protein SBDS;^Eukaryota; Metazoa; Chordata; Craniata; Vertebrata; Euteleostomi; Mammalia; Eutheria; Euarchontoglires; Glires; Rodentia; Myomorpha; Muroidea; Muridae; Murinae; Rattus	KEGG:rno:288615`KO:K14574
comp409752_c0_seq5	28.9931	8.36701	2.03592	4.1097	3.96181e-05	0.0132118	.	comp409752_c0_seq5|m.310356	1057-1755[-]	.	.
comp414318_c0_seq11	82.8448	8.36066	1.90719	4.38376	1.16649e-05	0.00591056	.	comp414318_c0_seq11|m.334320	3716-4390[+]	.	.
comp417466_c0_seq4	28.8236	8.35826	2.04458	4.08801	4.35081e-05	0.0141509	.	comp417466_c0_seq4|m.350274	1819-2832[-]	KAPR_ASPFU^KAPR_ASPFU^Q:98-280,H:186-339^31.18%ID^E:4e-12^RecName: Full=cAMP-dependent protein kinase regulatory subunit;^Eukaryota; Fungi; Dikarya; Ascomycota; Pezizomycotina; Eurotiomycetes; Eurotiomycetidae; Eurotiales; Aspergillaceae; Aspergillus	KEGG:afm:AFUA_3G10000`KO:K04739
comp417265_c0_seq3	28.7763	8.35572	2.05642	4.06323	4.83978e-05	0.0151606	sp|Q6GNV7|DIRC2_XENLA^sp|Q6GNV7|DIRC2_XENLA^Q:2986-1652,H:25-455^36.53%ID^E:4e-81^.^.	comp417265_c0_seq3|m.348923	1592-3073[-]	DIRC2_XENLA^DIRC2_XENLA^Q:15-474,H:6-455^35.9%ID^E:7e-90^RecName: Full=Disrupted in renal carcinoma protein 2 homolog;^Eukaryota; Metazoa; Chordata; Craniata; Vertebrata; Euteleostomi; Amphibia; Batrachia; Anura; Pipoidea; Pipidae; Xenopodinae; Xenopus; Xenopus	KEGG:xla:444251`KO:K15381
comp424594_c1_seq11	28.6816	8.35067	2.09742	3.9814	6.85096e-05	0.0192748	sp|Q5H8C4|VP13A_MOUSE^sp|Q5H8C4|VP13A_MOUSE^Q:100-9636,H:1-3112^34.88%ID^E:0^.^.	comp424594_c1_seq11|m.391276	100-9741[+]	VP13A_MOUSE^VP13A_MOUSE^Q:1-3179,H:1-3112^35.29%ID^E:0^RecName: Full=Vacuolar protein sorting-associated protein 13A;^Eukaryota; Metazoa; Chordata; Craniata; Vertebrata; Euteleostomi; Mammalia; Eutheria; Euarchontoglires; Glires; Rodentia; Myomorpha; Muroidea; Muridae; Murinae; Mus; Mus	KEGG:mmu:271564`KO:K19525
comp423337_c0_seq9	28.4018	8.33713	2.04118	4.08448	4.41762e-05	0.0142758	sp|Q8CDT7|CJ107_MOUSE^sp|Q8CDT7|CJ107_MOUSE^Q:465-1073,H:2-207^35.27%ID^E:4e-30^.^.	comp423337_c0_seq9|m.383223	213-1097[+]	CJ107_MOUSE^CJ107_MOUSE^Q:85-287,H:2-207^36.19%ID^E:5e-36^RecName: Full=Uncharacterized protein C10orf107 homolog;^Eukaryota; Metazoa; Chordata; Craniata; Vertebrata; Euteleostomi; Mammalia; Eutheria; Euarchontoglires; Glires; Rodentia; Myomorpha; Muroidea; Muridae; Murinae; Mus; Mus	KEGG:mmu:73287
comp420633_c0_seq1	28.4096	8.33693	2.09738	3.97493	7.03993e-05	0.0196087	sp|P42669|PURA_MOUSE^sp|P42669|PURA_MOUSE^Q:2720-2097,H:60-273^56.94%ID^E:1e-70^.^.	comp420633_c0_seq1|m.367391	2043-2780[-]	PURA_MOUSE^PURA_MOUSE^Q:19-228,H:58-273^57.34%ID^E:4e-79^RecName: Full=Transcriptional activator protein Pur-alpha;^Eukaryota; Metazoa; Chordata; Craniata; Vertebrata; Euteleostomi; Mammalia; Eutheria; Euarchontoglires; Glires; Rodentia; Myomorpha; Muroidea; Muridae; Murinae; Mus; Mus	KEGG:mmu:19290
comp427951_c0_seq9	28.1969	8.32732	2.05689	4.0485	5.15464e-05	0.016013	.	comp427951_c0_seq9|m.412666	2888-3319[-]	.	.
comp417778_c0_seq2	28.2027	8.32621	2.14755	3.87707	0.000105723	0.0267197	sp|Q95JC8|ARGI1_PIG^sp|Q95JC8|ARGI1_PIG^Q:1822-1331,H:5-168^54.27%ID^E:3e-53^.^.`sp|Q95JC8|ARGI1_PIG^sp|Q95JC8|ARGI1_PIG^Q:1125-730,H:168-300^53.38%ID^E:1e-35^.^.	comp417778_c0_seq2|m.351895	652-1053[-]	ARGI1_SCHPO^ARGI1_SCHPO^Q:4-114,H:210-320^51.35%ID^E:5e-34^RecName: Full=Arginase;^Eukaryota; Fungi; Dikarya; Ascomycota; Taphrinomycotina; Schizosaccharomycetes; Schizosaccharomycetales; Schizosaccharomycetaceae; Schizosaccharomyces	KEGG:spo:SPBP26C9.02c`KO:K01476
comp422092_c0_seq1	27.6155	8.29734	2.06649	4.01518	5.93998e-05	0.0174651	.	.	.	.	.
comp410446_c0_seq59	27.4855	8.29095	2.15288	3.8511	0.00011759	0.0283463	.	comp410446_c0_seq59|m.313650	489-3089[-]	.	.
comp427886_c0_seq62	27.3337	8.28235	2.05402	4.03226	5.52439e-05	0.0168114	.	comp427886_c0_seq62|m.412143	457-1644[+]	.	.
comp425598_c1_seq3	27.2786	8.27989	2.10536	3.93277	8.3972e-05	0.0224166	.	comp425598_c1_seq3|m.397942	237-2132[+]	.	.
comp407524_c0_seq15	27.2214	8.27652	2.06128	4.01523	5.93877e-05	0.0174651	sp|Q8BJ48|NAGPA_MOUSE^sp|Q8BJ48|NAGPA_MOUSE^Q:886-545,H:310-425^47.01%ID^E:2e-21^.^.	comp407524_c0_seq15|m.298255	3269-3823[-]	NAGPA_BOVIN^NAGPA_BOVIN^Q:47-184,H:48-182^35.71%ID^E:2e-15^RecName: Full=N-acetylglucosamine-1-phosphodiester alpha-N-acetylglucosaminidase;^Eukaryota; Metazoa; Chordata; Craniata; Vertebrata; Euteleostomi; Mammalia; Eutheria; Laurasiatheria; Cetartiodactyla; Ruminantia; Pecora; Bovidae; Bovinae; Bos	.
comp419494_c0_seq1	27.2193	8.27547	2.06366	4.0101	6.06939e-05	0.017696	sp|Q56A55|ABCB8_DANRE^sp|Q56A55|ABCB8_DANRE^Q:645-2336,H:128-701^55.08%ID^E:0^.^.	comp419494_c0_seq1|m.360201	231-968[+]	ABCB8_XENTR^ABCB8_XENTR^Q:138-245,H:101-208^50%ID^E:1e-29^RecName: Full=ATP-binding cassette sub-family B member 8, mitochondrial;^Eukaryota; Metazoa; Chordata; Craniata; Vertebrata; Euteleostomi; Amphibia; Batrachia; Anura; Pipoidea; Pipidae; Xenopodinae; Xenopus; Silurana	KEGG:xtr:100158634`KO:K05655
comp408946_c0_seq5	27.1839	8.27456	2.06411	4.00878	6.10336e-05	0.0176962	.	.	.	.	.
comp427513_c0_seq1	27.0794	8.26839	2.04731	4.03866	5.37564e-05	0.0165031	sp|Q8NEN9|PDZD8_HUMAN^sp|Q8NEN9|PDZD8_HUMAN^Q:6144-5059,H:92-471^36.36%ID^E:2e-65^.^.`sp|Q8NEN9|PDZD8_HUMAN^sp|Q8NEN9|PDZD8_HUMAN^Q:4500-3118,H:703-1099^31.25%ID^E:5e-49^.^.	comp427513_c0_seq1|m.409880	2596-6336[-]	PDZD8_HUMAN^PDZD8_HUMAN^Q:65-1073,H:92-1099^31.03%ID^E:2e-136^RecName: Full=PDZ domain-containing protein 8;^Eukaryota; Metazoa; Chordata; Craniata; Vertebrata; Euteleostomi; Mammalia; Eutheria; Euarchontoglires; Primates; Haplorrhini; Catarrhini; Hominidae; Homo	KEGG:hsa:118987
comp418759_c2_seq6	26.9395	8.2613	2.05176	4.02645	5.6625e-05	0.0170033	.	.	.	.	.
comp426177_c0_seq35	26.6083	8.24222	2.15351	3.82735	0.000129531	0.0301214	.	comp426177_c0_seq35|m.402022	316-5184[+]	.	.
comp413091_c0_seq4	25.9047	8.20349	2.17525	3.77129	0.000162405	0.0360279	.	.	.	.	.
comp422878_c1_seq29	25.7965	8.19935	2.11712	3.87287	0.000107561	0.0269236	sp|P16638|ACLY_RAT^sp|P16638|ACLY_RAT^Q:2498-645,H:483-1100^81.88%ID^E:0^.^.`sp|P16638|ACLY_RAT^sp|P16638|ACLY_RAT^Q:6719-5547,H:1-389^64.72%ID^E:6e-155^.^.	comp422878_c1_seq29|m.380513	5544-6719[-]	ACLY_SHEEP^ACLY_SHEEP^Q:1-391,H:1-389^65.23%ID^E:4e-173^RecName: Full=ATP-citrate synthase;^Eukaryota; Metazoa; Chordata; Craniata; Vertebrata; Euteleostomi; Mammalia; Eutheria; Laurasiatheria; Cetartiodactyla; Ruminantia; Pecora; Bovidae; Caprinae; Ovis	KEGG:oas:654404`KO:K01648
comp388714_c0_seq4	25.7315	8.19589	2.17817	3.76275	0.000168054	0.0368516	sp|O23320|CML8_ARATH^sp|O23320|CML8_ARATH^Q:380-781,H:18-147^47.01%ID^E:6e-27^.^.	comp388714_c0_seq4|m.221237	311-790[+]	CALM4_ARATH^CALM4_ARATH^Q:24-157,H:17-146^47.01%ID^E:3e-34^RecName: Full=Calmodulin-4;^Eukaryota; Viridiplantae; Streptophyta; Embryophyta; Tracheophyta; Spermatophyta; Magnoliophyta; eudicotyledons; Gunneridae; Pentapetalae; rosids; malvids; Brassicales; Brassicaceae; Camelineae; Arabidopsis`CALM4_ARATH^CALM4_ARATH^Q:94-159,H:10-75^43.94%ID^E:5e-11^RecName: Full=Calmodulin-4;^Eukaryota; Viridipl…	KEGG:ath:AT1G66410`KEGG:ath:AT5G37780`KO:K02183
comp425113_c0_seq7	25.7294	8.19497	2.0578	3.9824	6.82227e-05	0.0192748	sp|P10394|POL4_DROME^sp|P10394|POL4_DROME^Q:2611-6141,H:61-1235^26.42%ID^E:8e-131^.^.	comp425113_c0_seq7|m.394535	791-2464[+]	GAG_EIAVY^GAG_EIAVY^Q:485-535,H:383-433^33.33%ID^E:1e-06^RecName: Full=Gag polyprotein;^Viruses; Retro-transcribing viruses; Retroviridae; Orthoretrovirinae; Lentivirus; Equine lentivirus group	.
comp421064_c0_seq1	66.8356	8.1922	1.82029	4.50048	6.78004e-06	0.00404397	.	comp421064_c0_seq1|m.369779	347-2677[+]	.	.
comp421087_c0_seq4	25.6566	8.19172	2.19851	3.72604	0.000194515	0.0408517	.	.	.	.	.
comp410446_c0_seq71	25.5578	8.18408	2.16038	3.78826	0.000151707	0.0344241	.	comp410446_c0_seq71|m.313675	4391-5005[-]	.	.
comp422522_c0_seq6	25.4595	8.18059	2.18798	3.73888	0.000184844	0.0394557	sp|Q7RTX9|MOT14_HUMAN^sp|Q7RTX9|MOT14_HUMAN^Q:3163-2447,H:22-266^35.63%ID^E:3e-28^.^.`sp|Q7RTX9|MOT14_HUMAN^sp|Q7RTX9|MOT14_HUMAN^Q:1744-1157,H:309-502^32.99%ID^E:8e-22^.^.	comp422522_c0_seq6|m.378274	1121-3244[-]	MOT12_MOUSE^MOT12_MOUSE^Q:29-262,H:9-248^35.83%ID^E:3e-44^RecName: Full=Monocarboxylate transporter 12;^Eukaryota; Metazoa; Chordata; Craniata; Vertebrata; Euteleostomi; Mammalia; Eutheria; Euarchontoglires; Glires; Rodentia; Myomorpha; Muroidea; Muridae; Murinae; Mus; Mus`MOT12_MOUSE^MOT12_MOUSE^Q:499-679,H:244-426^27.32%ID^E:8e-16^RecName: Full=Monocarboxylate transporter 12;^Eukaryota; Metazoa…	KEGG:mmu:240638`KO:K11810
comp399431_c0_seq7	25.3077	8.17131	2.0685	3.95035	7.80357e-05	0.0210473	sp|P40261|NNMT_HUMAN^sp|P40261|NNMT_HUMAN^Q:1010-279,H:12-259^31.6%ID^E:5e-35^.^.	comp399431_c0_seq7|m.259235	276-1037[-]	NNMT_HUMAN^NNMT_HUMAN^Q:10-253,H:12-259^31.6%ID^E:3e-36^RecName: Full=Nicotinamide N-methyltransferase;^Eukaryota; Metazoa; Chordata; Craniata; Vertebrata; Euteleostomi; Mammalia; Eutheria; Euarchontoglires; Primates; Haplorrhini; Catarrhini; Hominidae; Homo	KEGG:hsa:4837`KO:K00541
comp418244_c0_seq36	25.2957	8.16936	2.11705	3.85884	0.000113926	0.0279042	.	.	.	.	.
comp425554_c1_seq3	24.9114	8.14737	2.10328	3.87365	0.000107216	0.0269017	.	.	.	.	.
comp420249_c0_seq1	24.8917	8.14589	2.1926	3.71518	0.000203062	0.0419711	sp|Q7ZXE1|CPT2_XENLA^sp|Q7ZXE1|CPT2_XENLA^Q:234-2132,H:26-653^53.71%ID^E:0^.^.	comp420249_c0_seq1|m.364871	135-2162[+]	CPT2_XENLA^CPT2_XENLA^Q:34-666,H:26-653^53.71%ID^E:0^RecName: Full=Carnitine O-palmitoyltransferase 2, mitochondrial;^Eukaryota; Metazoa; Chordata; Craniata; Vertebrata; Euteleostomi; Amphibia; Batrachia; Anura; Pipoidea; Pipidae; Xenopodinae; Xenopus; Xenopus	KEGG:xla:379893`KO:K08766
comp408159_c2_seq5	24.7143	8.13585	2.11252	3.85125	0.000117518	0.0283463	.	.	.	.	.
comp423330_c0_seq7	24.7143	8.13585	2.11252	3.85125	0.000117518	0.0283463	.	.	.	.	.
comp426601_c1_seq1	24.6217	8.13104	2.06461	3.93829	8.20644e-05	0.0219636	sp|A7Y2W8|SC6A9_XENLA^sp|A7Y2W8|SC6A9_XENLA^Q:270-1517,H:18-417^52.37%ID^E:1e-144^.^.	comp426601_c1_seq1|m.404691	135-1562[+]	SC6A9_XENLA^SC6A9_XENLA^Q:39-461,H:11-417^51.98%ID^E:3e-154^RecName: Full=Sodium- and chloride-dependent glycine transporter 1;^Eukaryota; Metazoa; Chordata; Craniata; Vertebrata; Euteleostomi; Amphibia; Batrachia; Anura; Pipoidea; Pipidae; Xenopodinae; Xenopus; Xenopus	KEGG:xla:100126661`KO:K05038
comp427568_c2_seq14	24.6119	8.1302	2.07698	3.91444	9.06146e-05	0.023945	.	.	.	.	.
comp418652_c1_seq76	24.6197	8.13004	2.19258	3.70798	0.000208921	0.0426752	sp|Q13574|DGKZ_HUMAN^sp|Q13574|DGKZ_HUMAN^Q:2449-707,H:351-943^63.74%ID^E:0^.^.	comp418652_c1_seq76|m.355978	506-2452[-]	DGKZ_MOUSE^DGKZ_MOUSE^Q:2-582,H:163-755^63.64%ID^E:0^RecName: Full=Diacylglycerol kinase zeta;^Eukaryota; Metazoa; Chordata; Craniata; Vertebrata; Euteleostomi; Mammalia; Eutheria; Euarchontoglires; Glires; Rodentia; Myomorpha; Muroidea; Muridae; Murinae; Mus; Mus	KEGG:mmu:104418`KO:K00901
comp419142_c0_seq27	24.5172	8.12425	2.12273	3.82727	0.000129571	0.0301214	sp|Q9UNH5|CC14A_HUMAN^sp|Q9UNH5|CC14A_HUMAN^Q:1429-2223,H:174-433^64.29%ID^E:1e-106^.^.`sp|Q9UNH5|CC14A_HUMAN^sp|Q9UNH5|CC14A_HUMAN^Q:285-902,H:1-206^77.18%ID^E:1e-105^.^.	comp419142_c0_seq27|m.358734	1471-2541[+]	CC14A_HUMAN^CC14A_HUMAN^Q:1-304,H:188-476^56.82%ID^E:1e-107^RecName: Full=Dual specificity protein phosphatase CDC14A;^Eukaryota; Metazoa; Chordata; Craniata; Vertebrata; Euteleostomi; Mammalia; Eutheria; Euarchontoglires; Primates; Haplorrhini; Catarrhini; Hominidae; Homo	KEGG:hsa:8556`KO:K06639
comp423052_c0_seq13	24.3695	8.11676	2.07169	3.91794	8.93084e-05	0.0237199	.	.	.	.	.
comp412430_c0_seq16	24.3399	8.11418	2.07778	3.90522	9.414e-05	0.0246272	sp|Q8IW35|CEP97_HUMAN^sp|Q8IW35|CEP97_HUMAN^Q:6598-6077,H:13-188^57.39%ID^E:9e-82^.^.`sp|Q8IW35|CEP97_HUMAN^sp|Q8IW35|CEP97_HUMAN^Q:5990-5343,H:204-409^39.63%ID^E:9e-82^.^.	comp412430_c0_seq16|m.325149	6074-6598[-]	CEP97_HUMAN^CEP97_HUMAN^Q:1-174,H:13-188^57.39%ID^E:8e-56^RecName: Full=Centrosomal protein of 97 kDa;^Eukaryota; Metazoa; Chordata; Craniata; Vertebrata; Euteleostomi; Mammalia; Eutheria; Euarchontoglires; Primates; Haplorrhini; Catarrhini; Hominidae; Homo	KEGG:hsa:79598`KO:K16717
comp410010_c0_seq3	23.8984	8.08743	2.11342	3.8267	0.000129872	0.0301242	.	.	.	.	.
comp426562_c1_seq7	23.8235	8.08297	2.10478	3.84029	0.000122889	0.0292097	.	comp426562_c1_seq7|m.404408	550-1413[+]	WHRN_MOUSE^WHRN_MOUSE^Q:195-281,H:822-909^31.46%ID^E:3e-06^RecName: Full=Whirlin;^Eukaryota; Metazoa; Chordata; Craniata; Vertebrata; Euteleostomi; Mammalia; Eutheria; Euarchontoglires; Glires; Rodentia; Myomorpha; Muroidea; Muridae; Murinae; Mus; Mus	KEGG:mmu:73750
comp408013_c0_seq15	23.7112	8.07626	2.09381	3.85721	0.00011469	0.0279464	.	comp408013_c0_seq15|m.301668	1511-2629[-]	.	.
comp399499_c0_seq4	23.6462	8.07266	2.073	3.89419	9.85293e-05	0.0253557	sp|A2AJL3|FGGY_MOUSE^sp|A2AJL3|FGGY_MOUSE^Q:1828-188,H:12-550^53.47%ID^E:0^.^.	comp399499_c0_seq4|m.259454	179-1834[-]	FGGY_MOUSE^FGGY_MOUSE^Q:3-549,H:12-550^53.47%ID^E:0^RecName: Full=FGGY carbohydrate kinase domain-containing protein;^Eukaryota; Metazoa; Chordata; Craniata; Vertebrata; Euteleostomi; Mammalia; Eutheria; Euarchontoglires; Glires; Rodentia; Myomorpha; Muroidea; Muridae; Murinae; Mus; Mus	KEGG:mmu:75578
comp418039_c0_seq4	23.6462	8.07266	2.073	3.89419	9.85293e-05	0.0253557	sp|Q3SZH6|TTLL9_BOVIN^sp|Q3SZH6|TTLL9_BOVIN^Q:738-1682,H:122-459^62.35%ID^E:5e-136^.^.	comp418039_c0_seq4|m.352983	816-1685[+]	TTLL9_BOVIN^TTLL9_BOVIN^Q:1-289,H:148-459^62.42%ID^E:1e-137^RecName: Full=Probable tubulin polyglutamylase TTLL9;^Eukaryota; Metazoa; Chordata; Craniata; Vertebrata; Euteleostomi; Mammalia; Eutheria; Laurasiatheria; Cetartiodactyla; Ruminantia; Pecora; Bovidae; Bovinae; Bos	KEGG:bta:529246`KO:K16603
comp427307_c0_seq1	23.589	8.06867	2.10939	3.82511	0.000130711	0.0301847	sp|Q09575|YRD6_CAEEL^sp|Q09575|YRD6_CAEEL^Q:1750-887,H:759-1058^33%ID^E:3e-39^.^.	comp427307_c0_seq1|m.408691	524-1477[-]	YRD6_CAEEL^YRD6_CAEEL^Q:16-149,H:866-1004^35.25%ID^E:2e-18^RecName: Full=Uncharacterized protein K02A2.6;^Eukaryota; Metazoa; Ecdysozoa; Nematoda; Chromadorea; Rhabditida; Rhabditoidea; Rhabditidae; Peloderinae; Caenorhabditis	.
comp376464_c1_seq1	23.459	8.06142	2.07024	3.89395	9.86254e-05	0.0253557	sp|Q8BNU0|ARMC6_MOUSE^sp|Q8BNU0|ARMC6_MOUSE^Q:177-1568,H:3-466^43.56%ID^E:1e-111^.^.	comp376464_c1_seq1|m.194464	87-1580[+]	ARMC6_MOUSE^ARMC6_MOUSE^Q:31-495,H:3-467^43.68%ID^E:9e-116^RecName: Full=Armadillo repeat-containing protein 6;^Eukaryota; Metazoa; Chordata; Craniata; Vertebrata; Euteleostomi; Mammalia; Eutheria; Euarchontoglires; Glires; Rodentia; Myomorpha; Muroidea; Muridae; Murinae; Mus; Mus	KEGG:mmu:76813
comp415394_c0_seq4	23.3071	8.05111	2.14695	3.75002	0.000176818	0.0382856	sp|Q71FD5|ZNRF2_MOUSE^sp|Q71FD5|ZNRF2_MOUSE^Q:1876-1421,H:87-238^100%ID^E:8e-82^.^.	comp415394_c0_seq4|m.339927	2-577[+]	.	.
comp424708_c0_seq9	23.2973	8.05034	2.20203	3.65586	0.000256316	0.0486123	sp|Q8C4U2|TM145_MOUSE^sp|Q8C4U2|TM145_MOUSE^Q:2402-1542,H:93-372^44.95%ID^E:5e-73^.^.	comp424708_c0_seq9|m.392066	1539-2405[-]	TM145_MOUSE^TM145_MOUSE^Q:2-288,H:93-372^44.95%ID^E:1e-78^RecName: Full=Transmembrane protein 145;^Eukaryota; Metazoa; Chordata; Craniata; Vertebrata; Euteleostomi; Mammalia; Eutheria; Euarchontoglires; Glires; Rodentia; Myomorpha; Muroidea; Muridae; Murinae; Mus; Mus	KEGG:mmu:330485
comp424209_c0_seq4	23.2146	8.04599	2.07982	3.8686	0.000109461	0.0272682	sp|Q6ZV73|FGD6_HUMAN^sp|Q6ZV73|FGD6_HUMAN^Q:2177-3823,H:872-1429^46.21%ID^E:7e-153^.^.	comp424209_c0_seq4|m.388609	2-3829[+]	FGD6_HUMAN^FGD6_HUMAN^Q:642-1274,H:801-1429^43.71%ID^E:4e-165^RecName: Full=FYVE, RhoGEF and PH domain-containing protein 6;^Eukaryota; Metazoa; Chordata; Craniata; Vertebrata; Euteleostomi; Mammalia; Eutheria; Euarchontoglires; Primates; Haplorrhini; Catarrhini; Hominidae; Homo	KEGG:hsa:55785`KO:K05724
comp425670_c0_seq16	23.1121	8.04005	2.07315	3.87818	0.000105242	0.0266628	sp|P29074|PTN4_HUMAN^sp|P29074|PTN4_HUMAN^Q:149-2965,H:2-911^51.86%ID^E:0^.^.	comp425670_c0_seq16|m.398684	152-2971[+]	PTN4_HUMAN^PTN4_HUMAN^Q:3-938,H:5-911^52.54%ID^E:0^RecName: Full=Tyrosine-protein phosphatase non-receptor type 4;^Eukaryota; Metazoa; Chordata; Craniata; Vertebrata; Euteleostomi; Mammalia; Eutheria; Euarchontoglires; Primates; Haplorrhini; Catarrhini; Hominidae; Homo	KEGG:hsa:5775`KO:K18037
comp419681_c0_seq22	22.8224	8.02251	2.1098	3.80249	0.000143246	0.0327893	.	comp419681_c0_seq22|m.361439	478-2574[-]	AGRL3_HUMAN^AGRL3_HUMAN^Q:355-694,H:502-856^25.2%ID^E:4e-18^RecName: Full=Adhesion G protein-coupled receptor L3 {ECO:0000312|HGNC:HGNC:20974};^Eukaryota; Metazoa; Chordata; Craniata; Vertebrata; Euteleostomi; Mammalia; Eutheria; Euarchontoglires; Primates; Haplorrhini; Catarrhini; Hominidae; Homo	KEGG:hsa:23284`KO:K04594
comp421560_c0_seq14	22.8006	8.01939	2.15396	3.72308	0.000196804	0.0410025	sp|Q8TBH0|ARRD2_HUMAN^sp|Q8TBH0|ARRD2_HUMAN^Q:250-1173,H:23-331^30.35%ID^E:3e-32^.^.	comp421560_c0_seq14|m.372538	199-1332[+]	ARRD3_PONAB^ARRD3_PONAB^Q:11-321,H:16-334^30.34%ID^E:1e-38^RecName: Full=Arrestin domain-containing protein 3;^Eukaryota; Metazoa; Chordata; Craniata; Vertebrata; Euteleostomi; Mammalia; Eutheria; Euarchontoglires; Primates; Haplorrhini; Catarrhini; Hominidae; Pongo	KEGG:pon:100174687
comp420028_c0_seq14	22.7455	8.01648	2.08588	3.84322	0.000121432	0.0290045	.	comp420028_c0_seq14|m.363673	1260-2078[-]	LRC57_XENLA^LRC57_XENLA^Q:54-151,H:19-117^43.43%ID^E:9e-12^RecName: Full=Leucine-rich repeat-containing protein 57;^Eukaryota; Metazoa; Chordata; Craniata; Vertebrata; Euteleostomi; Amphibia; Batrachia; Anura; Pipoidea; Pipidae; Xenopodinae; Xenopus; Xenopus`LRC57_XENLA^LRC57_XENLA^Q:56-169,H:45-155^33.33%ID^E:6e-08^RecName: Full=Leucine-rich repeat-containing protein 57;^Eukaryota; Metazoa; Chor…	KEGG:xla:432302
comp418759_c2_seq7	22.576	8.0053	2.12023	3.77568	0.000159574	0.0355902	.	.	.	.	.
comp427502_c0_seq9	22.4558	7.99869	2.08248	3.84095	0.000122559	0.0292068	sp|Q5SSL4|ABR_MOUSE^sp|Q5SSL4|ABR_MOUSE^Q:1818-4067,H:84-838^38.46%ID^E:8e-163^.^.	comp427502_c0_seq9|m.409823	3-4121[+]	ABR_MOUSE^ABR_MOUSE^Q:605-1356,H:83-839^38.49%ID^E:4e-170^RecName: Full=Active breakpoint cluster region-related protein;^Eukaryota; Metazoa; Chordata; Craniata; Vertebrata; Euteleostomi; Mammalia; Eutheria; Euarchontoglires; Glires; Rodentia; Myomorpha; Muroidea; Muridae; Murinae; Mus; Mus	KEGG:mmu:109934`KO:K20629
comp424376_c0_seq18	22.3534	7.99253	2.11092	3.78627	0.000152923	0.0346247	.	.	.	.	.
comp410589_c1_seq3	22.0616	7.973	2.08246	3.82865	0.000128851	0.0301214	sp|P45446|RORB_RAT^sp|P45446|RORB_RAT^Q:1758-553,H:43-461^22.8%ID^E:7e-21^.^.`sp|P45446|RORB_RAT^sp|P45446|RORB_RAT^Q:1897-1817,H:16-42^59.26%ID^E:7e-21^.^.	comp410589_c1_seq3|m.314469	1796-3922[-]	CNR14_CAEEL^CNR14_CAEEL^Q:594-661,H:150-216^55.88%ID^E:1e-16^RecName: Full=Steroid hormone receptor family member cnr14;^Eukaryota; Metazoa; Ecdysozoa; Nematoda; Chromadorea; Rhabditida; Rhabditoidea; Rhabditidae; Peloderinae; Caenorhabditis	KEGG:cel:CELE_F44A6.2`KO:K08701
comp415895_c1_seq1	22.0616	7.973	2.08246	3.82865	0.000128851	0.0301214	sp|C9JJ37|BTBDJ_HUMAN^sp|C9JJ37|BTBDJ_HUMAN^Q:79-936,H:7-286^37.98%ID^E:1e-50^.^.	comp415895_c1_seq1|m.342535	64-945[+]	BTBDJ_HUMAN^BTBDJ_HUMAN^Q:6-291,H:7-286^40.42%ID^E:1e-62^RecName: Full=BTB/POZ domain-containing protein 19;^Eukaryota; Metazoa; Chordata; Craniata; Vertebrata; Euteleostomi; Mammalia; Eutheria; Euarchontoglires; Primates; Haplorrhini; Catarrhini; Hominidae; Homo	KEGG:hsa:149478
comp425840_c0_seq16	21.9966	7.96917	2.09999	3.79486	0.000147727	0.0336672	.	comp425840_c0_seq16|m.399843	1-2475[+]	VINEX_HUMAN^VINEX_HUMAN^Q:651-693,H:115-155^55.81%ID^E:1e-06^RecName: Full=Vinexin;^Eukaryota; Metazoa; Chordata; Craniata; Vertebrata; Euteleostomi; Mammalia; Eutheria; Euarchontoglires; Primates; Haplorrhini; Catarrhini; Hominidae; Homo	KEGG:hsa:10174
comp421354_c0_seq5	21.9769	7.96722	2.08251	3.82579	0.000130355	0.0301692	.	comp421354_c0_seq5|m.371544	329-2092[+]	RFIP1_HUMAN^RFIP1_HUMAN^Q:3-151,H:15-168^39.24%ID^E:1e-18^RecName: Full=Rab11 family-interacting protein 1;^Eukaryota; Metazoa; Chordata; Craniata; Vertebrata; Euteleostomi; Mammalia; Eutheria; Euarchontoglires; Primates; Haplorrhini; Catarrhini; Hominidae; Homo`RFIP1_HUMAN^RFIP1_HUMAN^Q:525-580,H:1215-1270^46.43%ID^E:7e-08^RecName: Full=Rab11 family-interacting protein 1;^Eukaryota; Metazoa; Cho…	KEGG:hsa:80223`KO:K12484
comp413252_c1_seq21	21.9473	7.96439	2.14848	3.70698	0.000209742	0.0426986	.	.	.	.	.
comp421176_c0_seq4	21.7502	7.95131	2.16201	3.67773	0.000235318	0.0460831	sp|A1YER2|HTAI2_GORGO^sp|A1YER2|HTAI2_GORGO^Q:1637-1227,H:102-238^43.8%ID^E:7e-33^.^.	comp421176_c0_seq4|m.370284	1215-1523[-]	HTAI2_GORGO^HTAI2_GORGO^Q:2-99,H:141-238^36.73%ID^E:5e-16^RecName: Full=Oxidoreductase HTATIP2;^Eukaryota; Metazoa; Chordata; Craniata; Vertebrata; Euteleostomi; Mammalia; Eutheria; Euarchontoglires; Primates; Haplorrhini; Catarrhini; Hominidae; Gorilla	.
comp426146_c0_seq9	21.5926	7.94196	2.08597	3.80733	0.000140477	0.032226	.	.	.	.	.
comp422384_c0_seq9	21.4626	7.93406	2.14066	3.70637	0.000210254	0.0426986	.	comp422384_c0_seq9|m.377669	404-2836[-]	LRP1_MOUSE^LRP1_MOUSE^Q:278-646,H:3334-3653^30.48%ID^E:2e-26^RecName: Full=Prolow-density lipoprotein receptor-related protein 1;^Eukaryota; Metazoa; Chordata; Craniata; Vertebrata; Euteleostomi; Mammalia; Eutheria; Euarchontoglires; Glires; Rodentia; Myomorpha; Muroidea; Muridae; Murinae; Mus; Mus`LRP1_MOUSE^LRP1_MOUSE^Q:279-642,H:3414-3778^26.83%ID^E:1e-15^RecName: Full=Prolow-density lipoprote…	KEGG:mmu:16971`KO:K04550
comp407517_c0_seq24	21.2083	7.91624	2.09332	3.78167	0.000155778	0.0350429	.	comp407517_c0_seq24|m.298212	2511-3524[+]	DPO3_CLOPE^DPO3_CLOPE^Q:71-231,H:436-589^36.31%ID^E:5e-12^RecName: Full=DNA polymerase III PolC-type {ECO:0000255|HAMAP-Rule:MF_00356};^Bacteria; Firmicutes; Clostridia; Clostridiales; Clostridiaceae; Clostridium	KEGG:cpe:CPE1691`KO:K03763
comp416586_c1_seq91	21.1136	7.90919	2.09447	3.77623	0.000159218	0.0355868	sp|Q8HZK2|DUOX2_PIG^sp|Q8HZK2|DUOX2_PIG^Q:3540-523,H:527-1545^43.06%ID^E:0^.^.`sp|Q8HZK2|DUOX2_PIG^sp|Q8HZK2|DUOX2_PIG^Q:4638-4219,H:387-521^48.57%ID^E:1e-24^.^.	comp416586_c1_seq91|m.345412	1222-1638[+]	.	.
comp428039_c0_seq7	21.0663	7.90567	2.10892	3.74869	0.000177761	0.0383358	.	.	.	.	.
comp425388_c1_seq21	21.0388	7.90418	2.09242	3.77753	0.000158389	0.0355016	.	.	.	.	.
comp413674_c0_seq8	20.9342	7.89615	2.1633	3.65004	0.000262199	0.0494009	sp|O94876|TMCC1_HUMAN^sp|O94876|TMCC1_HUMAN^Q:290-1213,H:339-645^42.99%ID^E:7e-43^.^.	comp413674_c0_seq8|m.330666	647-1258[+]	TMCC1_HUMAN^TMCC1_HUMAN^Q:2-182,H:465-638^50.83%ID^E:1e-48^RecName: Full=Transmembrane and coiled-coil domains protein 1;^Eukaryota; Metazoa; Chordata; Craniata; Vertebrata; Euteleostomi; Mammalia; Eutheria; Euarchontoglires; Primates; Haplorrhini; Catarrhini; Hominidae; Homo	KEGG:hsa:23023
comp414848_c4_seq2	20.8318	7.88948	2.11319	3.73344	0.000188881	0.0399093	.	.	.	.	.
comp427123_c0_seq13	53.6191	7.87417	1.83786	4.28442	1.8322e-05	0.00793538	sp|Q9UGM6|SYWM_HUMAN^sp|Q9UGM6|SYWM_HUMAN^Q:124-1092,H:37-360^52.78%ID^E:8e-107^.^.	comp427123_c0_seq13|m.407673	1-1095[+]	SYWM_HUMAN^SYWM_HUMAN^Q:42-364,H:37-360^52.78%ID^E:1e-123^RecName: Full=Tryptophan--tRNA ligase, mitochondrial;^Eukaryota; Metazoa; Chordata; Craniata; Vertebrata; Euteleostomi; Mammalia; Eutheria; Euarchontoglires; Primates; Haplorrhini; Catarrhini; Hominidae; Homo	KEGG:hsa:10352`KO:K01867
comp417827_c1_seq5	20.6071	7.87415	2.09936	3.75073	0.000176317	0.0382856	sp|Q8IWV2|CNTN4_HUMAN^sp|Q8IWV2|CNTN4_HUMAN^Q:827-2188,H:553-987^31.95%ID^E:9e-80^.^.`sp|Q8IWV2|CNTN4_HUMAN^sp|Q8IWV2|CNTN4_HUMAN^Q:3-707,H:324-552^34.73%ID^E:9e-80^.^.	comp417827_c1_seq5|m.352150	3-719[+]	CNTN6_HUMAN^CNTN6_HUMAN^Q:3-235,H:328-554^36.32%ID^E:2e-42^RecName: Full=Contactin-6;^Eukaryota; Metazoa; Chordata; Craniata; Vertebrata; Euteleostomi; Mammalia; Eutheria; Euarchontoglires; Primates; Haplorrhini; Catarrhini; Hominidae; Homo`CNTN6_HUMAN^CNTN6_HUMAN^Q:8-201,H:243-421^27.55%ID^E:1e-11^RecName: Full=Contactin-6;^Eukaryota; Metazoa; Chordata; Craniata; Vertebrata; Euteleostomi; Mammal…	KEGG:hsa:27255`KO:K06764
comp423012_c0_seq4	20.5973	7.87311	2.11768	3.7178	0.000200968	0.0417034	.	.	.	.	.
comp413122_c0_seq4	20.5146	7.86856	2.11327	3.72341	0.000196551	0.0410025	sp|Q9JHJ7|TEST_MOUSE^sp|Q9JHJ7|TEST_MOUSE^Q:545-78,H:134-295^37.58%ID^E:4e-23^.^.	comp413122_c0_seq4|m.328360	72-428[-]	TEST_HUMAN^TEST_HUMAN^Q:1-117,H:163-285^36%ID^E:6e-15^RecName: Full=Testisin;^Eukaryota; Metazoa; Chordata; Craniata; Vertebrata; Euteleostomi; Mammalia; Eutheria; Euarchontoglires; Primates; Haplorrhini; Catarrhini; Hominidae; Homo	KEGG:hsa:10942`KO:K09625
comp425624_c0_seq85	20.5224	7.86796	2.11138	3.72645	0.000194196	0.0408517	.	comp425624_c0_seq85|m.398307	279-3854[+]	K2012_BOVIN^K2012_BOVIN^Q:8-233,H:2-212^31.91%ID^E:3e-20^RecName: Full=Uncharacterized protein KIAA2012 homolog {ECO:0000305};^Eukaryota; Metazoa; Chordata; Craniata; Vertebrata; Euteleostomi; Mammalia; Eutheria; Laurasiatheria; Cetartiodactyla; Ruminantia; Pecora; Bovidae; Bovinae; Bos	KEGG:bta:614993
comp415977_c0_seq3	20.5047	7.86751	2.09819	3.74967	0.000177071	0.0382856	sp|Q5YCC7|TMC3_CHICK^sp|Q5YCC7|TMC3_CHICK^Q:2395-557,H:40-734^31.04%ID^E:1e-68^.^.	comp415977_c0_seq3|m.342839	461-2647[-]	TMC3_CHICK^TMC3_CHICK^Q:85-697,H:40-734^31.23%ID^E:1e-79^RecName: Full=Transmembrane channel-like protein 3;^Eukaryota; Metazoa; Chordata; Craniata; Vertebrata; Euteleostomi; Archelosauria; Archosauria; Dinosauria; Saurischia; Theropoda; Coelurosauria; Aves; Neognathae; Galloanserae; Galliformes; Phasianidae; Phasianinae; Gallus	KEGG:gga:415470
comp421745_c1_seq9	20.4672	7.86493	2.10002	3.74517	0.00018027	0.0387967	sp|Q6NRP2|PSME4_XENLA^sp|Q6NRP2|PSME4_XENLA^Q:56-5551,H:5-1828^47.9%ID^E:0^.^.	comp421745_c1_seq9|m.373915	53-5554[+]	PSME4_XENLA^PSME4_XENLA^Q:2-1833,H:5-1828^47.87%ID^E:0^RecName: Full=Proteasome activator complex subunit 4;^Eukaryota; Metazoa; Chordata; Craniata; Vertebrata; Euteleostomi; Amphibia; Batrachia; Anura; Pipoidea; Pipidae; Xenopodinae; Xenopus; Xenopus	KEGG:xla:431915`KO:K06699
comp416423_c0_seq9	20.4002	7.85916	2.12629	3.69619	0.000218862	0.0441016	sp|Q91XQ5|CHSTF_MOUSE^sp|Q91XQ5|CHSTF_MOUSE^Q:2140-1121,H:191-558^36.76%ID^E:2e-58^.^.	comp416423_c0_seq9|m.344718	1112-2446[-]	CHSTF_MOUSE^CHSTF_MOUSE^Q:103-442,H:191-558^37.57%ID^E:5e-68^RecName: Full=Carbohydrate sulfotransferase 15;^Eukaryota; Metazoa; Chordata; Craniata; Vertebrata; Euteleostomi; Mammalia; Eutheria; Euarchontoglires; Glires; Rodentia; Myomorpha; Muroidea; Muridae; Murinae; Mus; Mus	KEGG:mmu:77590`KO:K08106
comp423326_c0_seq3	20.3154	7.85294	2.15183	3.64942	0.00026283	0.0494304	.	comp423326_c0_seq3|m.383187	5763-9095[-]	TASOR_XENLA^TASOR_XENLA^Q:8-268,H:257-502^26.55%ID^E:4e-13^RecName: Full=Protein TASOR {ECO:0000305};^Eukaryota; Metazoa; Chordata; Craniata; Vertebrata; Euteleostomi; Amphibia; Batrachia; Anura; Pipoidea; Pipidae; Xenopodinae; Xenopus; Xenopus	KEGG:xla:735029
comp411284_c3_seq8	20.0908	7.83717	2.12355	3.6906	0.000223729	0.0447538	sp|Q99JY4|TRABD_MOUSE^sp|Q99JY4|TRABD_MOUSE^Q:1480-1001,H:53-211^53.75%ID^E:5e-61^.^.`sp|Q99JY4|TRABD_MOUSE^sp|Q99JY4|TRABD_MOUSE^Q:999-586,H:224-357^44.2%ID^E:5e-61^.^.	comp411284_c3_seq8|m.319579	583-954[-]	TRABD_MOUSE^TRABD_MOUSE^Q:1-123,H:239-357^41.46%ID^E:7e-07^RecName: Full=TraB domain-containing protein;^Eukaryota; Metazoa; Chordata; Craniata; Vertebrata; Euteleostomi; Mammalia; Eutheria; Euarchontoglires; Glires; Rodentia; Myomorpha; Muroidea; Muridae; Murinae; Mus; Mus	KEGG:mmu:67976
comp422532_c0_seq28	19.9706	7.82987	2.12376	3.6868	0.000227096	0.0451132	sp|Q6IQ20|NAPEP_HUMAN^sp|Q6IQ20|NAPEP_HUMAN^Q:1995-1621,H:266-388^62.4%ID^E:2e-43^.^.	.	.	.	.
comp421455_c0_seq8	19.9233	7.82614	2.10774	3.71305	0.00020478	0.0422426	.	comp421455_c0_seq8|m.372116	1581-2003[-]	H17B6_HUMAN^H17B6_HUMAN^Q:27-104,H:207-284^35.9%ID^E:1e-12^RecName: Full=17-beta-hydroxysteroid dehydrogenase type 6;^Eukaryota; Metazoa; Chordata; Craniata; Vertebrata; Euteleostomi; Mammalia; Eutheria; Euarchontoglires; Primates; Haplorrhini; Catarrhini; Hominidae; Homo	KEGG:hsa:8630`KO:K13369
comp424878_c0_seq25	19.9311	7.82552	2.13699	3.66194	0.000250314	0.047678	.	comp424878_c0_seq25|m.393026	1457-1909[-]	.	.
comp425690_c0_seq2	19.7735	7.81549	2.12067	3.68539	0.000228356	0.04512	sp|Q8IMC6|ASATR_DROME^sp|Q8IMC6|ASATR_DROME^Q:8586-7624,H:151-472^72.98%ID^E:4e-138^.^.	comp425690_c0_seq2|m.398798	5419-8571[-]	ASATR_DROME^ASATR_DROME^Q:1-312,H:157-470^73.89%ID^E:1e-160^RecName: Full=Tau-tubulin kinase homolog Asator {ECO:0000303|PubMed:19890914};^Eukaryota; Metazoa; Ecdysozoa; Arthropoda; Hexapoda; Insecta; Pterygota; Neoptera; Holometabola; Diptera; Brachycera; Muscomorpha; Ephydroidea; Drosophilidae; Drosophila; Sophophora	.
comp413305_c0_seq8	19.7636	7.81439	2.10539	3.71162	0.000205939	0.0423144	.	.	.	.	.
comp411018_c0_seq4	19.6414	7.80523	2.10444	3.70893	0.000208135	0.0426752	sp|Q5ZI34|F213A_CHICK^sp|Q5ZI34|F213A_CHICK^Q:2496-3149,H:6-224^49.09%ID^E:1e-56^.^.	comp411018_c0_seq4|m.318165	2742-3158[+]	F213A_BOVIN^F213A_BOVIN^Q:1-136,H:76-213^52.17%ID^E:4e-41^RecName: Full=Redox-regulatory protein FAM213A;^Eukaryota; Metazoa; Chordata; Craniata; Vertebrata; Euteleostomi; Mammalia; Eutheria; Laurasiatheria; Cetartiodactyla; Ruminantia; Pecora; Bovidae; Bovinae; Bos	KEGG:bta:534049
comp426562_c1_seq8	19.5094	7.79489	2.12288	3.67184	0.00024081	0.0467602	.	comp426562_c1_seq8|m.404409	2-1366[+]	WHRN_RAT^WHRN_RAT^Q:362-443,H:824-906^34.52%ID^E:5e-06^RecName: Full=Whirlin;^Eukaryota; Metazoa; Chordata; Craniata; Vertebrata; Euteleostomi; Mammalia; Eutheria; Euarchontoglires; Glires; Rodentia; Myomorpha; Muroidea; Muridae; Murinae; Rattus	KEGG:rno:313255
comp422377_c0_seq11	19.2748	7.7774	2.12755	3.65556	0.000256617	0.0486123	sp|O95834|EMAL2_HUMAN^sp|O95834|EMAL2_HUMAN^Q:2184-4055,H:45-649^34.49%ID^E:3e-101^.^.	comp422377_c0_seq11|m.377634	294-4058[+]	EMAL2_HUMAN^EMAL2_HUMAN^Q:637-1254,H:51-649^34.66%ID^E:7e-106^RecName: Full=Echinoderm microtubule-associated protein-like 2;^Eukaryota; Metazoa; Chordata; Craniata; Vertebrata; Euteleostomi; Mammalia; Eutheria; Euarchontoglires; Primates; Haplorrhini; Catarrhini; Hominidae; Homo	KEGG:hsa:24139`KO:K18595
comp424113_c2_seq14	19.2473	7.7758	2.1101	3.68503	0.000228672	0.04512	sp|O43663|PRC1_HUMAN^sp|O43663|PRC1_HUMAN^Q:4118-2340,H:5-597^38.83%ID^E:4e-111^.^.	comp424113_c2_seq14|m.387956	2295-4133[-]	PRC1_HUMAN^PRC1_HUMAN^Q:6-598,H:5-597^38.83%ID^E:4e-134^RecName: Full=Protein regulator of cytokinesis 1 {ECO:0000312|HGNC:HGNC:9341};^Eukaryota; Metazoa; Chordata; Craniata; Vertebrata; Euteleostomi; Mammalia; Eutheria; Euarchontoglires; Primates; Haplorrhini; Catarrhini; Hominidae; Homo	KEGG:hsa:9055`KO:K16732
comp420067_c0_seq7	18.863	7.74693	2.11315	3.66605	0.000246322	0.0475572	.	.	.	.	.
comp412796_c1_seq2	18.8255	7.74413	2.11406	3.66316	0.000249123	0.047678	sp|Q28FX0|ELAV3_XENTR^sp|Q28FX0|ELAV3_XENTR^Q:756-1331,H:161-342^59.39%ID^E:1e-65^.^.`sp|Q28FX0|ELAV3_XENTR^sp|Q28FX0|ELAV3_XENTR^Q:502-756,H:26-108^76.47%ID^E:5e-33^.^.	comp412796_c1_seq2|m.326981	367-771[+]	ELAV4_MOUSE^ELAV4_MOUSE^Q:15-130,H:7-124^63.33%ID^E:4e-39^RecName: Full=ELAV-like protein 4;^Eukaryota; Metazoa; Chordata; Craniata; Vertebrata; Euteleostomi; Mammalia; Eutheria; Euarchontoglires; Glires; Rodentia; Myomorpha; Muroidea; Muridae; Murinae; Mus; Mus`ELAV4_MOUSE^ELAV4_MOUSE^Q:53-120,H:133-200^41.18%ID^E:3e-09^RecName: Full=ELAV-like protein 4;^Eukaryota; Metazoa; Chordata; Craniata; V…	KEGG:mmu:15572`KO:K13208
comp415452_c0_seq4	18.7033	7.7345	2.11544	3.65621	0.00025597	0.0486123	.	comp415452_c0_seq4|m.340305	1-393[+]	.	.
comp427974_c1_seq5	48.5364	7.73026	1.83961	4.20211	2.64442e-05	0.00996075	.	.	.	.	.
comp423045_c0_seq8	51.2229	7.67536	1.84436	4.16154	3.16112e-05	0.0112229	.	comp423045_c0_seq8|m.381686	2307-3047[+]	CIZ1_HUMAN^CIZ1_HUMAN^Q:49-97,H:782-830^53.06%ID^E:3e-13^RecName: Full=Cip1-interacting zinc finger protein;^Eukaryota; Metazoa; Chordata; Craniata; Vertebrata; Euteleostomi; Mammalia; Eutheria; Euarchontoglires; Primates; Haplorrhini; Catarrhini; Hominidae; Homo	KEGG:hsa:25792
comp427465_c0_seq12	78.669	7.56011	1.63062	4.63633	3.54642e-06	0.00250116	sp|Q9VGH7|CLCN2_DROME^sp|Q9VGH7|CLCN2_DROME^Q:6339-4465,H:101-726^55.66%ID^E:0^.^.	comp427465_c0_seq12|m.409618	3538-6357[-]	CLCN2_RAT^CLCN2_RAT^Q:3-884,H:17-856^48.88%ID^E:0^RecName: Full=Chloride channel protein 2;^Eukaryota; Metazoa; Chordata; Craniata; Vertebrata; Euteleostomi; Mammalia; Eutheria; Euarchontoglires; Glires; Rodentia; Myomorpha; Muroidea; Muridae; Murinae; Rattus	KEGG:rno:108348101`KEGG:rno:29232`KO:K05011
comp428041_c0_seq22	40.4895	7.46908	1.86244	4.01038	6.06219e-05	0.017696	.	.	.	.	.
comp414156_c0_seq9	69.4692	7.38207	1.64303	4.49296	7.02392e-06	0.00416562	.	.	.	.	.
comp419174_c0_seq8	151.134	7.04289	1.61829	4.35205	1.34871e-05	0.00648743	.	.	.	.	.
comp423492_c0_seq7	70.6935	6.98296	1.65549	4.21806	2.46418e-05	0.00963327	sp|P49442|INPP_MOUSE^sp|P49442|INPP_MOUSE^Q:3138-2020,H:1-381^43.44%ID^E:1e-86^.^.	comp423492_c0_seq7|m.384162	6702-8330[+]	CDK13_MOUSE^CDK13_MOUSE^Q:1-53,H:975-1027^62.26%ID^E:4e-14^RecName: Full=Cyclin-dependent kinase 13;^Eukaryota; Metazoa; Chordata; Craniata; Vertebrata; Euteleostomi; Mammalia; Eutheria; Euarchontoglires; Glires; Rodentia; Myomorpha; Muroidea; Muridae; Murinae; Mus; Mus	KEGG:mmu:69562`KO:K08819
comp426602_c0_seq8	356.82	6.84578	1.53666	4.45496	8.39078e-06	0.00465862	sp|Q06A37|CHD7_CHICK^sp|Q06A37|CHD7_CHICK^Q:1246-3825,H:715-1563^64.32%ID^E:0^.^.`sp|Q06A37|CHD7_CHICK^sp|Q06A37|CHD7_CHICK^Q:4018-5559,H:1603-2129^47.79%ID^E:8e-142^.^.`sp|Q06A37|CHD7_CHICK^sp|Q06A37|CHD7_CHICK^Q:6883-7428,H:2568-2755^39.29%ID^E:1e-27^.^.	comp426602_c0_seq8|m.404715	1-8832[+]	CHD7_CHICK^CHD7_CHICK^Q:416-2517,H:715-2806^46.25%ID^E:0^RecName: Full=Chromodomain-helicase-DNA-binding protein 7;^Eukaryota; Metazoa; Chordata; Craniata; Vertebrata; Euteleostomi; Archelosauria; Archosauria; Dinosauria; Saurischia; Theropoda; Coelurosauria; Aves; Neognathae; Galloanserae; Galliformes; Phasianidae; Phasianinae; Gallus	KEGG:gga:421140`KO:K14437
comp427099_c0_seq8	66.4247	6.38976	1.59134	4.01533	5.93626e-05	0.0174651	sp|Q24400|MLP2_DROME^sp|Q24400|MLP2_DROME^Q:5544-4657,H:201-474^39.8%ID^E:1e-49^.^.`sp|Q24400|MLP2_DROME^sp|Q24400|MLP2_DROME^Q:5490-4657,H:9-275^42.14%ID^E:1e-48^.^.`sp|Q24400|MLP2_DROME^sp|Q24400|MLP2_DROME^Q:5487-4936,H:323-493^41.4%ID^E:2e-32^.^.	comp427099_c0_seq8|m.407540	4597-5493[-]	MLP2_DROME^MLP2_DROME^Q:3-291,H:220-486^42.12%ID^E:3e-61^RecName: Full=Muscle LIM protein Mlp84B;^Eukaryota; Metazoa; Ecdysozoa; Arthropoda; Hexapoda; Insecta; Pterygota; Neoptera; Holometabola; Diptera; Brachycera; Muscomorpha; Ephydroidea; Drosophilidae; Drosophila; Sophophora`MLP2_DROME^MLP2_DROME^Q:2-290,H:9-286^42.96%ID^E:1e-59^RecName: Full=Muscle LIM protein Mlp84B;^Eukaryota; Metazoa; Ecd…	KEGG:dme:Dmel_CG1019
comp426419_c1_seq19	63.6877	6.36953	1.49545	4.25926	2.05102e-05	0.00846573	sp|Q6PFD9|NUP98_MOUSE^sp|Q6PFD9|NUP98_MOUSE^Q:3571-2477,H:511-892^45.95%ID^E:5e-79^.^.`sp|Q6PFD9|NUP98_MOUSE^sp|Q6PFD9|NUP98_MOUSE^Q:5053-4271,H:27-291^41.18%ID^E:1e-25^.^.	comp426419_c1_seq19|m.403409	2432-5164[-]	NUP98_HUMAN^NUP98_HUMAN^Q:38-896,H:27-892^40.81%ID^E:4e-152^RecName: Full=Nuclear pore complex protein Nup98-Nup96;^Eukaryota; Metazoa; Chordata; Craniata; Vertebrata; Euteleostomi; Mammalia; Eutheria; Euarchontoglires; Primates; Haplorrhini; Catarrhini; Hominidae; Homo	KEGG:hsa:4928`KO:K14297
comp427550_c2_seq3	64.0123	6.34854	1.6835	3.77103	0.000162572	0.0360279	.	.	.	.	.
comp426963_c0_seq25	41.4856	6.19367	1.69834	3.6469	0.000265428	0.0495619	.	.	.	.	.
comp427954_c0_seq44	306.648	5.9732	1.62833	3.6683	0.000244167	0.0472836	sp|O01761|UNC89_CAEEL^sp|O01761|UNC89_CAEEL^Q:2240-4642,H:5390-6240^27.48%ID^E:9e-66^.^.`sp|O01761|UNC89_CAEEL^sp|O01761|UNC89_CAEEL^Q:2270-4648,H:3206-4012^29.38%ID^E:8e-65^.^.`sp|O01761|UNC89_CAEEL^sp|O01761|UNC89_CAEEL^Q:2276-4657,H:3305-4112^26.66%ID^E:1e-52^.^.`sp|O01761|UNC89_CAEEL^sp|O01761|UNC89_CAEEL^Q:2522-4651,H:2899-3576^29.63%ID^E:7e-51^.^.`sp|O01761|UNC89_CAEEL^sp|O01761|UNC89_CAEEL…	comp427954_c0_seq44|m.412707	2111-5338[+]	UNC89_CAEEL^UNC89_CAEEL^Q:54-844,H:5400-6240^28.18%ID^E:3e-76^RecName: Full=Muscle M-line assembly protein unc-89;^Eukaryota; Metazoa; Ecdysozoa; Nematoda; Chromadorea; Rhabditida; Rhabditoidea; Rhabditidae; Peloderinae; Caenorhabditis`UNC89_CAEEL^UNC89_CAEEL^Q:49-751,H:5499-6243^26.01%ID^E:2e-63^RecName: Full=Muscle M-line assembly protein unc-89;^Eukaryota; Metazoa; Ecdysozoa; Nematoda; Chromad…	KEGG:cel:CELE_C09D1.1
comp426381_c0_seq12	100.118	5.87346	1.49745	3.92231	8.77033e-05	0.023353	.	comp426381_c0_seq12|m.403176	302-3391[+]	ZN839_HUMAN^ZN839_HUMAN^Q:287-398,H:118-226^46.02%ID^E:6e-21^RecName: Full=Zinc finger protein 839;^Eukaryota; Metazoa; Chordata; Craniata; Vertebrata; Euteleostomi; Mammalia; Eutheria; Euarchontoglires; Primates; Haplorrhini; Catarrhini; Hominidae; Homo`ZN839_HUMAN^ZN839_HUMAN^Q:464-561,H:351-444^42.86%ID^E:4e-17^RecName: Full=Zinc finger protein 839;^Eukaryota; Metazoa; Chordata; Craniata; Vert…	KEGG:hsa:55778
comp411787_c0_seq9	73.9276	5.59457	1.52612	3.66588	0.00024649	0.0475572	.	comp411787_c0_seq9|m.321540	3525-3986[+]	TNF13_MOUSE^TNF13_MOUSE^Q:35-152,H:130-241^27.12%ID^E:8e-06^RecName: Full=Tumor necrosis factor ligand superfamily member 13;^Eukaryota; Metazoa; Chordata; Craniata; Vertebrata; Euteleostomi; Mammalia; Eutheria; Euarchontoglires; Glires; Rodentia; Myomorpha; Muroidea; Muridae; Murinae; Mus; Mus	KEGG:mmu:69583`KO:K05475
comp425134_c0_seq2	75.7347	5.55439	1.42328	3.90252	9.5196e-05	0.0247176	sp|P02599|CALM_DICDI^sp|P02599|CALM_DICDI^Q:871-1320,H:12-148^44.67%ID^E:1e-34^.^.	comp425134_c0_seq2|m.394771	952-1347[+]	CALM_AGABI^CALM_AGABI^Q:1-123,H:37-146^42.28%ID^E:3e-26^RecName: Full=Calmodulin;^Eukaryota; Fungi; Dikarya; Basidiomycota; Agaricomycotina; Agaricomycetes; Agaricomycetidae; Agaricales; Agaricaceae; Agaricus`CALM_AGABI^CALM_AGABI^Q:65-123,H:15-73^45.76%ID^E:3e-10^RecName: Full=Calmodulin;^Eukaryota; Fungi; Dikarya; Basidiomycota; Agaricomycotina; Agaricomycetes; Agaricomycetidae; Agaricales; Aga…	.
comp415154_c0_seq5	273.332	5.31633	1.17776	4.51392	6.36396e-06	0.003862	.	comp415154_c0_seq5|m.338814	163-1404[+]	.	.
comp425134_c0_seq3	69.9152	-5.43914	1.48461	-3.66367	0.000248624	0.047678	sp|P02599|CALM_DICDI^sp|P02599|CALM_DICDI^Q:871-1320,H:12-148^44.67%ID^E:1e-34^.^.	comp425134_c0_seq3|m.394773	952-1347[+]	CALM_AGABI^CALM_AGABI^Q:1-123,H:37-146^42.28%ID^E:3e-26^RecName: Full=Calmodulin;^Eukaryota; Fungi; Dikarya; Basidiomycota; Agaricomycotina; Agaricomycetes; Agaricomycetidae; Agaricales; Agaricaceae; Agaricus`CALM_AGABI^CALM_AGABI^Q:65-123,H:15-73^45.76%ID^E:3e-10^RecName: Full=Calmodulin;^Eukaryota; Fungi; Dikarya; Basidiomycota; Agaricomycotina; Agaricomycetes; Agaricomycetidae; Agaricales; Aga…	.
comp421650_c0_seq5	50.441	-5.96976	1.61197	-3.70339	0.000212737	0.043117	.	.	.	.	.
comp427428_c0_seq1	82.9104	-6.08937	1.52843	-3.98407	6.77456e-05	0.0192153	sp|Q60596|XRCC1_MOUSE^sp|Q60596|XRCC1_MOUSE^Q:1218-2138,H:314-629^40%ID^E:5e-64^.^.`sp|Q60596|XRCC1_MOUSE^sp|Q60596|XRCC1_MOUSE^Q:246-812,H:1-196^51.52%ID^E:2e-50^.^.	comp427428_c0_seq1|m.409374	246-2144[+]	XRCC1_MOUSE^XRCC1_MOUSE^Q:1-631,H:1-629^40.74%ID^E:2e-143^RecName: Full=DNA repair protein XRCC1;^Eukaryota; Metazoa; Chordata; Craniata; Vertebrata; Euteleostomi; Mammalia; Eutheria; Euarchontoglires; Glires; Rodentia; Myomorpha; Muroidea; Muridae; Murinae; Mus; Mus	KEGG:mmu:22594`KO:K10803
comp424079_c1_seq5	77.0973	-6.16333	1.57813	-3.90547	9.4043e-05	0.0246272	sp|F6RRD7|RPAP2_BOVIN^sp|F6RRD7|RPAP2_BOVIN^Q:5862-5425,H:38-182^46.58%ID^E:9e-36^.^.`sp|F6RRD7|RPAP2_BOVIN^sp|F6RRD7|RPAP2_BOVIN^Q:4710-4135,H:365-563^31.34%ID^E:3e-22^.^.	comp424079_c1_seq5|m.387729	3991-5916[-]	RPAP2_DANRE^RPAP2_DANRE^Q:16-641,H:29-597^30.16%ID^E:2e-68^RecName: Full=Putative RNA polymerase II subunit B1 CTD phosphatase rpap2;^Eukaryota; Metazoa; Chordata; Craniata; Vertebrata; Euteleostomi; Actinopterygii; Neopterygii; Teleostei; Ostariophysi; Cypriniformes; Cyprinidae; Danio	KEGG:dre:554138`KO:K20827
comp406454_c0_seq12	40.0422	-6.23872	1.68048	-3.71247	0.000205245	0.042255	sp|P09487|PPBT_BOVIN^sp|P09487|PPBT_BOVIN^Q:1650-244,H:29-497^49.26%ID^E:2e-140^.^.	comp406454_c0_seq12|m.292579	145-1641[-]	PPBT_BOVIN^PPBT_BOVIN^Q:2-466,H:33-497^49.47%ID^E:7e-157^RecName: Full=Alkaline phosphatase, tissue-nonspecific isozyme;^Eukaryota; Metazoa; Chordata; Craniata; Vertebrata; Euteleostomi; Mammalia; Eutheria; Laurasiatheria; Cetartiodactyla; Ruminantia; Pecora; Bovidae; Bovinae; Bos	KEGG:bta:280994`KO:K01077
comp420982_c0_seq2	84.9585	-6.30503	1.58896	-3.96803	7.2468e-05	0.0199581	.	comp420982_c0_seq2|m.369106	1-1050[+]	.	.
comp414697_c0_seq15	69.4051	-6.57216	1.78144	-3.68923	0.000224931	0.0448911	sp|Q90683|ITF2_CHICK^sp|Q90683|ITF2_CHICK^Q:2393-2163,H:8-84^76.62%ID^E:1e-29^.^.	comp414697_c0_seq15|m.336184	1767-3659[-]	ITF2_RAT^ITF2_RAT^Q:16-503,H:101-567^41.31%ID^E:4e-72^RecName: Full=Transcription factor 4;^Eukaryota; Metazoa; Chordata; Craniata; Vertebrata; Euteleostomi; Mammalia; Eutheria; Euarchontoglires; Glires; Rodentia; Myomorpha; Muroidea; Muridae; Murinae; Rattus	KEGG:rno:84382`KO:K15603
comp419899_c0_seq6	79.6575	-6.7636	1.63419	-4.13881	3.49113e-05	0.0119085	.	.	.	.	.
comp398250_c0_seq2	57.545	-6.87834	1.83343	-3.75163	0.000175688	0.0382842	sp|Q3UIW5|RNF10_MOUSE^sp|Q3UIW5|RNF10_MOUSE^Q:400-2595,H:49-776^38.27%ID^E:1e-119^.^.	comp398250_c0_seq2|m.253305	1177-2697[+]	RNF10_XENLA^RNF10_XENLA^Q:1-502,H:278-753^36.02%ID^E:2e-70^RecName: Full=RING finger protein 10;^Eukaryota; Metazoa; Chordata; Craniata; Vertebrata; Euteleostomi; Amphibia; Batrachia; Anura; Pipoidea; Pipidae; Xenopodinae; Xenopus; Xenopus	KEGG:xla:734904
comp414816_c1_seq15	100.888	-6.97939	1.65638	-4.21364	2.51293e-05	0.00978721	sp|Q9BXF9|TEKT3_HUMAN^sp|Q9BXF9|TEKT3_HUMAN^Q:3446-2514,H:1-293^49.36%ID^E:6e-81^.^.`sp|Q9BXF9|TEKT3_HUMAN^sp|Q9BXF9|TEKT3_HUMAN^Q:1826-1242,H:293-487^58.46%ID^E:3e-67^.^.	comp414816_c1_seq15|m.336849	2511-3446[-]	TEKT3_HUMAN^TEKT3_HUMAN^Q:1-311,H:1-293^49.36%ID^E:2e-88^RecName: Full=Tektin-3;^Eukaryota; Metazoa; Chordata; Craniata; Vertebrata; Euteleostomi; Mammalia; Eutheria; Euarchontoglires; Primates; Haplorrhini; Catarrhini; Hominidae; Homo	KEGG:hsa:64518`KO:K18630
comp424531_c0_seq3	70.54	-7.16239	1.62493	-4.40782	1.04415e-05	0.00541579	.	.	.	.	.
comp423908_c0_seq2	36.8068	-7.19292	1.92159	-3.7432	0.000181688	0.0390214	sp|Q4KMC4|GFPT2_RAT^sp|Q4KMC4|GFPT2_RAT^Q:226-2277,H:1-680^69.68%ID^E:0^.^.	comp423908_c0_seq2|m.386615	226-2292[+]	GFPT2_RAT^GFPT2_RAT^Q:1-684,H:1-680^69.68%ID^E:0^RecName: Full=Glutamine--fructose-6-phosphate aminotransferase [isomerizing] 2;^Eukaryota; Metazoa; Chordata; Craniata; Vertebrata; Euteleostomi; Mammalia; Eutheria; Euarchontoglires; Glires; Rodentia; Myomorpha; Muroidea; Muridae; Murinae; Rattus	KEGG:rno:360518`KO:K00820
comp424785_c0_seq7	41.2185	-7.3247	1.98151	-3.69651	0.000218579	0.0441016	.	.	.	.	.
comp407655_c0_seq3	41.4001	-7.32608	1.96128	-3.73536	0.00018745	0.0396872	sp|P49432|ODPB_RAT^sp|P49432|ODPB_RAT^Q:1860-778,H:1-359^69.42%ID^E:0^.^.	comp407655_c0_seq3|m.298960	772-1860[-]	ODPB_MOUSE^ODPB_MOUSE^Q:1-361,H:1-359^69.7%ID^E:0^RecName: Full=Pyruvate dehydrogenase E1 component subunit beta, mitochondrial;^Eukaryota; Metazoa; Chordata; Craniata; Vertebrata; Euteleostomi; Mammalia; Eutheria; Euarchontoglires; Glires; Rodentia; Myomorpha; Muroidea; Muridae; Murinae; Mus; Mus	KEGG:mmu:68263`KO:K00162
comp420249_c0_seq7	46.4123	-7.52782	1.89781	-3.96658	7.29101e-05	0.0199758	sp|Q7ZXE1|CPT2_XENLA^sp|Q7ZXE1|CPT2_XENLA^Q:234-2132,H:26-653^53.71%ID^E:0^.^.	comp420249_c0_seq7|m.364879	135-2162[+]	CPT2_XENLA^CPT2_XENLA^Q:34-666,H:26-653^53.71%ID^E:0^RecName: Full=Carnitine O-palmitoyltransferase 2, mitochondrial;^Eukaryota; Metazoa; Chordata; Craniata; Vertebrata; Euteleostomi; Amphibia; Batrachia; Anura; Pipoidea; Pipidae; Xenopodinae; Xenopus; Xenopus	KEGG:xla:379893`KO:K08766
comp414848_c4_seq1	19.2398	-7.6941	2.10875	-3.64865	0.000263622	0.0494903	.	.	.	.	.
comp425957_c1_seq3	52.1345	-7.69532	1.90761	-4.03401	5.48323e-05	0.0167349	sp|Q12719|LAC4_TRAVE^sp|Q12719|LAC4_TRAVE^Q:3886-2099,H:5-489^29.53%ID^E:3e-55^.^.	comp425957_c1_seq3|m.400496	1757-3970[-]	LAC4_TRAVE^LAC4_TRAVE^Q:29-624,H:5-489^29.53%ID^E:7e-57^RecName: Full=Laccase-4;^Eukaryota; Fungi; Dikarya; Basidiomycota; Agaricomycotina; Agaricomycetes; Polyporales; Trametes	.
comp421944_c0_seq1	19.7018	-7.72757	2.10467	-3.67162	0.000241016	0.0467602	sp|Q803M3|TEX10_DANRE^sp|Q803M3|TEX10_DANRE^Q:2925-1069,H:25-669^29.18%ID^E:7e-74^.^.	comp421944_c0_seq1|m.375122	328-2997[-]	TEX10_DANRE^TEX10_DANRE^Q:1-643,H:1-669^30.21%ID^E:1e-80^RecName: Full=Testis-expressed protein 10 homolog;^Eukaryota; Metazoa; Chordata; Craniata; Vertebrata; Euteleostomi; Actinopterygii; Neopterygii; Teleostei; Ostariophysi; Cypriniformes; Cyprinidae; Danio	KEGG:dre:327196`KO:K14827
comp419853_c0_seq8	19.8955	-7.74211	2.10175	-3.68365	0.00022992	0.0452809	.	.	.	.	.
comp424303_c1_seq17	19.9702	-7.74597	2.10928	-3.67233	0.000240346	0.0467602	sp|Q9JII1|INP5E_MOUSE^sp|Q9JII1|INP5E_MOUSE^Q:2730-1714,H:287-624^50.15%ID^E:3e-104^.^.	comp424303_c1_seq17|m.389202	1645-2658[-]	INP5E_RAT^INP5E_RAT^Q:5-336,H:315-646^49.56%ID^E:7e-106^RecName: Full=72 kDa inositol polyphosphate 5-phosphatase;^Eukaryota; Metazoa; Chordata; Craniata; Vertebrata; Euteleostomi; Mammalia; Eutheria; Euarchontoglires; Glires; Rodentia; Myomorpha; Muroidea; Muridae; Murinae; Rattus	.
comp421590_c0_seq16	20.0296	-7.75123	2.10182	-3.68787	0.000226142	0.0450467	sp|Q9NS91|RAD18_HUMAN^sp|Q9NS91|RAD18_HUMAN^Q:2438-1932,H:198-365^44.38%ID^E:2e-38^.^.	comp421590_c0_seq16|m.372757	489-3404[-]	RAD18_HUMAN^RAD18_HUMAN^Q:323-491,H:198-365^44.38%ID^E:1e-38^RecName: Full=E3 ubiquitin-protein ligase RAD18;^Eukaryota; Metazoa; Chordata; Craniata; Vertebrata; Euteleostomi; Mammalia; Eutheria; Euarchontoglires; Primates; Haplorrhini; Catarrhini; Hominidae; Homo`RAD18_HUMAN^RAD18_HUMAN^Q:2-75,H:12-85^50%ID^E:1e-17^RecName: Full=E3 ubiquitin-protein ligase RAD18;^Eukaryota; Metazoa; Chordata; Cr…	KEGG:hsa:56852`KO:K10627
comp417977_c0_seq5	20.054	-7.75612	2.11677	-3.66414	0.000248174	0.047678	sp|B5X3C1|GALC_SALSA^sp|B5X3C1|GALC_SALSA^Q:211-1848,H:121-664^50.54%ID^E:3e-155^.^.	comp417977_c0_seq5|m.352801	691-1860[+]	GALC_SALSA^GALC_SALSA^Q:1-386,H:283-664^46.92%ID^E:4e-100^RecName: Full=Galactocerebrosidase;^Eukaryota; Metazoa; Chordata; Craniata; Vertebrata; Euteleostomi; Actinopterygii; Neopterygii; Teleostei; Protacanthopterygii; Salmoniformes; Salmonidae; Salmoninae; Salmo	KEGG:sasa:100195231`KO:K01202
comp406807_c0_seq1	20.1485	-7.76173	2.10317	-3.6905	0.000223814	0.0447538	sp|Q62674|S28A1_RAT^sp|Q62674|S28A1_RAT^Q:668-1339,H:409-612^30.36%ID^E:2e-23^.^.	.	.	.	.
comp419567_c0_seq31	20.4016	-7.781	2.11517	-3.67866	0.000234463	0.0460018	sp|F1M386|RPGF2_RAT^sp|F1M386|RPGF2_RAT^Q:111-1226,H:627-1001^54.05%ID^E:2e-133^.^.	comp419567_c0_seq31|m.360752	135-1853[+]	RPGF2_RAT^RPGF2_RAT^Q:3-364,H:637-1001^53.89%ID^E:2e-130^RecName: Full=Rap guanine nucleotide exchange factor 2;^Eukaryota; Metazoa; Chordata; Craniata; Vertebrata; Euteleostomi; Mammalia; Eutheria; Euarchontoglires; Glires; Rodentia; Myomorpha; Muroidea; Muridae; Murinae; Rattus	KEGG:rno:310533`KO:K08018
comp424388_c2_seq18	20.5511	-7.78859	2.09571	-3.71645	0.000202043	0.0418433	sp|Q53G44|IF44L_HUMAN^sp|Q53G44|IF44L_HUMAN^Q:224-1006,H:188-445^41.44%ID^E:6e-52^.^.	comp424388_c2_seq18|m.389944	683-1018[+]	IF44L_HUMAN^IF44L_HUMAN^Q:9-108,H:350-445^36%ID^E:1e-09^RecName: Full=Interferon-induced protein 44-like;^Eukaryota; Metazoa; Chordata; Craniata; Vertebrata; Euteleostomi; Mammalia; Eutheria; Euarchontoglires; Primates; Haplorrhini; Catarrhini; Hominidae; Homo	KEGG:hsa:10964
comp399465_c0_seq3	20.5754	-7.79328	2.11427	-3.68604	0.000227773	0.0451132	sp|Q54HH2|SRR_DICDI^sp|Q54HH2|SRR_DICDI^Q:16-1032,H:1-319^41.76%ID^E:1e-69^.^.	comp399465_c0_seq3|m.259295	16-1044[+]	SRR_DICDI^SRR_DICDI^Q:1-339,H:1-319^41.76%ID^E:5e-85^RecName: Full=Probable serine racemase;^Eukaryota; Amoebozoa; Mycetozoa; Dictyosteliida; Dictyostelium	KEGG:ddi:DDB_G0289463`KO:K12235
comp418851_c1_seq11	20.7005	-7.79627	2.12842	-3.66294	0.000249332	0.047678	.	comp418851_c1_seq11|m.357001	910-1347[-]	.	.
comp417668_c0_seq10	20.824	-7.80925	2.09635	-3.72517	0.000195184	0.04091	sp|O57457|E41L4_DANRE^sp|O57457|E41L4_DANRE^Q:401-2101,H:13-583^39.09%ID^E:6e-117^.^.	comp417668_c0_seq10|m.351180	269-2644[+]	E41LA_HUMAN^E41LA_HUMAN^Q:45-619,H:13-601^41.29%ID^E:8e-130^RecName: Full=Band 4.1-like protein 4A;^Eukaryota; Metazoa; Chordata; Craniata; Vertebrata; Euteleostomi; Mammalia; Eutheria; Euarchontoglires; Primates; Haplorrhini; Catarrhini; Hominidae; Homo	KEGG:hsa:64097
comp420037_c0_seq1	20.9383	-7.81631	2.09164	-3.73693	0.000186281	0.03952	.	comp420037_c0_seq1|m.363691	2-2920[+]	.	.
comp418297_c0_seq16	21.0329	-7.82167	2.09249	-3.73797	0.000185515	0.0395097	sp|Q95NR9|CALM_METSE^sp|Q95NR9|CALM_METSE^Q:618-172,H:1-149^97.99%ID^E:2e-97^.^.	comp418297_c0_seq16|m.354258	169-618[-]	CALM_METSE^CALM_METSE^Q:1-149,H:1-149^97.99%ID^E:2e-101^RecName: Full=Calmodulin;^Eukaryota; Metazoa; Cnidaria; Anthozoa; Hexacorallia; Actiniaria; Nynantheae; Metridiidae; Metridium	.
comp425115_c0_seq4	21.0176	-7.82296	2.09747	-3.72972	0.000191694	0.0404218	.	comp425115_c0_seq4|m.394544	3858-4589[+]	OLIG2_CHICK^OLIG2_CHICK^Q:84-162,H:98-174^54.43%ID^E:8e-17^RecName: Full=Oligodendrocyte transcription factor 2;^Eukaryota; Metazoa; Chordata; Craniata; Vertebrata; Euteleostomi; Archelosauria; Archosauria; Dinosauria; Saurischia; Theropoda; Coelurosauria; Aves; Neognathae; Galloanserae; Galliformes; Phasianidae; Phasianinae; Gallus	KEGG:gga:428612`KO:K09085
comp423054_c0_seq11	21.3211	-7.84059	2.09505	-3.74244	0.000182245	0.0390606	sp|Q99715|COCA1_HUMAN^sp|Q99715|COCA1_HUMAN^Q:283-834,H:2317-2501^37.23%ID^E:2e-28^.^.`sp|Q99715|COCA1_HUMAN^sp|Q99715|COCA1_HUMAN^Q:298-834,H:439-617^37.36%ID^E:5e-25^.^.	comp423054_c0_seq11|m.381730	520-843[+]	COEA1_HUMAN^COEA1_HUMAN^Q:2-106,H:232-336^41.07%ID^E:5e-14^RecName: Full=Collagen alpha-1(XIV) chain;^Eukaryota; Metazoa; Chordata; Craniata; Vertebrata; Euteleostomi; Mammalia; Eutheria; Euarchontoglires; Primates; Haplorrhini; Catarrhini; Hominidae; Homo`COEA1_HUMAN^COEA1_HUMAN^Q:2-105,H:1107-1210^32.71%ID^E:3e-07^RecName: Full=Collagen alpha-1(XIV) chain;^Eukaryota; Metazoa; Chordata; Craniata…	KEGG:hsa:7373`KO:K08133
comp424662_c2_seq12	21.3698	-7.84925	2.14322	-3.66236	0.000249898	0.047678	.	comp424662_c2_seq12|m.391865	795-2696[-]	IL6RB_RAT^IL6RB_RAT^Q:1-606,H:9-593^23.82%ID^E:1e-11^RecName: Full=Interleukin-6 receptor subunit beta;^Eukaryota; Metazoa; Chordata; Craniata; Vertebrata; Euteleostomi; Mammalia; Eutheria; Euarchontoglires; Glires; Rodentia; Myomorpha; Muroidea; Muridae; Murinae; Rattus	.
comp423460_c0_seq2	21.8029	-7.87255	2.09414	-3.75932	0.000170379	0.037283	.	comp423460_c0_seq2|m.383922	666-1742[+]	KLH22_XENTR^KLH22_XENTR^Q:58-341,H:339-594^28.12%ID^E:3e-19^RecName: Full=Kelch-like protein 22;^Eukaryota; Metazoa; Chordata; Craniata; Vertebrata; Euteleostomi; Amphibia; Batrachia; Anura; Pipoidea; Pipidae; Xenopodinae; Xenopus; Silurana	KEGG:xtr:780372`KO:K10459
comp419357_c0_seq10	21.8714	-7.88255	2.13446	-3.693	0.000221626	0.0444867	.	.	.	.	.
comp419545_c0_seq1	22.0407	-7.89157	2.08917	-3.77736	0.000158497	0.0355016	sp|B4LMQ3|FBSP1_DROVI^sp|B4LMQ3|FBSP1_DROVI^Q:36-764,H:10-252^77.37%ID^E:9e-135^.^.	comp419545_c0_seq1|m.360571	3-767[+]	FBSP1_DROVI^FBSP1_DROVI^Q:12-254,H:10-252^77.37%ID^E:7e-145^RecName: Full=F-box/SPRY domain-containing protein 1 {ECO:0000250|UniProtKB:Q9V6L9};^Eukaryota; Metazoa; Ecdysozoa; Arthropoda; Hexapoda; Insecta; Pterygota; Neoptera; Holometabola; Diptera; Brachycera; Muscomorpha; Ephydroidea; Drosophilidae; Drosophila	KEGG:dvi:Dvir_GJ21788`KO:K10319
comp421018_c0_seq1	22.0757	-7.89198	2.08152	-3.79146	0.000149767	0.0340578	sp|Q99L45|IF2B_MOUSE^sp|Q99L45|IF2B_MOUSE^Q:1194-643,H:146-329^75%ID^E:3e-97^.^.	comp421018_c0_seq1|m.369422	634-2139[-]	IF2B_MOUSE^IF2B_MOUSE^Q:221-499,H:45-329^59.79%ID^E:1e-100^RecName: Full=Eukaryotic translation initiation factor 2 subunit 2;^Eukaryota; Metazoa; Chordata; Craniata; Vertebrata; Euteleostomi; Mammalia; Eutheria; Euarchontoglires; Glires; Rodentia; Myomorpha; Muroidea; Muridae; Murinae; Mus; Mus	KEGG:mmu:67204`KO:K03238
comp179938_c0_seq2	22.1307	-7.89399	2.09266	-3.77223	0.000161794	0.0360083	.	comp179938_c0_seq2|m.29866	207-1430[+]	.	.
comp415191_c0_seq1	22.2785	-7.90972	2.15949	-3.66278	0.000249494	0.047678	sp|Q8CIE2|ZMIZ2_MOUSE^sp|Q8CIE2|ZMIZ2_MOUSE^Q:2464-1055,H:454-920^97.87%ID^E:0^.^.`sp|Q8CIE2|ZMIZ2_MOUSE^sp|Q8CIE2|ZMIZ2_MOUSE^Q:3888-2503,H:1-462^100%ID^E:0^.^.	comp415191_c0_seq1|m.339038	1052-2380[-]	ZMIZ2_MOUSE^ZMIZ2_MOUSE^Q:1-442,H:479-920^100%ID^E:0^RecName: Full=Zinc finger MIZ domain-containing protein 2;^Eukaryota; Metazoa; Chordata; Craniata; Vertebrata; Euteleostomi; Mammalia; Eutheria; Euarchontoglires; Glires; Rodentia; Myomorpha; Muroidea; Muridae; Murinae; Mus; Mus	KEGG:mmu:52915
comp409794_c0_seq9	22.4143	-7.90996	2.16443	-3.65452	0.000257659	0.0487214	sp|O73689|ZIC1_XENLA^sp|O73689|ZIC1_XENLA^Q:1934-1035,H:92-384^59.8%ID^E:1e-110^.^.	comp409794_c0_seq9|m.310587	1607-1933[+]	.	.
comp421412_c0_seq6	22.4234	-7.91467	2.07836	-3.80813	0.000140022	0.0321923	sp|Q14409|GLPK3_HUMAN^sp|Q14409|GLPK3_HUMAN^Q:2036-504,H:10-514^46.38%ID^E:6e-148^.^.	comp421412_c0_seq6|m.371877	495-2108[-]	GLPK3_HUMAN^GLPK3_HUMAN^Q:25-535,H:10-514^46.38%ID^E:1e-157^RecName: Full=Glycerol kinase 3 {ECO:0000305};^Eukaryota; Metazoa; Chordata; Craniata; Vertebrata; Euteleostomi; Mammalia; Eutheria; Euarchontoglires; Primates; Haplorrhini; Catarrhini; Hominidae; Homo	.
comp423694_c0_seq19	22.5072	-7.92332	2.11315	-3.74954	0.000177161	0.0382856	.	comp423694_c0_seq19|m.385350	637-2151[+]	.	.
comp426177_c0_seq16	60.901	-7.92661	2.03743	-3.8905	0.00010004	0.0256561	.	comp426177_c0_seq16|m.401999	417-4064[+]	.	.
comp414531_c0_seq19	22.7619	-7.93234	2.15368	-3.68315	0.000230368	0.0452835	.	comp414531_c0_seq19|m.335464	1122-1670[+]	.	.
comp419730_c1_seq9	22.8259	-7.93897	2.08313	-3.81109	0.000138358	0.03188	sp|Q60847|COCA1_MOUSE^sp|Q60847|COCA1_MOUSE^Q:1253-717,H:140-317^39.78%ID^E:2e-28^.^.`sp|Q60847|COCA1_MOUSE^sp|Q60847|COCA1_MOUSE^Q:1259-714,H:438-618^33.7%ID^E:6e-25^.^.`sp|Q60847|COCA1_MOUSE^sp|Q60847|COCA1_MOUSE^Q:2042-1461,H:127-312^34.36%ID^E:2e-23^.^.`sp|Q60847|COCA1_MOUSE^sp|Q60847|COCA1_MOUSE^Q:2057-1473,H:1169-1367^33.5%ID^E:5e-23^.^.`sp|Q60847|COCA1_MOUSE^sp|Q60847|COCA1_MOUSE^Q:1991-14…	comp419730_c1_seq9|m.361658	588-2072[-]	CO6A3_HUMAN^CO6A3_HUMAN^Q:29-444,H:38-412^31.68%ID^E:1e-45^RecName: Full=Collagen alpha-3(VI) chain;^Eukaryota; Metazoa; Chordata; Craniata; Vertebrata; Euteleostomi; Mammalia; Eutheria; Euarchontoglires; Primates; Haplorrhini; Catarrhini; Hominidae; Homo`CO6A3_HUMAN^CO6A3_HUMAN^Q:28-450,H:1231-1612^30.23%ID^E:4e-41^RecName: Full=Collagen alpha-3(VI) chain;^Eukaryota; Metazoa; Chordata; Craniata;…	KEGG:hsa:1293`KO:K06238
comp425137_c2_seq7	22.9052	-7.94502	2.07518	-3.82859	0.00012888	0.0301214	sp|Q3UUQ7|PGAP1_MOUSE^sp|Q3UUQ7|PGAP1_MOUSE^Q:3278-597,H:12-922^31.29%ID^E:2e-127^.^.	comp425137_c2_seq7|m.394856	546-3296[-]	PGAP1_RAT^PGAP1_RAT^Q:7-900,H:12-922^31.29%ID^E:2e-140^RecName: Full=GPI inositol-deacylase;^Eukaryota; Metazoa; Chordata; Craniata; Vertebrata; Euteleostomi; Mammalia; Eutheria; Euarchontoglires; Glires; Rodentia; Myomorpha; Muroidea; Muridae; Murinae; Rattus	KEGG:rno:316400`KO:K05294
comp425486_c0_seq10	23.2834	-7.96528	2.13905	-3.72374	0.00019629	0.0410025	.	comp425486_c0_seq10|m.397083	888-2402[-]	CADM3_XENLA^CADM3_XENLA^Q:109-348,H:77-299^26.83%ID^E:8e-15^RecName: Full=Cell adhesion molecule 3;^Eukaryota; Metazoa; Chordata; Craniata; Vertebrata; Euteleostomi; Amphibia; Batrachia; Anura; Pipoidea; Pipidae; Xenopodinae; Xenopus; Xenopus	KEGG:xla:380160`KO:K06780
comp425760_c0_seq3	23.4373	-7.9747	2.14347	-3.72046	0.000198863	0.0413489	sp|Q9QX47|SON_MOUSE^sp|Q9QX47|SON_MOUSE^Q:702-283,H:2313-2436^55%ID^E:2e-39^.^.	comp425760_c0_seq3|m.399179	2175-3158[-]	SON_MOUSE^SON_MOUSE^Q:73-325,H:2114-2313^33.59%ID^E:2e-27^RecName: Full=Protein SON;^Eukaryota; Metazoa; Chordata; Craniata; Vertebrata; Euteleostomi; Mammalia; Eutheria; Euarchontoglires; Glires; Rodentia; Myomorpha; Muroidea; Muridae; Murinae; Mus; Mus	KEGG:mmu:20658
comp397342_c0_seq18	23.4464	-7.97919	2.07015	-3.85439	0.000116016	0.028162	.	comp397342_c0_seq18|m.249706	2-2284[+]	.	.
comp411632_c0_seq35	185.432	-7.98605	1.51901	-5.25742	1.46088e-07	0.000238542	sp|P12370|KAPC_DROME^sp|P12370|KAPC_DROME^Q:485-1513,H:11-353^86.59%ID^E:0^.^.	comp411632_c0_seq35|m.320941	1771-2103[+]	.	.
comp404721_c0_seq35	23.6004	-7.98845	2.06915	-3.86073	0.000113047	0.0277641	sp|P20825|POL2_DROME^sp|P20825|POL2_DROME^Q:432-1301,H:367-653^42.96%ID^E:3e-59^.^.	comp404721_c0_seq35|m.283152	516-1520[+]	POL2_DROME^POL2_DROME^Q:5-262,H:399-653^42.47%ID^E:5e-55^RecName: Full=Retrovirus-related Pol polyprotein from transposon 297;^Eukaryota; Metazoa; Ecdysozoa; Arthropoda; Hexapoda; Insecta; Pterygota; Neoptera; Holometabola; Diptera; Brachycera; Muscomorpha; Ephydroidea; Drosophilidae; Drosophila; Sophophora	.
comp425254_c0_seq1	23.7697	-7.99672	2.08687	-3.83193	0.000127142	0.0300929	.	comp425254_c0_seq1|m.395804	272-2785[+]	SATB2_MOUSE^SATB2_MOUSE^Q:179-382,H:47-242^29.58%ID^E:6e-18^RecName: Full=DNA-binding protein SATB2;^Eukaryota; Metazoa; Chordata; Craniata; Vertebrata; Euteleostomi; Mammalia; Eutheria; Euarchontoglires; Glires; Rodentia; Myomorpha; Muroidea; Muridae; Murinae; Mus; Mus	KEGG:mmu:212712
comp401030_c0_seq9	23.8093	-7.99959	2.07916	-3.84751	0.000119323	0.0286978	sp|P69566|RANB9_MOUSE^sp|P69566|RANB9_MOUSE^Q:4041-3103,H:64-379^69.62%ID^E:5e-147^.^.`sp|P69566|RANB9_MOUSE^sp|P69566|RANB9_MOUSE^Q:2355-1813,H:475-653^53.04%ID^E:4e-52^.^.	comp401030_c0_seq9|m.266616	3202-4140[-]	RANB9_MOUSE^RANB9_MOUSE^Q:34-309,H:64-339^77.54%ID^E:1e-159^RecName: Full=Ran-binding protein 9;^Eukaryota; Metazoa; Chordata; Craniata; Vertebrata; Euteleostomi; Mammalia; Eutheria; Euarchontoglires; Glires; Rodentia; Myomorpha; Muroidea; Muridae; Murinae; Mus; Mus	KEGG:mmu:56705
comp425568_c1_seq8	23.794	-8.00055	2.06758	-3.86952	0.000109049	0.0272306	sp|Q32KJ6|GALNS_RAT^sp|Q32KJ6|GALNS_RAT^Q:150-1706,H:1-524^64.76%ID^E:0^.^.	comp425568_c1_seq8|m.397807	150-1709[+]	GALNS_RAT^GALNS_RAT^Q:1-519,H:1-524^64.76%ID^E:0^RecName: Full=N-acetylgalactosamine-6-sulfatase;^Eukaryota; Metazoa; Chordata; Craniata; Vertebrata; Euteleostomi; Mammalia; Eutheria; Euarchontoglires; Glires; Rodentia; Myomorpha; Muroidea; Muridae; Murinae; Rattus	KEGG:rno:292073`KO:K01132
comp421080_c0_seq1	23.8993	-8.00263	2.1582	-3.70802	0.00020889	0.0426752	.	comp421080_c0_seq1|m.369882	1306-1845[+]	.	.
comp426593_c0_seq12	24.0273	-8.01542	2.06865	-3.87471	0.000106753	0.0268645	.	comp426593_c0_seq12|m.404659	3161-4159[-]	.	.
comp410861_c1_seq1	24.1128	-8.01585	2.13402	-3.75623	0.000172494	0.0376668	sp|Q39575|DYHG_CHLRE^sp|Q39575|DYHG_CHLRE^Q:3-3176,H:3017-4057^47.36%ID^E:0^.^.	comp410861_c1_seq1|m.316201	1071-3176[-]	.	.
comp422843_c1_seq20	24.1309	-8.02448	2.13149	-3.76473	0.000166729	0.0366639	sp|Q3U1T9|DEN1B_MOUSE^sp|Q3U1T9|DEN1B_MOUSE^Q:161-1564,H:1-454^44.04%ID^E:7e-131^.^.	comp422843_c1_seq20|m.380122	161-3055[+]	DEN1B_MOUSE^DEN1B_MOUSE^Q:1-691,H:1-673^37.17%ID^E:2e-140^RecName: Full=DENN domain-containing protein 1B {ECO:0000312|MGI:MGI:2447812};^Eukaryota; Metazoa; Chordata; Craniata; Vertebrata; Euteleostomi; Mammalia; Eutheria; Euarchontoglires; Glires; Rodentia; Myomorpha; Muroidea; Muridae; Murinae; Mus; Mus	KEGG:mmu:329260`KO:K20160
comp417266_c0_seq3	24.3704	-8.0339	2.06772	-3.8854	0.000102163	0.0260114	sp|Q9VJJ7|TRPG_DROME^sp|Q9VJJ7|TRPG_DROME^Q:4028-1728,H:17-792^57.81%ID^E:0^.^.	comp417266_c0_seq3|m.348932	1617-4151[-]	TRPG_DROME^TRPG_DROME^Q:42-808,H:17-792^57.81%ID^E:0^RecName: Full=Transient receptor potential-gamma protein;^Eukaryota; Metazoa; Ecdysozoa; Arthropoda; Hexapoda; Insecta; Pterygota; Neoptera; Holometabola; Diptera; Brachycera; Muscomorpha; Ephydroidea; Drosophilidae; Drosophila; Sophophora	KEGG:dme:Dmel_CG5996`KO:K04967
comp422192_c0_seq10	24.4451	-8.03725	2.08088	-3.86243	0.000112264	0.0277379	.	comp422192_c0_seq10|m.376400	177-2141[+]	.	.
comp417820_c1_seq17	24.3947	-8.03765	2.06869	-3.88537	0.000102173	0.0260114	sp|P78417|GSTO1_HUMAN^sp|P78417|GSTO1_HUMAN^Q:204-788,H:48-240^38.38%ID^E:9e-32^.^.	comp417820_c1_seq17|m.352112	402-800[+]	SEPIA_DROME^SEPIA_DROME^Q:1-127,H:116-237^34.11%ID^E:1e-14^RecName: Full=Pyrimidodiazepine synthase {ECO:0000305};^Eukaryota; Metazoa; Ecdysozoa; Arthropoda; Hexapoda; Insecta; Pterygota; Neoptera; Holometabola; Diptera; Brachycera; Muscomorpha; Ephydroidea; Drosophilidae; Drosophila; Sophophora	KEGG:dme:Dmel_CG6781`KO:K00310
comp414846_c0_seq3	24.5351	-8.04041	2.16936	-3.70636	0.000210263	0.0426986	.	comp414846_c0_seq3|m.336994	138-1496[+]	.	.
comp422332_c0_seq5	24.6082	-8.0507	2.07289	-3.88381	0.000102834	0.026116	.	comp422332_c0_seq5|m.377362	417-746[-]	.	.
comp412826_c0_seq5	24.8126	-8.05915	2.07256	-3.88851	0.000100861	0.0258034	sp|Q6PGW3|CJ076_DANRE^sp|Q6PGW3|CJ076_DANRE^Q:9-905,H:387-681^66.89%ID^E:2e-138^.^.	comp412826_c0_seq5|m.327109	3-932[+]	CJ076_DANRE^CJ076_DANRE^Q:3-301,H:387-681^66.89%ID^E:2e-144^RecName: Full=UPF0668 protein C10orf76 homolog;^Eukaryota; Metazoa; Chordata; Craniata; Vertebrata; Euteleostomi; Actinopterygii; Neopterygii; Teleostei; Ostariophysi; Cypriniformes; Cyprinidae; Danio	KEGG:dre:393591
comp419622_c2_seq5	24.8262	-8.06547	2.13108	-3.78468	0.000153907	0.0347721	.	.	.	.	.
comp410828_c0_seq7	25.0062	-8.07066	2.06747	-3.90364	9.47572e-05	0.024665	.	.	.	.	.
comp387286_c1_seq3	25.2151	-8.08137	2.09122	-3.86443	0.000111347	0.0276667	sp|Q2TAW0|CNDG2_XENLA^sp|Q2TAW0|CNDG2_XENLA^Q:4438-1262,H:2-1027^30.62%ID^E:1e-136^.^.	comp387286_c1_seq3|m.216908	1208-4444[-]	CNDG2_MOUSE^CNDG2_MOUSE^Q:4-1075,H:3-1021^30.35%ID^E:4e-146^RecName: Full=Condensin-2 complex subunit G2;^Eukaryota; Metazoa; Chordata; Craniata; Vertebrata; Euteleostomi; Mammalia; Eutheria; Euarchontoglires; Glires; Rodentia; Myomorpha; Muroidea; Muridae; Murinae; Mus; Mus	KEGG:mmu:76044`KO:K11492
comp421699_c0_seq2	25.5322	-8.10283	2.05721	-3.93875	8.19086e-05	0.0219636	sp|Q13972|RGRF1_HUMAN^sp|Q13972|RGRF1_HUMAN^Q:2474-3490,H:942-1270^53.69%ID^E:1e-105^.^.`sp|Q13972|RGRF1_HUMAN^sp|Q13972|RGRF1_HUMAN^Q:2-910,H:424-698^51.1%ID^E:9e-61^.^.	comp421699_c0_seq2|m.373383	2-3529[+]	RGRF1_HUMAN^RGRF1_HUMAN^Q:825-1163,H:942-1270^53.69%ID^E:7e-115^RecName: Full=Ras-specific guanine nucleotide-releasing factor 1;^Eukaryota; Metazoa; Chordata; Craniata; Vertebrata; Euteleostomi; Mammalia; Eutheria; Euarchontoglires; Primates; Haplorrhini; Catarrhini; Hominidae; Homo`RGRF1_HUMAN^RGRF1_HUMAN^Q:1-303,H:424-698^52.05%ID^E:8e-82^RecName: Full=Ras-specific guanine nucleotide-releasing…	KEGG:hsa:5923`KO:K04349
comp422476_c0_seq10	26.6237	-8.16662	2.15866	-3.7832	0.000154825	0.0349039	sp|Q05BC3|EMAL1_MOUSE^sp|Q05BC3|EMAL1_MOUSE^Q:548-2470,H:175-814^53.8%ID^E:0^.^.	comp422476_c0_seq10|m.378123	65-2473[+]	EMAL1_MOUSE^EMAL1_MOUSE^Q:26-802,H:33-814^48.94%ID^E:0^RecName: Full=Echinoderm microtubule-associated protein-like 1;^Eukaryota; Metazoa; Chordata; Craniata; Vertebrata; Euteleostomi; Mammalia; Eutheria; Euarchontoglires; Glires; Rodentia; Myomorpha; Muroidea; Muridae; Murinae; Mus; Mus	KEGG:mmu:68519`KO:K18595
comp426302_c0_seq30	26.9379	-8.17895	2.0482	-3.99323	6.51795e-05	0.018649	sp|Q8N6Q8|MET25_HUMAN^sp|Q8N6Q8|MET25_HUMAN^Q:1194-526,H:380-601^40%ID^E:4e-41^.^.	comp426302_c0_seq30|m.402658	520-2691[-]	MET25_HUMAN^MET25_HUMAN^Q:500-722,H:380-601^40%ID^E:2e-42^RecName: Full=Methyltransferase-like protein 25;^Eukaryota; Metazoa; Chordata; Craniata; Vertebrata; Euteleostomi; Mammalia; Eutheria; Euarchontoglires; Primates; Haplorrhini; Catarrhini; Hominidae; Homo`MET25_HUMAN^MET25_HUMAN^Q:13-279,H:4-253^27.54%ID^E:3e-15^RecName: Full=Methyltransferase-like protein 25;^Eukaryota; Metazoa; Chordata; …	KEGG:hsa:84190
comp417686_c0_seq1	27.3541	-8.20485	2.10174	-3.90384	9.46773e-05	0.024665	sp|Q9VE46|SC5A7_DROME^sp|Q9VE46|SC5A7_DROME^Q:2924-2145,H:25-286^44.66%ID^E:2e-110^.^.`sp|Q9VE46|SC5A7_DROME^sp|Q9VE46|SC5A7_DROME^Q:2037-1327,H:288-529^49.17%ID^E:2e-110^.^.	comp417686_c0_seq1|m.351317	2130-2927[-]	SC5A7_HUMAN^SC5A7_HUMAN^Q:4-262,H:28-299^44.12%ID^E:8e-71^RecName: Full=High affinity choline transporter 1;^Eukaryota; Metazoa; Chordata; Craniata; Vertebrata; Euteleostomi; Mammalia; Eutheria; Euarchontoglires; Primates; Haplorrhini; Catarrhini; Hominidae; Homo	KEGG:hsa:60482`KO:K14387
comp425986_c0_seq1	27.4594	-8.20678	2.04459	-4.0139	5.97241e-05	0.0175111	.	comp425986_c0_seq1|m.400835	940-3258[-]	.	.
comp422914_c2_seq3	27.5539	-8.21102	2.04873	-4.00786	6.12715e-05	0.0177159	.	.	.	.	.
comp409501_c0_seq2	27.6972	-8.22148	2.05905	-3.99284	6.52862e-05	0.018649	.	comp409501_c0_seq2|m.309046	470-1072[+]	.	.
comp409340_c0_seq14	27.8664	-8.22869	2.04211	-4.0295	5.58948e-05	0.0169168	sp|P24367|PPIB_CHICK^sp|P24367|PPIB_CHICK^Q:1419-898,H:33-204^68.39%ID^E:4e-75^.^.	comp409340_c0_seq14|m.308409	868-1242[-]	PPIB_RAT^PPIB_RAT^Q:1-115,H:101-213^73.04%ID^E:1e-54^RecName: Full=Peptidyl-prolyl cis-trans isomerase B;^Eukaryota; Metazoa; Chordata; Craniata; Vertebrata; Euteleostomi; Mammalia; Eutheria; Euarchontoglires; Glires; Rodentia; Myomorpha; Muroidea; Muridae; Murinae; Rattus	KEGG:rno:64367`KO:K03768
comp425008_c1_seq23	28.0663	-8.23507	2.12541	-3.87458	0.00010681	0.0268645	.	comp425008_c1_seq23|m.393709	2854-3246[-]	.	.
comp419054_c0_seq23	28.115	-8.24065	2.04171	-4.03615	5.43347e-05	0.0166317	.	.	.	.	.
comp422616_c0_seq6	28.5572	-8.2626	2.04381	-4.04275	5.28278e-05	0.0163125	sp|Q9UBC2|EP15R_HUMAN^sp|Q9UBC2|EP15R_HUMAN^Q:4481-2496,H:7-658^45.29%ID^E:3e-169^.^.	comp422616_c0_seq6|m.378847	2013-4508[-]	EP15R_HUMAN^EP15R_HUMAN^Q:10-799,H:7-770^42.75%ID^E:0^RecName: Full=Epidermal growth factor receptor substrate 15-like 1;^Eukaryota; Metazoa; Chordata; Craniata; Vertebrata; Euteleostomi; Mammalia; Eutheria; Euarchontoglires; Primates; Haplorrhini; Catarrhini; Hominidae; Homo	KEGG:hsa:58513`KO:K12472
comp422793_c1_seq29	28.6975	-8.26653	2.24263	-3.68608	0.000227733	0.0451132	sp|Q6ZQY2|LR74B_HUMAN^sp|Q6ZQY2|LR74B_HUMAN^Q:399-1034,H:171-392^31.08%ID^E:1e-22^.^.	comp422793_c1_seq29|m.379785	369-1259[+]	LR74B_HUMAN^LR74B_HUMAN^Q:11-222,H:171-392^31.08%ID^E:2e-24^RecName: Full=Leucine-rich repeat-containing protein 74B {ECO:0000312|HGNC:HGNC:34301};^Eukaryota; Metazoa; Chordata; Craniata; Vertebrata; Euteleostomi; Mammalia; Eutheria; Euarchontoglires; Primates; Haplorrhini; Catarrhini; Hominidae; Homo	KEGG:hsa:400891
comp425397_c0_seq16	29.129	-8.28917	2.09558	-3.95555	7.63602e-05	0.020719	.	comp425397_c0_seq16|m.396573	2541-3074[-]	.	.
comp421143_c0_seq22	29.2235	-8.29344	2.12189	-3.90852	9.28643e-05	0.0244775	.	.	.	.	.
comp424126_c1_seq28	29.1273	-8.29459	2.0647	-4.01733	5.88623e-05	0.0174545	sp|Q5SRE5|NU188_HUMAN^sp|Q5SRE5|NU188_HUMAN^Q:5037-3778,H:8-422^34.44%ID^E:1e-64^.^.	comp424126_c1_seq28|m.388160	3748-5091[-]	NU188_HUMAN^NU188_HUMAN^Q:19-438,H:8-422^34.44%ID^E:6e-76^RecName: Full=Nucleoporin NUP188 homolog;^Eukaryota; Metazoa; Chordata; Craniata; Vertebrata; Euteleostomi; Mammalia; Eutheria; Euarchontoglires; Primates; Haplorrhini; Catarrhini; Hominidae; Homo	KEGG:hsa:23511`KO:K14311
comp421385_c0_seq3	29.4902	-8.31128	2.04012	-4.07391	4.62308e-05	0.014712	.	comp421385_c0_seq3|m.371673	673-2163[-]	.	.
comp424911_c0_seq8	29.7173	-8.32529	2.25307	-3.69509	0.000219812	0.0442077	sp|Q9DB72|BTBDH_MOUSE^sp|Q9DB72|BTBDH_MOUSE^Q:4622-3840,H:63-317^31.34%ID^E:7e-28^.^.	comp424911_c0_seq8|m.393247	3477-4718[-]	BTBDH_MOUSE^BTBDH_MOUSE^Q:33-293,H:63-317^31.34%ID^E:9e-30^RecName: Full=BTB/POZ domain-containing protein 17;^Eukaryota; Metazoa; Chordata; Craniata; Vertebrata; Euteleostomi; Mammalia; Eutheria; Euarchontoglires; Glires; Rodentia; Myomorpha; Muroidea; Muridae; Murinae; Mus; Mus	KEGG:mmu:72014
comp416413_c0_seq2	29.8027	-8.32758	2.06022	-4.04208	5.29793e-05	0.0163125	.	.	.	.	.
comp424619_c0_seq5	29.972	-8.33442	2.03546	-4.09462	4.22855e-05	0.0138796	.	.	.	.	.
comp417820_c1_seq36	30.0818	-8.33779	2.03519	-4.0968	4.18894e-05	0.013793	sp|P78417|GSTO1_HUMAN^sp|P78417|GSTO1_HUMAN^Q:267-629,H:3-125^54.47%ID^E:2e-31^.^.	comp417820_c1_seq36|m.352124	183-701[+]	GSTO1_HUMAN^GSTO1_HUMAN^Q:29-149,H:3-125^54.47%ID^E:4e-35^RecName: Full=Glutathione S-transferase omega-1;^Eukaryota; Metazoa; Chordata; Craniata; Vertebrata; Euteleostomi; Mammalia; Eutheria; Euarchontoglires; Primates; Haplorrhini; Catarrhini; Hominidae; Homo	KEGG:hsa:9446`KO:K00799
comp414376_c0_seq2	30.126	-8.34169	2.03361	-4.10192	4.0974e-05	0.0135343	sp|Q9NWY4|HPF1_HUMAN^sp|Q9NWY4|HPF1_HUMAN^Q:4158-3166,H:22-344^49.85%ID^E:5e-89^.^.	comp414376_c0_seq2|m.334687	446-1981[+]	MCMD2_HUMAN^MCMD2_HUMAN^Q:1-505,H:169-669^29.28%ID^E:2e-58^RecName: Full=MCM domain-containing protein 2;^Eukaryota; Metazoa; Chordata; Craniata; Vertebrata; Euteleostomi; Mammalia; Eutheria; Euarchontoglires; Primates; Haplorrhini; Catarrhini; Hominidae; Homo	KEGG:hsa:157777
comp415204_c0_seq3	30.2907	-8.34678	2.05042	-4.07077	4.68575e-05	0.014839	.	.	.	.	.
comp425175_c0_seq27	30.5834	-8.36164	2.03309	-4.11278	3.90929e-05	0.0130784	sp|Q5R9F4|RND3_PONAB^sp|Q5R9F4|RND3_PONAB^Q:2710-2069,H:30-244^40.28%ID^E:4e-49^.^.	comp425175_c0_seq27|m.395300	2066-2791[-]	RND3_PONAB^RND3_PONAB^Q:20-241,H:22-244^42.54%ID^E:2e-59^RecName: Full=Rho-related GTP-binding protein RhoE;^Eukaryota; Metazoa; Chordata; Craniata; Vertebrata; Euteleostomi; Mammalia; Eutheria; Euarchontoglires; Primates; Haplorrhini; Catarrhini; Hominidae; Pongo	KEGG:pon:100172882`KO:K07859
comp409266_c0_seq8	30.7878	-8.36917	2.08977	-4.00483	6.20624e-05	0.0178951	.	comp409266_c0_seq8|m.307790	213-1352[-]	GBRB2_MOUSE^GBRB2_MOUSE^Q:14-295,H:53-329^21.99%ID^E:1e-11^RecName: Full=Gamma-aminobutyric acid receptor subunit beta-2;^Eukaryota; Metazoa; Chordata; Craniata; Vertebrata; Euteleostomi; Mammalia; Eutheria; Euarchontoglires; Glires; Rodentia; Myomorpha; Muroidea; Muridae; Murinae; Mus; Mus	KEGG:mmu:14401`KO:K05181
comp418705_c0_seq16	31.0805	-8.38362	2.05574	-4.07816	4.53933e-05	0.0145341	.	comp418705_c0_seq16|m.356274	861-1643[-]	PIAP_PIG^PIAP_PIG^Q:5-257,H:87-357^28.88%ID^E:2e-31^RecName: Full=Putative inhibitor of apoptosis;^Eukaryota; Metazoa; Chordata; Craniata; Vertebrata; Euteleostomi; Mammalia; Eutheria; Laurasiatheria; Cetartiodactyla; Suina; Suidae; Sus`PIAP_PIG^PIAP_PIG^Q:27-80,H:20-73^50%ID^E:5e-10^RecName: Full=Putative inhibitor of apoptosis;^Eukaryota; Metazoa; Chordata; Craniata; Vertebrata; Euteleostomi; M…	.
comp411632_c0_seq30	31.4752	-8.40801	2.27304	-3.69902	0.000216435	0.0437815	sp|A8XW88|KAPC1_CAEBR^sp|A8XW88|KAPC1_CAEBR^Q:473-1021,H:9-193^80.54%ID^E:2e-81^.^.	comp411632_c0_seq30|m.320931	389-1072[+]	KAPC1_CAEEL^KAPC1_CAEEL^Q:40-211,H:51-222^85.47%ID^E:7e-104^RecName: Full=cAMP-dependent protein kinase catalytic subunit;^Eukaryota; Metazoa; Ecdysozoa; Nematoda; Chromadorea; Rhabditida; Rhabditoidea; Rhabditidae; Peloderinae; Caenorhabditis	KEGG:cel:CELE_ZK909.2`KO:K04345
comp410335_c0_seq3	31.6812	-8.41196	2.03658	-4.13044	3.6207e-05	0.0121911	.	.	.	.	.
comp419122_c0_seq5	31.6659	-8.41241	2.0242	-4.15592	3.23977e-05	0.0113478	sp|Q5R834|FACR1_PONAB^sp|Q5R834|FACR1_PONAB^Q:3275-2409,H:217-505^41.18%ID^E:3e-75^.^.	comp419122_c0_seq5|m.358569	2379-3275[-]	FACR1_PONAB^FACR1_PONAB^Q:1-289,H:217-505^41.18%ID^E:5e-82^RecName: Full=Fatty acyl-CoA reductase 1 {ECO:0000250|UniProtKB:Q8WVX9};^Eukaryota; Metazoa; Chordata; Craniata; Vertebrata; Euteleostomi; Mammalia; Eutheria; Euarchontoglires; Primates; Haplorrhini; Catarrhini; Hominidae; Pongo	KEGG:pon:100173178`KO:K13356
comp427556_c0_seq13	31.9252	-8.42145	2.09386	-4.02197	5.7713e-05	0.0172115	.	.	.	.	.
comp424634_c1_seq32	32.0928	-8.43242	2.0221	-4.17012	3.04433e-05	0.0109574	sp|Q6QM28|SYN_HELPO^sp|Q6QM28|SYN_HELPO^Q:749-2305,H:1-496^53.17%ID^E:2e-168^.^.	comp424634_c1_seq32|m.391697	749-2308[+]	SYN_HELPO^SYN_HELPO^Q:1-519,H:1-496^54.53%ID^E:0^RecName: Full=Synapsin {ECO:0000312|EMBL:AAS45543.1};^Eukaryota; Metazoa; Lophotrochozoa; Mollusca; Gastropoda; Heterobranchia; Euthyneura; Panpulmonata; Eupulmonata; Stylommatophora; Sigmurethra; Helicoidea; Helicidae; Helix	.
comp401856_c0_seq26	32.1783	-8.43332	2.06743	-4.07914	4.52025e-05	0.0145341	sp|Q9QYT7|PIGQ_MOUSE^sp|Q9QYT7|PIGQ_MOUSE^Q:943-113,H:299-573^46.98%ID^E:1e-57^.^.	comp401856_c0_seq26|m.270072	74-1171[-]	PIGQ_MOUSE^PIGQ_MOUSE^Q:77-353,H:299-573^46.98%ID^E:2e-75^RecName: Full=Phosphatidylinositol N-acetylglucosaminyltransferase subunit Q;^Eukaryota; Metazoa; Chordata; Craniata; Vertebrata; Euteleostomi; Mammalia; Eutheria; Euarchontoglires; Glires; Rodentia; Myomorpha; Muroidea; Muridae; Murinae; Mus; Mus	KEGG:mmu:14755`KO:K03860
comp423576_c2_seq21	32.2225	-8.43669	2.02982	-4.15638	3.23326e-05	0.0113478	sp|Q96PY6|NEK1_HUMAN^sp|Q96PY6|NEK1_HUMAN^Q:277-1101,H:1-275^70.55%ID^E:2e-132^.^.	comp423576_c2_seq21|m.384722	277-3912[+]	NEK1_MOUSE^NEK1_MOUSE^Q:1-1182,H:1-1121^34.33%ID^E:1e-179^RecName: Full=Serine/threonine-protein kinase Nek1;^Eukaryota; Metazoa; Chordata; Craniata; Vertebrata; Euteleostomi; Mammalia; Eutheria; Euarchontoglires; Glires; Rodentia; Myomorpha; Muroidea; Muridae; Murinae; Mus; Mus	KEGG:mmu:18004`KO:K08857
comp427602_c1_seq1	32.3017	-8.44082	2.02317	-4.17207	3.01842e-05	0.0109396	sp|Q27955|KCAB2_BOVIN^sp|Q27955|KCAB2_BOVIN^Q:2618-1530,H:27-366^67.49%ID^E:3e-171^.^.	comp427602_c1_seq1|m.410419	1479-2621[-]	KCAB2_BOVIN^KCAB2_BOVIN^Q:2-364,H:27-366^67.49%ID^E:0^RecName: Full=Voltage-gated potassium channel subunit beta-2;^Eukaryota; Metazoa; Chordata; Craniata; Vertebrata; Euteleostomi; Mammalia; Eutheria; Laurasiatheria; Cetartiodactyla; Ruminantia; Pecora; Bovidae; Bovinae; Bos	KEGG:bta:541597`KO:K04883
comp419006_c0_seq3	32.2254	-8.44184	2.1848	-3.8639	0.00011159	0.0276667	.	.	.	.	.
comp421087_c0_seq8	32.3063	-8.44231	2.02291	-4.17335	3.00159e-05	0.0109165	.	.	.	.	.
comp420780_c0_seq3	32.8096	-8.46048	2.13386	-3.96488	7.34336e-05	0.0200653	.	.	.	.	.
comp427492_c0_seq14	32.8888	-8.46427	2.10179	-4.02716	5.64539e-05	0.0170033	.	comp427492_c0_seq14|m.409788	307-2949[+]	RN19B_DANRE^RN19B_DANRE^Q:728-869,H:180-321^28.08%ID^E:3e-07^RecName: Full=E3 ubiquitin-protein ligase RNF19B;^Eukaryota; Metazoa; Chordata; Craniata; Vertebrata; Euteleostomi; Actinopterygii; Neopterygii; Teleostei; Ostariophysi; Cypriniformes; Cyprinidae; Danio	KEGG:dre:562396`KO:K11973
comp415141_c0_seq28	33.2897	-8.48534	2.01771	-4.20543	2.60587e-05	0.00996075	.	.	.	.	.
comp401183_c0_seq2	33.4346	-8.48916	2.04347	-4.15428	3.26315e-05	0.0113915	sp|Q56A24|KLH24_RAT^sp|Q56A24|KLH24_RAT^Q:349-1917,H:62-581^32.89%ID^E:4e-75^.^.	comp401183_c0_seq2|m.267171	283-2037[+]	KLH24_RAT^KLH24_RAT^Q:23-545,H:62-581^32.89%ID^E:8e-84^RecName: Full=Kelch-like protein 24;^Eukaryota; Metazoa; Chordata; Craniata; Vertebrata; Euteleostomi; Mammalia; Eutheria; Euarchontoglires; Glires; Rodentia; Myomorpha; Muroidea; Muridae; Murinae; Rattus	KEGG:rno:303803`KO:K10461
comp425230_c1_seq6	33.459	-8.49147	2.0198	-4.20411	2.62108e-05	0.00996075	.	.	.	.	.
comp423355_c0_seq8	33.6786	-8.49841	2.11422	-4.01964	5.82871e-05	0.0173332	.	comp423355_c0_seq8|m.383352	65-526[+]	.	.
comp427609_c0_seq1	33.8355	-8.51015	2.03438	-4.18316	2.87481e-05	0.0105658	sp|Q9EQ60|CAC1H_RAT^sp|Q9EQ60|CAC1H_RAT^Q:4276-6087,H:1274-1873^66.12%ID^E:0^.^.`sp|Q9EQ60|CAC1H_RAT^sp|Q9EQ60|CAC1H_RAT^Q:589-1860,H:64-492^56.32%ID^E:1e-109^.^.`sp|Q9EQ60|CAC1H_RAT^sp|Q9EQ60|CAC1H_RAT^Q:2596-3375,H:777-1023^62.45%ID^E:2e-81^.^.`sp|Q9EQ60|CAC1H_RAT^sp|Q9EQ60|CAC1H_RAT^Q:4330-5259,H:780-1042^26.75%ID^E:2e-22^.^.`sp|Q9EQ60|CAC1H_RAT^sp|Q9EQ60|CAC1H_RAT^Q:4342-5292,H:1612-1905^27.5…	comp427609_c0_seq1|m.410449	442-6633[+]	CAC1H_RAT^CAC1H_RAT^Q:702-1965,H:757-1950^51.2%ID^E:0^RecName: Full=Voltage-dependent T-type calcium channel subunit alpha-1H;^Eukaryota; Metazoa; Chordata; Craniata; Vertebrata; Euteleostomi; Mammalia; Eutheria; Euarchontoglires; Glires; Rodentia; Myomorpha; Muroidea; Muridae; Murinae; Rattus`CAC1H_RAT^CAC1H_RAT^Q:50-473,H:64-492^56.32%ID^E:2e-129^RecName: Full=Voltage-dependent T-type calcium c…	KEGG:rno:114862`KO:K04855
comp425568_c1_seq3	33.9102	-8.51274	2.02253	-4.20896	2.56546e-05	0.00995465	sp|Q32KJ6|GALNS_RAT^sp|Q32KJ6|GALNS_RAT^Q:150-1286,H:1-384^66.67%ID^E:2e-171^.^.`sp|Q32KJ6|GALNS_RAT^sp|Q32KJ6|GALNS_RAT^Q:1599-2027,H:382-524^59.03%ID^E:2e-47^.^.	comp425568_c1_seq3|m.397797	1022-1426[-]	.	.
comp409679_c0_seq2	33.9957	-8.51356	2.03177	-4.19021	2.78692e-05	0.0103522	.	comp409679_c0_seq2|m.309875	77-874[+]	.	.
comp421330_c0_seq2	34.238	-8.52653	2.02029	-4.22045	2.4382e-05	0.00960364	.	.	.	.	.
comp420942_c1_seq12	34.366	-8.53422	2.12879	-4.00896	6.09869e-05	0.0176962	.	.	.	.	.
comp425701_c0_seq3	34.7198	-8.54652	2.01644	-4.23842	2.25094e-05	0.00900278	.	comp425701_c0_seq3|m.398846	141-1271[-]	.	.
comp418505_c1_seq28	35.2809	-8.56996	2.01898	-4.2447	2.18888e-05	0.00888999	.	comp418505_c1_seq28|m.355219	2761-4707[+]	KAPR_KLULA^KAPR_KLULA^Q:35-334,H:229-449^23.1%ID^E:2e-12^RecName: Full=cAMP-dependent protein kinase regulatory subunit;^Eukaryota; Fungi; Dikarya; Ascomycota; Saccharomycotina; Saccharomycetes; Saccharomycetales; Saccharomycetaceae; Kluyveromyces	KEGG:kla:KLLA0E04181g`KO:K04739
comp424039_c0_seq5	35.3251	-8.57293	2.05229	-4.17724	2.95062e-05	0.0107686	sp|Q9BZF1|OSBL8_HUMAN^sp|Q9BZF1|OSBL8_HUMAN^Q:341-2626,H:104-863^55.4%ID^E:0^.^.	comp424039_c0_seq5|m.387311	152-2725[+]	OSBL8_HUMAN^OSBL8_HUMAN^Q:64-857,H:104-889^54.09%ID^E:0^RecName: Full=Oxysterol-binding protein-related protein 8;^Eukaryota; Metazoa; Chordata; Craniata; Vertebrata; Euteleostomi; Mammalia; Eutheria; Euarchontoglires; Primates; Haplorrhini; Catarrhini; Hominidae; Homo	KEGG:hsa:114882`KO:K20464
comp426343_c0_seq8	35.7156	-8.58287	2.27801	-3.7677	0.00016476	0.0363941	sp|Q920Q2|REV1_MOUSE^sp|Q920Q2|REV1_MOUSE^Q:943-2541,H:314-842^50.73%ID^E:1e-161^.^.`sp|Q920Q2|REV1_MOUSE^sp|Q920Q2|REV1_MOUSE^Q:202-618,H:2-142^54.23%ID^E:5e-34^.^.	comp426343_c0_seq8|m.402949	2996-4213[+]	REV1_MOUSE^REV1_MOUSE^Q:26-395,H:897-1248^28.21%ID^E:7e-30^RecName: Full=DNA repair protein REV1;^Eukaryota; Metazoa; Chordata; Craniata; Vertebrata; Euteleostomi; Mammalia; Eutheria; Euarchontoglires; Glires; Rodentia; Myomorpha; Muroidea; Muridae; Murinae; Mus; Mus	KEGG:mmu:56210`KO:K03515
comp415911_c0_seq2	35.8176	-8.59087	2.00841	-4.27744	1.89052e-05	0.0080873	sp|Q4R7L3|PRS6B_MACFA^sp|Q4R7L3|PRS6B_MACFA^Q:3697-4947,H:1-418^87.86%ID^E:0^.^.	comp415911_c0_seq2|m.342570	2493-3689[-]	CLHC1_HUMAN^CLHC1_HUMAN^Q:58-266,H:8-214^35.68%ID^E:2e-33^RecName: Full=Clathrin heavy chain linker domain-containing protein 1;^Eukaryota; Metazoa; Chordata; Craniata; Vertebrata; Euteleostomi; Mammalia; Eutheria; Euarchontoglires; Primates; Haplorrhini; Catarrhini; Hominidae; Homo	KEGG:hsa:130162
comp426456_c0_seq7	36.1743	-8.60714	2.04865	-4.20138	2.6529e-05	0.00996075	sp|A4IFI1|CC157_BOVIN^sp|A4IFI1|CC157_BOVIN^Q:79-1908,H:1-585^31.09%ID^E:2e-60^.^.	comp426456_c0_seq7|m.403719	79-2535[+]	CC157_MOUSE^CC157_MOUSE^Q:1-610,H:1-616^31.91%ID^E:1e-79^RecName: Full=Coiled-coil domain-containing protein 157;^Eukaryota; Metazoa; Chordata; Craniata; Vertebrata; Euteleostomi; Mammalia; Eutheria; Euarchontoglires; Glires; Rodentia; Myomorpha; Muroidea; Muridae; Murinae; Mus; Mus	KEGG:mmu:216516
comp423052_c0_seq24	36.5921	-8.62231	2.01077	-4.28807	1.80233e-05	0.00783856	.	.	.	.	.
comp414816_c1_seq5	36.7308	-8.62853	2.02514	-4.26071	2.03777e-05	0.00846573	sp|Q9BXF9|TEKT3_HUMAN^sp|Q9BXF9|TEKT3_HUMAN^Q:1826-1236,H:293-489^57.87%ID^E:9e-67^.^.`sp|Q9BXF9|TEKT3_HUMAN^sp|Q9BXF9|TEKT3_HUMAN^Q:3835-3047,H:1-245^48.11%ID^E:3e-60^.^.	comp414816_c1_seq5|m.336825	3044-3835[-]	TEKT3_HUMAN^TEKT3_HUMAN^Q:1-263,H:1-245^48.11%ID^E:4e-67^RecName: Full=Tektin-3;^Eukaryota; Metazoa; Chordata; Craniata; Vertebrata; Euteleostomi; Mammalia; Eutheria; Euarchontoglires; Primates; Haplorrhini; Catarrhini; Hominidae; Homo	KEGG:hsa:64518`KO:K18630
comp419916_c0_seq23	37.3225	-8.65014	2.00322	-4.31812	1.57361e-05	0.00720403	sp|F1M3L7|EPS8_RAT^sp|F1M3L7|EPS8_RAT^Q:3644-1986,H:65-596^30.86%ID^E:2e-61^.^.	comp419916_c0_seq23|m.363069	1842-3809[-]	EPS8_RAT^EPS8_RAT^Q:3-608,H:13-596^30.57%ID^E:6e-66^RecName: Full=Epidermal growth factor receptor kinase substrate 8;^Eukaryota; Metazoa; Chordata; Craniata; Vertebrata; Euteleostomi; Mammalia; Eutheria; Euarchontoglires; Glires; Rodentia; Myomorpha; Muroidea; Muridae; Murinae; Rattus	KEGG:rno:312812`KO:K17277
comp403602_c0_seq8	37.6305	-8.66183	2.00194	-4.32672	1.51343e-05	0.00702092	sp|B2GUW6|AEN_RAT^sp|B2GUW6|AEN_RAT^Q:854-1471,H:102-303^41.35%ID^E:4e-48^.^.	comp403602_c0_seq8|m.277528	2-1891[+]	AEN_RAT^AEN_RAT^Q:285-490,H:102-303^41.35%ID^E:3e-49^RecName: Full=Apoptosis-enhancing nuclease {ECO:0000250|UniProtKB:Q8WTP8};^Eukaryota; Metazoa; Chordata; Craniata; Vertebrata; Euteleostomi; Mammalia; Eutheria; Euarchontoglires; Glires; Rodentia; Myomorpha; Muroidea; Muridae; Murinae; Rattus	KEGG:rno:361594`KO:K18340
comp404512_c0_seq3	37.7906	-8.66534	2.06145	-4.20351	2.62812e-05	0.00996075	.	comp404512_c0_seq3|m.282233	1370-2350[+]	.	.
comp417680_c0_seq18	37.9294	-8.67123	2.03167	-4.26802	1.97212e-05	0.00833393	.	comp417680_c0_seq18|m.351286	341-1477[+]	.	.
comp424968_c0_seq12	37.917	-8.67568	2.09753	-4.13613	3.53209e-05	0.012006	.	comp424968_c0_seq12|m.393519	3768-4229[-]	ENSA_XENLA^ENSA_XENLA^Q:43-145,H:18-117^51.92%ID^E:1e-26^RecName: Full=Alpha-endosulfine;^Eukaryota; Metazoa; Chordata; Craniata; Vertebrata; Euteleostomi; Amphibia; Batrachia; Anura; Pipoidea; Pipidae; Xenopodinae; Xenopus; Xenopus	KEGG:xla:379766
comp415822_c0_seq18	38.0115	-8.67903	2.07402	-4.18465	2.85612e-05	0.0105342	sp|D3ZR10|DCDC2_RAT^sp|D3ZR10|DCDC2_RAT^Q:2301-1168,H:5-352^28.17%ID^E:3e-24^.^.	comp415822_c0_seq18|m.342314	277-2310[-]	DCDC2_RAT^DCDC2_RAT^Q:4-381,H:5-352^28.17%ID^E:5e-25^RecName: Full=Doublecortin domain-containing protein 2;^Eukaryota; Metazoa; Chordata; Craniata; Vertebrata; Euteleostomi; Mammalia; Eutheria; Euarchontoglires; Glires; Rodentia; Myomorpha; Muroidea; Muridae; Murinae; Rattus	KEGG:rno:291130
comp422475_c0_seq8	38.3455	-8.6892	2.00032	-4.3439	1.39976e-05	0.00660643	sp|A1XQX0|NR1AA_DANRE^sp|A1XQX0|NR1AA_DANRE^Q:778-4689,H:6-1383^36.42%ID^E:0^.^.	comp422475_c0_seq8|m.378106	766-5130[+]	NR1AA_DANRE^NR1AA_DANRE^Q:5-1437,H:6-1473^34.66%ID^E:0^RecName: Full=Neurexin-1a;^Eukaryota; Metazoa; Chordata; Craniata; Vertebrata; Euteleostomi; Actinopterygii; Neopterygii; Teleostei; Ostariophysi; Cypriniformes; Cyprinidae; Danio	KEGG:dre:565531`KO:K07377
comp412540_c3_seq20	38.4446	-8.69347	2.00435	-4.33729	1.44247e-05	0.00675175	sp|O95202|LETM1_HUMAN^sp|O95202|LETM1_HUMAN^Q:2561-1623,H:161-474^45.4%ID^E:8e-55^.^.	comp412540_c3_seq20|m.325750	118-1167[-]	.	.
comp421420_c0_seq9	38.4628	-8.69665	2.18195	-3.98572	6.72761e-05	0.0191341	sp|Q8BHY8|SNX14_MOUSE^sp|Q8BHY8|SNX14_MOUSE^Q:5140-3398,H:75-650^43.8%ID^E:2e-136^.^.`sp|Q8BHY8|SNX14_MOUSE^sp|Q8BHY8|SNX14_MOUSE^Q:3065-2139,H:654-950^42.95%ID^E:3e-65^.^.	comp421420_c0_seq9|m.371965	2130-2867[-]	SNX14_PONAB^SNX14_PONAB^Q:1-243,H:653-880^42.8%ID^E:5e-56^RecName: Full=Sorting nexin-14;^Eukaryota; Metazoa; Chordata; Craniata; Vertebrata; Euteleostomi; Mammalia; Eutheria; Euarchontoglires; Primates; Haplorrhini; Catarrhini; Hominidae; Pongo	KEGG:pon:100172967`KO:K17926
comp417165_c0_seq1	38.6246	-8.69759	2.02528	-4.2945	1.75085e-05	0.00771104	.	.	.	.	.
comp427522_c0_seq20	39.672	-8.73726	2.00016	-4.36828	1.25228e-05	0.00619487	.	.	.	.	.
comp409358_c0_seq1	39.9585	-8.75062	2.04356	-4.28204	1.85186e-05	0.00797169	.	comp409358_c0_seq1|m.308431	453-1655[+]	.	.
comp423420_c1_seq6	40.0898	-8.75119	2.0276	-4.31603	1.5886e-05	0.00723968	sp|Q0VAA2|LR74A_HUMAN^sp|Q0VAA2|LR74A_HUMAN^Q:799-1389,H:71-267^40.2%ID^E:1e-31^.^.	comp423420_c1_seq6|m.383636	2722-3159[+]	MACF1_HUMAN^MACF1_HUMAN^Q:39-106,H:7036-7103^32.35%ID^E:4e-06^RecName: Full=Microtubule-actin cross-linking factor 1, isoforms 1/2/3/5;^Eukaryota; Metazoa; Chordata; Craniata; Vertebrata; Euteleostomi; Mammalia; Eutheria; Euarchontoglires; Primates; Haplorrhini; Catarrhini; Hominidae; Homo	KEGG:hsa:23499`KO:K19827
comp421288_c0_seq27	40.2087	-8.75599	2.01043	-4.35529	1.32891e-05	0.00642179	.	.	.	.	.
comp417194_c1_seq1	40.3565	-8.76369	2.00256	-4.37624	1.20742e-05	0.00603009	.	.	.	.	.
comp420233_c0_seq26	40.5031	-8.76477	2.14997	-4.07669	4.56818e-05	0.0145817	.	comp420233_c0_seq26|m.364774	2130-2522[-]	CTP5C_MOUSE^CTP5C_MOUSE^Q:8-129,H:53-176^41.6%ID^E:7e-16^RecName: Full=Contactin-associated protein like 5-3;^Eukaryota; Metazoa; Chordata; Craniata; Vertebrata; Euteleostomi; Mammalia; Eutheria; Euarchontoglires; Glires; Rodentia; Myomorpha; Muroidea; Muridae; Murinae; Mus; Mus	KEGG:mmu:620292
comp420469_c0_seq40	40.9085	-8.78185	1.99415	-4.40381	1.06368e-05	0.00546926	.	comp420469_c0_seq40|m.366311	1780-2337[-]	PML_MOUSE^PML_MOUSE^Q:4-148,H:700-831^31.29%ID^E:5e-06^RecName: Full=Protein PML;^Eukaryota; Metazoa; Chordata; Craniata; Vertebrata; Euteleostomi; Mammalia; Eutheria; Euarchontoglires; Glires; Rodentia; Myomorpha; Muroidea; Muridae; Murinae; Mus; Mus	KEGG:mmu:18854`KO:K10054
comp423399_c0_seq5	41.148	-8.78839	2.04614	-4.29511	1.74605e-05	0.00771104	sp|Q5XHC1|CD047_XENLA^sp|Q5XHC1|CD047_XENLA^Q:3840-3400,H:4-151^62.16%ID^E:6e-50^.^.`sp|Q5XHC1|CD047_XENLA^sp|Q5XHC1|CD047_XENLA^Q:1464-1063,H:174-302^50.75%ID^E:2e-25^.^.	comp423399_c0_seq5|m.383531	1048-1401[-]	CD047_MOUSE^CD047_MOUSE^Q:1-115,H:197-307^51.28%ID^E:1e-28^RecName: Full=UPF0602 protein C4orf47 homolog;^Eukaryota; Metazoa; Chordata; Craniata; Vertebrata; Euteleostomi; Mammalia; Eutheria; Euarchontoglires; Glires; Rodentia; Myomorpha; Muroidea; Muridae; Murinae; Mus; Mus	KEGG:mmu:69479
comp415939_c0_seq5	42.0125	-8.81802	2.07829	-4.24293	2.20618e-05	0.00890562	sp|P08991|H2AV_STRPU^sp|P08991|H2AV_STRPU^Q:1546-1238,H:23-125^99.03%ID^E:3e-61^.^.	comp415939_c0_seq5|m.342749	1235-1621[-]	H2AV_STRPU^H2AV_STRPU^Q:4-128,H:1-125^99.2%ID^E:5e-82^RecName: Full=Histone H2A.V;^Eukaryota; Metazoa; Echinodermata; Eleutherozoa; Echinozoa; Echinoidea; Euechinoidea; Echinacea; Echinoida; Strongylocentrotidae; Strongylocentrotus	.
comp427712_c0_seq2	435.206	-8.81806	1.62592	-5.42343	5.84676e-08	0.00011822	sp|Q04205|TENS_CHICK^sp|Q04205|TENS_CHICK^Q:3564-2695,H:1463-1743^56.31%ID^E:1e-95^.^.	comp427712_c0_seq2|m.411047	2683-6279[-]	TENS_CHICK^TENS_CHICK^Q:906-1195,H:1463-1743^58.36%ID^E:2e-104^RecName: Full=Tensin;^Eukaryota; Metazoa; Chordata; Craniata; Vertebrata; Euteleostomi; Archelosauria; Archosauria; Dinosauria; Saurischia; Theropoda; Coelurosauria; Aves; Neognathae; Galloanserae; Galliformes; Phasianidae; Phasianinae; Gallus	KEGG:gga:396439`KO:K18080
comp422584_c1_seq16	42.1632	-8.82847	2.07431	-4.25611	2.08016e-05	0.00851471	sp|Q6EEF3|TTLL5_CHLAE^sp|Q6EEF3|TTLL5_CHLAE^Q:5937-4405,H:6-531^57.58%ID^E:0^.^.`sp|Q6EEF3|TTLL5_CHLAE^sp|Q6EEF3|TTLL5_CHLAE^Q:3795-3214,H:670-862^45.73%ID^E:2e-28^.^.	comp422584_c1_seq16|m.378606	1885-5991[-]	TTLL5_CHLAE^TTLL5_CHLAE^Q:19-529,H:6-531^57.58%ID^E:0^RecName: Full=Tubulin polyglutamylase TTLL5;^Eukaryota; Metazoa; Chordata; Craniata; Vertebrata; Euteleostomi; Mammalia; Eutheria; Euarchontoglires; Primates; Haplorrhini; Catarrhini; Cercopithecidae; Cercopithecinae; Chlorocebus`TTLL5_CHLAE^TTLL5_CHLAE^Q:733-1320,H:670-1274^29.88%ID^E:2e-35^RecName: Full=Tubulin polyglutamylase TTLL5;^Eukaryo…	.
comp423045_c0_seq6	42.4026	-8.83506	1.9983	-4.42129	9.81152e-06	0.00525188	.	comp423045_c0_seq6|m.381681	149-1003[+]	.	.
comp425378_c0_seq7	42.6008	-8.84258	2.02134	-4.37462	1.21645e-05	0.00604625	.	comp425378_c0_seq7|m.396518	1826-3430[+]	TINC_DROME^TINC_DROME^Q:2-161,H:707-857^27.95%ID^E:6e-12^RecName: Full=Protein tincar;^Eukaryota; Metazoa; Ecdysozoa; Arthropoda; Hexapoda; Insecta; Pterygota; Neoptera; Holometabola; Diptera; Brachycera; Muscomorpha; Ephydroidea; Drosophilidae; Drosophila; Sophophora	KEGG:dme:Dmel_CG31247
comp427315_c0_seq1	43.4959	-8.87062	1.98653	-4.46537	7.99296e-06	0.00453423	.	.	.	.	.
comp413297_c0_seq3	43.6606	-8.87464	2.00988	-4.4155	1.00776e-05	0.00531256	.	.	.	.	.
comp426326_c0_seq22	43.9154	-8.88161	2.17009	-4.09274	4.2631e-05	0.0139492	.	.	.	.	.
comp414499_c0_seq5	43.8922	-8.88536	2.00845	-4.424	9.68901e-06	0.00524005	.	comp414499_c0_seq5|m.335342	1017-1394[-]	.	.
comp415712_c2_seq22	44.2981	-8.89414	2.23765	-3.97477	7.04478e-05	0.0196087	sp|Q6Y306|MRP9_RAT^sp|Q6Y306|MRP9_RAT^Q:450-788,H:1251-1363^59.29%ID^E:1e-35^.^.	.	.	.	.
comp423045_c0_seq1	44.4686	-8.90377	1.99612	-4.46054	8.17533e-06	0.00456327	.	comp423045_c0_seq1|m.381660	3170-3910[+]	CIZ1_HUMAN^CIZ1_HUMAN^Q:49-97,H:782-830^53.06%ID^E:3e-13^RecName: Full=Cip1-interacting zinc finger protein;^Eukaryota; Metazoa; Chordata; Craniata; Vertebrata; Euteleostomi; Mammalia; Eutheria; Euarchontoglires; Primates; Haplorrhini; Catarrhini; Hominidae; Homo	KEGG:hsa:25792
comp427886_c0_seq55	44.4425	-8.90443	2.08344	-4.27392	1.92068e-05	0.00814953	.	comp427886_c0_seq55|m.412139	667-1485[+]	.	.
comp421578_c1_seq35	46.1749	-8.95423	2.11773	-4.22823	2.35541e-05	0.00931271	sp|Q7ZXE2|CELF2_XENLA^sp|Q7ZXE2|CELF2_XENLA^Q:2781-1252,H:52-536^53.57%ID^E:2e-152^.^.	comp421578_c1_seq35|m.372624	1249-2808[-]	CELF2_DANRE^CELF2_DANRE^Q:10-519,H:38-514^55.08%ID^E:2e-175^RecName: Full=CUGBP Elav-like family member 2;^Eukaryota; Metazoa; Chordata; Craniata; Vertebrata; Euteleostomi; Actinopterygii; Neopterygii; Teleostei; Ostariophysi; Cypriniformes; Cyprinidae; Danio	KEGG:dre:373117`KO:K13207
comp419447_c1_seq14	47.541	-8.99625	2.16606	-4.15328	3.27742e-05	0.0114031	sp|Q07001|ACHD_HUMAN^sp|Q07001|ACHD_HUMAN^Q:1850-1026,H:71-362^32.54%ID^E:2e-43^.^.	comp419447_c1_seq14|m.360059	738-1682[-]	ACHD_XENLA^ACHD_XENLA^Q:13-200,H:136-340^35.12%ID^E:3e-37^RecName: Full=Acetylcholine receptor subunit delta;^Eukaryota; Metazoa; Chordata; Craniata; Vertebrata; Euteleostomi; Amphibia; Batrachia; Anura; Pipoidea; Pipidae; Xenopodinae; Xenopus; Xenopus	KEGG:xla:444847`KO:K04816
comp409266_c0_seq5	47.5026	-8.99943	2.0056	-4.48714	7.21851e-06	0.00425664	.	comp409266_c0_seq5|m.307788	213-1109[-]	ELIC_DICCH^ELIC_DICCH^Q:27-195,H:100-266^27.84%ID^E:5e-08^RecName: Full=Cys-loop ligand-gated ion channel;^Bacteria; Proteobacteria; Gammaproteobacteria; Enterobacterales; Pectobacteriaceae; Dickeya	.
comp427130_c0_seq3	48.285	-9.01936	2.0361	-4.42972	9.43566e-06	0.00515646	sp|O02695|PTPR2_MACNE^sp|O02695|PTPR2_MACNE^Q:3640-2447,H:612-1013^67.33%ID^E:8e-162^.^.	comp427130_c0_seq3|m.407745	2444-3463[-]	PTPR2_MACNE^PTPR2_MACNE^Q:1-339,H:672-1013^71.43%ID^E:8e-166^RecName: Full=Receptor-type tyrosine-protein phosphatase N2;^Eukaryota; Metazoa; Chordata; Craniata; Vertebrata; Euteleostomi; Mammalia; Eutheria; Euarchontoglires; Primates; Haplorrhini; Catarrhini; Cercopithecidae; Cercopithecinae; Macaca	.
comp423480_c0_seq20	48.3779	-9.02407	1.97649	-4.5657	4.97825e-06	0.00322748	.	comp423480_c0_seq20|m.384088	3587-5131[-]	CFA97_XENTR^CFA97_XENTR^Q:237-469,H:218-456^28.9%ID^E:6e-18^RecName: Full=Cilia- and flagella-associated protein 97 {ECO:0000250|UniProtKB:Q9P2B7};^Eukaryota; Metazoa; Chordata; Craniata; Vertebrata; Euteleostomi; Amphibia; Batrachia; Anura; Pipoidea; Pipidae; Xenopodinae; Xenopus; Silurana	KEGG:xtr:100124762
comp423866_c2_seq4	48.3977	-9.02474	1.97629	-4.56651	4.95901e-06	0.00322748	.	comp423866_c2_seq4|m.386277	323-2761[+]	.	.
comp426270_c0_seq4	48.3304	-9.02555	2.17695	-4.14597	3.38381e-05	0.011639	sp|Q90Z00|FGR1A_DANRE^sp|Q90Z00|FGR1A_DANRE^Q:506-2773,H:11-756^41.58%ID^E:1e-170^.^.	comp426270_c0_seq4|m.402462	485-2920[+]	FGFR3_CHICK^FGFR3_CHICK^Q:36-806,H:48-781^43.58%ID^E:0^RecName: Full=Fibroblast growth factor receptor 3;^Eukaryota; Metazoa; Chordata; Craniata; Vertebrata; Euteleostomi; Archelosauria; Archosauria; Dinosauria; Saurischia; Theropoda; Coelurosauria; Aves; Neognathae; Galloanserae; Galliformes; Phasianidae; Phasianinae; Gallus`FGFR3_CHICK^FGFR3_CHICK^Q:23-222,H:148-340^24.11%ID^E:2e-06^RecName: Fu…	KEGG:gga:396515`KO:K05094
comp420339_c0_seq13	49.081	-9.04231	2.22392	-4.06593	4.78416e-05	0.0150411	.	.	.	.	.
comp412837_c0_seq11	49.4117	-9.05351	1.99161	-4.54582	5.47224e-06	0.00346174	sp|Q91X85|FLVC2_MOUSE^sp|Q91X85|FLVC2_MOUSE^Q:367-1734,H:102-550^49.67%ID^E:1e-145^.^.	comp412837_c0_seq11|m.327139	241-1737[+]	FLVC2_MOUSE^FLVC2_MOUSE^Q:43-498,H:102-550^49.67%ID^E:2e-154^RecName: Full=Feline leukemia virus subgroup C receptor-related protein 2;^Eukaryota; Metazoa; Chordata; Craniata; Vertebrata; Euteleostomi; Mammalia; Eutheria; Euarchontoglires; Glires; Rodentia; Myomorpha; Muroidea; Muridae; Murinae; Mus; Mus	KEGG:mmu:217721`KO:K08220
comp420240_c0_seq1	50.0367	-9.07262	1.97388	-4.59633	4.29993e-06	0.00295278	.	comp420240_c0_seq1|m.364831	129-695[+]	.	.
comp421236_c0_seq44	51.5824	-9.11887	2.48062	-3.67604	0.000236884	0.0463028	sp|Q9WU70|STXB5_RAT^sp|Q9WU70|STXB5_RAT^Q:9844-7769,H:1-714^56.56%ID^E:0^.^.`sp|Q9WU70|STXB5_RAT^sp|Q9WU70|STXB5_RAT^Q:5987-5259,H:909-1152^59.02%ID^E:9e-79^.^.`sp|Q9WU70|STXB5_RAT^sp|Q9WU70|STXB5_RAT^Q:6775-6509,H:793-881^57.3%ID^E:1e-23^.^.	comp421236_c0_seq44|m.370714	6362-9868[-]	STXB5_RAT^STXB5_RAT^Q:9-710,H:1-724^56.34%ID^E:0^RecName: Full=Syntaxin-binding protein 5;^Eukaryota; Metazoa; Chordata; Craniata; Vertebrata; Euteleostomi; Mammalia; Eutheria; Euarchontoglires; Glires; Rodentia; Myomorpha; Muroidea; Muridae; Murinae; Rattus`STXB5_RAT^STXB5_RAT^Q:1023-1120,H:784-881^55.1%ID^E:3e-26^RecName: Full=Syntaxin-binding protein 5;^Eukaryota; Metazoa; Chordata; Craniata; …	KEGG:rno:81022`KO:K08518
comp423040_c0_seq16	52.0449	-9.12752	2.04352	-4.46657	7.94825e-06	0.0045335	.	comp423040_c0_seq16|m.381501	1823-4108[-]	.	.
comp418150_c0_seq7	52.0965	-9.13249	1.99722	-4.5726	4.81712e-06	0.00322312	.	.	.	.	.
comp423990_c0_seq1	53.7235	-9.17341	2.03779	-4.50164	6.74314e-06	0.00404397	.	.	.	.	.
comp411707_c0_seq31	54.2557	-9.18722	2.11371	-4.3465	1.38327e-05	0.0065929	.	comp411707_c0_seq31|m.321183	978-3779[-]	.	.
comp422536_c1_seq10	55.8716	-9.23255	1.9683	-4.69062	2.72376e-06	0.00206017	sp|P42577|FRIS_LYMST^sp|P42577|FRIS_LYMST^Q:595-1116,H:1-174^76.44%ID^E:5e-93^.^.	comp422536_c1_seq10|m.378362	595-1110[+]	FRIS_LYMST^FRIS_LYMST^Q:1-170,H:1-170^77.65%ID^E:2e-96^RecName: Full=Soma ferritin;^Eukaryota; Metazoa; Lophotrochozoa; Mollusca; Gastropoda; Heterobranchia; Euthyneura; Panpulmonata; Hygrophila; Lymnaeoidea; Lymnaeidae; Lymnaea	.
comp423994_c2_seq12	56.1887	-9.24151	1.99184	-4.63967	3.48959e-06	0.0024878	.	comp423994_c2_seq12|m.387088	856-1194[+]	.	.
comp411066_c0_seq2	56.7146	-9.25533	2.01525	-4.59265	4.37653e-06	0.00298574	sp|Q2I0E5|INTU_XENLA^sp|Q2I0E5|INTU_XENLA^Q:1197-3407,H:215-948^33.51%ID^E:5e-100^.^.	comp411066_c0_seq2|m.318293	216-551[-]	.	.
comp423189_c0_seq22	57.8174	-9.27901	2.2074	-4.2036	2.62707e-05	0.00996075	sp|Q6IRN2|QKIB_XENLA^sp|Q6IRN2|QKIB_XENLA^Q:6998-6513,H:48-213^74.7%ID^E:4e-70^.^.	comp423189_c0_seq22|m.382428	6071-6448[-]	QKI_CHICK^QKI_CHICK^Q:1-110,H:195-303^43.48%ID^E:2e-10^RecName: Full=Protein quaking;^Eukaryota; Metazoa; Chordata; Craniata; Vertebrata; Euteleostomi; Archelosauria; Archosauria; Dinosauria; Saurischia; Theropoda; Coelurosauria; Aves; Neognathae; Galloanserae; Galliformes; Phasianidae; Phasianinae; Gallus	KEGG:gga:374204`KO:K14945
comp414697_c0_seq8	58.6373	-9.30277	1.97865	-4.70156	2.58178e-06	0.00196703	sp|Q90683|ITF2_CHICK^sp|Q90683|ITF2_CHICK^Q:2393-2163,H:8-84^77.92%ID^E:2e-30^.^.	comp414697_c0_seq8|m.336164	1767-4172[-]	ITF2_RAT^ITF2_RAT^Q:136-674,H:7-567^40.1%ID^E:6e-76^RecName: Full=Transcription factor 4;^Eukaryota; Metazoa; Chordata; Craniata; Vertebrata; Euteleostomi; Mammalia; Eutheria; Euarchontoglires; Glires; Rodentia; Myomorpha; Muroidea; Muridae; Murinae; Rattus	KEGG:rno:84382`KO:K15603
comp410056_c0_seq15	59.2091	-9.3161	1.96215	-4.74791	2.05534e-06	0.00162526	sp|P46940|IQGA1_HUMAN^sp|P46940|IQGA1_HUMAN^Q:342-5258,H:25-1657^53.05%ID^E:0^.^.	comp410056_c0_seq15|m.312087	270-5270[+]	IQGA1_HUMAN^IQGA1_HUMAN^Q:25-1663,H:25-1657^53.05%ID^E:0^RecName: Full=Ras GTPase-activating-like protein IQGAP1;^Eukaryota; Metazoa; Chordata; Craniata; Vertebrata; Euteleostomi; Mammalia; Eutheria; Euarchontoglires; Primates; Haplorrhini; Catarrhini; Hominidae; Homo	KEGG:hsa:8826`KO:K16848
comp428041_c0_seq10	60.5158	-9.34707	1.95828	-4.77311	1.81406e-06	0.00149094	.	.	.	.	.
comp427694_c0_seq3	61.0298	-9.35734	2.06394	-4.53373	5.7951e-06	0.00362208	.	comp427694_c0_seq3|m.410914	5756-6121[+]	CC169_MOUSE^CC169_MOUSE^Q:14-118,H:111-212^33.64%ID^E:5e-12^RecName: Full=Coiled-coil domain-containing protein 169;^Eukaryota; Metazoa; Chordata; Craniata; Vertebrata; Euteleostomi; Mammalia; Eutheria; Euarchontoglires; Glires; Rodentia; Myomorpha; Muroidea; Muridae; Murinae; Mus; Mus	KEGG:mmu:320604
comp424504_c1_seq5	61.8588	-9.38092	2.07557	-4.51968	6.19335e-06	0.00378044	.	comp424504_c1_seq5|m.390649	304-1752[+]	TEP1_HUMAN^TEP1_HUMAN^Q:5-247,H:1187-1435^22.13%ID^E:6e-09^RecName: Full=Telomerase protein component 1;^Eukaryota; Metazoa; Chordata; Craniata; Vertebrata; Euteleostomi; Mammalia; Eutheria; Euarchontoglires; Primates; Haplorrhini; Catarrhini; Hominidae; Homo	KEGG:hsa:7011`KO:K11127
comp425493_c0_seq13	62.9781	-9.40558	1.9679	-4.7795	1.75728e-06	0.0014884	.	comp425493_c0_seq13|m.397199	2325-3212[-]	DRAM2_MOUSE^DRAM2_MOUSE^Q:16-246,H:11-231^30.77%ID^E:2e-18^RecName: Full=DNA damage-regulated autophagy modulator protein 2;^Eukaryota; Metazoa; Chordata; Craniata; Vertebrata; Euteleostomi; Mammalia; Eutheria; Euarchontoglires; Glires; Rodentia; Myomorpha; Muroidea; Muridae; Murinae; Mus; Mus	KEGG:mmu:67171
comp425091_c0_seq3	63.1717	-9.41006	1.96928	-4.77842	1.76679e-06	0.0014884	.	.	.	.	.
comp420982_c0_seq6	63.6048	-9.41902	1.95451	-4.81912	1.44193e-06	0.00130876	.	comp420982_c0_seq6|m.369111	1-1050[+]	.	.
comp421081_c0_seq17	63.5358	-9.4193	2.40486	-3.91678	8.9741e-05	0.0237743	.	comp421081_c0_seq17|m.369917	1672-4566[+]	.	.
comp396322_c0_seq8	64.3657	-9.43528	1.96781	-4.7948	1.62834e-06	0.00141924	sp|E6ZIJ1|HOIL1_DICLA^sp|E6ZIJ1|HOIL1_DICLA^Q:1075-107,H:392-707^53.07%ID^E:1e-109^.^.	comp396322_c0_seq8|m.245697	1318-2106[-]	HOIL1_MOUSE^HOIL1_MOUSE^Q:20-217,H:15-234^27.93%ID^E:2e-12^RecName: Full=RanBP-type and C3HC4-type zinc finger-containing protein 1;^Eukaryota; Metazoa; Chordata; Craniata; Vertebrata; Euteleostomi; Mammalia; Eutheria; Euarchontoglires; Glires; Rodentia; Myomorpha; Muroidea; Muridae; Murinae; Mus; Mus	KEGG:mmu:24105`KO:K10630
comp411941_c0_seq5	64.5626	-9.43855	2.31415	-4.07862	4.53038e-05	0.0145341	sp|O96064|MYSP_MYTGA^sp|O96064|MYSP_MYTGA^Q:3516-1033,H:36-864^71.65%ID^E:0^.^.	comp411941_c0_seq5|m.322102	1030-3465[-]	MYSP_MYTGA^MYSP_MYTGA^Q:1-811,H:53-864^71.67%ID^E:0^RecName: Full=Paramyosin;^Eukaryota; Metazoa; Lophotrochozoa; Mollusca; Bivalvia; Pteriomorphia; Mytiloida; Mytiloidea; Mytilidae; Mytilinae; Mytilus	.
comp422207_c0_seq59	65.463	-9.4626	2.2556	-4.19515	2.72689e-05	0.0101653	sp|Q86U86|PB1_HUMAN^sp|Q86U86|PB1_HUMAN^Q:6215-2085,H:1-1420^42.42%ID^E:0^.^.	comp422207_c0_seq59|m.376601	1245-6218[-]	PB1_HUMAN^PB1_HUMAN^Q:2-1655,H:1-1687^41.23%ID^E:0^RecName: Full=Protein polybromo-1;^Eukaryota; Metazoa; Chordata; Craniata; Vertebrata; Euteleostomi; Mammalia; Eutheria; Euarchontoglires; Primates; Haplorrhini; Catarrhini; Hominidae; Homo	KEGG:hsa:55193`KO:K11757
comp425056_c0_seq25	67.1256	-9.4949	2.38615	-3.97917	6.91566e-05	0.0193525	sp|Q80TZ9|RERE_MOUSE^sp|Q80TZ9|RERE_MOUSE^Q:353-1705,H:207-660^51.28%ID^E:4e-116^.^.	comp425056_c0_seq25|m.394110	2607-2945[-]	.	.
comp415403_c0_seq6	67.1619	-9.49657	1.9687	-4.82376	1.40874e-06	0.00128985	.	comp415403_c0_seq6|m.339991	3162-4301[-]	.	.
comp423157_c0_seq25	67.7841	-9.50908	2.03457	-4.67375	2.95749e-06	0.002205	sp|P50554|GABT_RAT^sp|P50554|GABT_RAT^Q:2699-1923,H:1-263^49.43%ID^E:2e-82^.^.`sp|P50554|GABT_RAT^sp|P50554|GABT_RAT^Q:1414-776,H:272-484^55.4%ID^E:2e-69^.^.	comp423157_c0_seq25|m.382308	722-1384[-]	GABT_PIG^GABT_PIG^Q:2-219,H:283-500^54.59%ID^E:9e-82^RecName: Full=4-aminobutyrate aminotransferase, mitochondrial;^Eukaryota; Metazoa; Chordata; Craniata; Vertebrata; Euteleostomi; Mammalia; Eutheria; Laurasiatheria; Cetartiodactyla; Suina; Suidae; Sus	KEGG:ssc:397500`KO:K13524
comp414156_c0_seq7	68.1895	-9.51884	1.95656	-4.86508	1.14409e-06	0.00108563	.	.	.	.	.
comp426825_c0_seq1	69.926	-9.55647	1.96027	-4.87508	1.08764e-06	0.00106493	sp|Q86VV8|RTTN_HUMAN^sp|Q86VV8|RTTN_HUMAN^Q:6794-3423,H:363-1490^33.59%ID^E:4e-170^.^.`sp|Q86VV8|RTTN_HUMAN^sp|Q86VV8|RTTN_HUMAN^Q:3122-1353,H:1608-2219^31.28%ID^E:9e-54^.^.`sp|Q86VV8|RTTN_HUMAN^sp|Q86VV8|RTTN_HUMAN^Q:7955-7002,H:5-281^36.53%ID^E:2e-44^.^.	comp426825_c0_seq1|m.405826	1323-7997[-]	RTTN_HUMAN^RTTN_HUMAN^Q:15-2215,H:5-2219^32.08%ID^E:0^RecName: Full=Rotatin;^Eukaryota; Metazoa; Chordata; Craniata; Vertebrata; Euteleostomi; Mammalia; Eutheria; Euarchontoglires; Primates; Haplorrhini; Catarrhini; Hominidae; Homo	KEGG:hsa:25914`KO:K16484
comp411787_c0_seq5	70.2051	-9.56149	1.948	-4.90836	9.18416e-07	0.000930712	.	comp411787_c0_seq5|m.321536	3447-3908[+]	TNF13_MOUSE^TNF13_MOUSE^Q:35-152,H:130-241^27.12%ID^E:8e-06^RecName: Full=Tumor necrosis factor ligand superfamily member 13;^Eukaryota; Metazoa; Chordata; Craniata; Vertebrata; Euteleostomi; Mammalia; Eutheria; Euarchontoglires; Glires; Rodentia; Myomorpha; Muroidea; Muridae; Murinae; Mus; Mus	KEGG:mmu:69583`KO:K05475
comp425461_c0_seq8	75.2869	-9.66154	1.95645	-4.93829	7.88092e-07	0.000830912	sp|P79245|STAR_SHEEP^sp|P79245|STAR_SHEEP^Q:976-1686,H:50-282^36.1%ID^E:2e-38^.^.	comp425461_c0_seq8|m.396920	847-1695[+]	STAR_SHEEP^STAR_SHEEP^Q:44-280,H:50-282^36.1%ID^E:2e-42^RecName: Full=Steroidogenic acute regulatory protein, mitochondrial;^Eukaryota; Metazoa; Chordata; Craniata; Vertebrata; Euteleostomi; Mammalia; Eutheria; Laurasiatheria; Cetartiodactyla; Ruminantia; Pecora; Bovidae; Caprinae; Ovis	KEGG:oas:443122`KO:K16931
comp400709_c0_seq6	75.3216	-9.66477	2.1156	-4.56833	4.91634e-06	0.00322748	sp|Q12912|LRMP_HUMAN^sp|Q12912|LRMP_HUMAN^Q:836-1405,H:205-388^41.67%ID^E:9e-32^.^.	comp400709_c0_seq6|m.265346	296-2038[+]	LRMP_HUMAN^LRMP_HUMAN^Q:181-370,H:205-388^41.67%ID^E:8e-37^RecName: Full=Lymphoid-restricted membrane protein;^Eukaryota; Metazoa; Chordata; Craniata; Vertebrata; Euteleostomi; Mammalia; Eutheria; Euarchontoglires; Primates; Haplorrhini; Catarrhini; Hominidae; Homo	KEGG:hsa:4033
comp426661_c0_seq2	75.5693	-9.6664	2.64673	-3.6522	0.000259999	0.049075	.	.	.	.	.
comp426434_c0_seq14	75.5644	-9.66728	1.9455	-4.96904	6.72842e-07	0.000747134	.	.	.	.	.
comp427550_c2_seq1	79.5988	-9.74144	1.98186	-4.91531	8.86408e-07	0.0009127	.	comp427550_c2_seq1|m.410081	2218-3129[+]	RTJK_DROME^RTJK_DROME^Q:4-145,H:695-839^25.85%ID^E:6e-07^RecName: Full=RNA-directed DNA polymerase from mobile element jockey;^Eukaryota; Metazoa; Ecdysozoa; Arthropoda; Hexapoda; Insecta; Pterygota; Neoptera; Holometabola; Diptera; Brachycera; Muscomorpha; Ephydroidea; Drosophilidae; Drosophila; Sophophora	.
comp427169_c0_seq3	80.5595	-9.75817	2.12946	-4.58246	4.59527e-06	0.00309452	sp|Q8NFP9|NBEA_HUMAN^sp|Q8NFP9|NBEA_HUMAN^Q:293-3220,H:69-1016^56.86%ID^E:0^.^.`sp|Q8NFP9|NBEA_HUMAN^sp|Q8NFP9|NBEA_HUMAN^Q:5207-6202,H:1873-2201^62.31%ID^E:2e-110^.^.`sp|Q8NFP9|NBEA_HUMAN^sp|Q8NFP9|NBEA_HUMAN^Q:3527-4444,H:1307-1608^55.1%ID^E:2e-86^.^.	comp427169_c0_seq3|m.407921	4333-5568[-]	.	.
comp413025_c0_seq17	81.3125	-9.77207	1.99332	-4.90242	9.4662e-07	0.000941021	.	.	.	.	.
comp408198_c0_seq2	82.7291	-9.79669	2.05067	-4.77732	1.77649e-06	0.0014884	sp|P54360|FOJO_DROME^sp|P54360|FOJO_DROME^Q:956-2305,H:85-582^34.99%ID^E:1e-80^.^.	comp408198_c0_seq2|m.302445	920-2317[+]	FOJO_DROME^FOJO_DROME^Q:13-462,H:85-582^34.99%ID^E:2e-86^RecName: Full=Extracellular serine/threonine protein kinase four-jointed {ECO:0000305};^Eukaryota; Metazoa; Ecdysozoa; Arthropoda; Hexapoda; Insecta; Pterygota; Neoptera; Holometabola; Diptera; Brachycera; Muscomorpha; Ephydroidea; Drosophilidae; Drosophila; Sophophora	KEGG:dme:Dmel_CG10917`KO:K16674
comp414816_c1_seq6	233.93	-9.86616	1.83606	-5.37356	7.71964e-08	0.000143887	sp|A6H782|TEKT3_BOVIN^sp|A6H782|TEKT3_BOVIN^Q:1964-1236,H:247-489^58.44%ID^E:7e-88^.^.`sp|A6H782|TEKT3_BOVIN^sp|A6H782|TEKT3_BOVIN^Q:2956-2024,H:1-293^49.36%ID^E:2e-80^.^.	comp414816_c1_seq6|m.336828	2021-2956[-]	TEKT3_HUMAN^TEKT3_HUMAN^Q:1-311,H:1-293^49.36%ID^E:4e-88^RecName: Full=Tektin-3;^Eukaryota; Metazoa; Chordata; Craniata; Vertebrata; Euteleostomi; Mammalia; Eutheria; Euarchontoglires; Primates; Haplorrhini; Catarrhini; Hominidae; Homo	KEGG:hsa:64518`KO:K18630
comp400712_c0_seq19	87.6292	-9.88039	1.96196	-5.03597	4.75425e-07	0.000557578	sp|Q6GP52|BECN1_XENLA^sp|Q6GP52|BECN1_XENLA^Q:109-1056,H:6-322^57.99%ID^E:5e-104^.^.`sp|Q6GP52|BECN1_XENLA^sp|Q6GP52|BECN1_XENLA^Q:2464-2673,H:373-445^78.08%ID^E:2e-25^.^.	comp400712_c0_seq19|m.265398	85-1071[+]	BECN1_HUMAN^BECN1_HUMAN^Q:14-324,H:14-327^59.56%ID^E:7e-114^RecName: Full=Beclin-1;^Eukaryota; Metazoa; Chordata; Craniata; Vertebrata; Euteleostomi; Mammalia; Eutheria; Euarchontoglires; Primates; Haplorrhini; Catarrhini; Hominidae; Homo	KEGG:hsa:8678`KO:K08334
comp414724_c0_seq4	88.1077	-9.88979	1.94823	-5.0763	3.84852e-07	0.000489884	sp|Q6UWH6|TX261_HUMAN^sp|Q6UWH6|TX261_HUMAN^Q:242-835,H:1-194^52%ID^E:1e-50^.^.	.	.	.	.
comp422354_c0_seq2	88.6019	-9.89665	1.9446	-5.0893	3.59397e-07	0.000468919	sp|Q75QN2|INT8_HUMAN^sp|Q75QN2|INT8_HUMAN^Q:2171-597,H:466-995^37.38%ID^E:9e-128^.^.`sp|Q75QN2|INT8_HUMAN^sp|Q75QN2|INT8_HUMAN^Q:3289-2270,H:91-443^27.25%ID^E:9e-128^.^.	comp422354_c0_seq2|m.377493	594-2279[-]	INT8_HUMAN^INT8_HUMAN^Q:37-561,H:466-995^37.38%ID^E:4e-118^RecName: Full=Integrator complex subunit 8;^Eukaryota; Metazoa; Chordata; Craniata; Vertebrata; Euteleostomi; Mammalia; Eutheria; Euarchontoglires; Primates; Haplorrhini; Catarrhini; Hominidae; Homo	KEGG:hsa:55656`KO:K13145
comp425334_c0_seq8	88.8364	-9.9022	1.98837	-4.98006	6.35633e-07	0.00072116	sp|Q6P7K5|EMC10_XENTR^sp|Q6P7K5|EMC10_XENTR^Q:72-707,H:38-245^35.05%ID^E:2e-34^.^.	comp425334_c0_seq8|m.396267	3-734[+]	EMC10_XENTR^EMC10_XENTR^Q:24-235,H:38-245^35.05%ID^E:3e-38^RecName: Full=ER membrane protein complex subunit 10;^Eukaryota; Metazoa; Chordata; Craniata; Vertebrata; Euteleostomi; Amphibia; Batrachia; Anura; Pipoidea; Pipidae; Xenopodinae; Xenopus; Silurana	KEGG:xtr:394497
comp421560_c0_seq40	89.0321	-9.90265	2.07592	-4.77024	1.84004e-06	0.00149334	.	comp421560_c0_seq40|m.372548	996-1595[+]	ARRD2_MOUSE^ARRD2_MOUSE^Q:3-147,H:190-331^35.86%ID^E:5e-24^RecName: Full=Arrestin domain-containing protein 2;^Eukaryota; Metazoa; Chordata; Craniata; Vertebrata; Euteleostomi; Mammalia; Eutheria; Euarchontoglires; Glires; Rodentia; Myomorpha; Muroidea; Muridae; Murinae; Mus; Mus	KEGG:mmu:70807
comp410878_c0_seq5	89.4743	-9.90979	2.0865	-4.74947	2.03951e-06	0.00162506	sp|Q61362|CH3L1_MOUSE^sp|Q61362|CH3L1_MOUSE^Q:114-1292,H:4-388^31.08%ID^E:6e-53^.^.`sp|Q61362|CH3L1_MOUSE^sp|Q61362|CH3L1_MOUSE^Q:1326-1880,H:30-211^38.62%ID^E:3e-30^.^.`sp|Q61362|CH3L1_MOUSE^sp|Q61362|CH3L1_MOUSE^Q:2397-2948,H:207-386^36.41%ID^E:7e-28^.^.	comp410878_c0_seq5|m.316600	2397-3206[+]	CHIA_BOVIN^CHIA_BOVIN^Q:1-268,H:204-471^36.63%ID^E:1e-40^RecName: Full=Acidic mammalian chitinase;^Eukaryota; Metazoa; Chordata; Craniata; Vertebrata; Euteleostomi; Mammalia; Eutheria; Laurasiatheria; Cetartiodactyla; Ruminantia; Pecora; Bovidae; Bovinae; Bos	KEGG:bta:282645`KO:K01183
comp416685_c0_seq17	89.4528	-9.90981	1.991	-4.97731	6.44751e-07	0.000723639	sp|P37397|CNN3_RAT^sp|P37397|CNN3_RAT^Q:427-1287,H:11-282^34.77%ID^E:1e-33^.^.	comp416685_c0_seq17|m.345829	457-1560[+]	CNN3_RAT^CNN3_RAT^Q:1-277,H:20-282^37.68%ID^E:2e-43^RecName: Full=Calponin-3;^Eukaryota; Metazoa; Chordata; Craniata; Vertebrata; Euteleostomi; Mammalia; Eutheria; Euarchontoglires; Glires; Rodentia; Myomorpha; Muroidea; Muridae; Murinae; Rattus`CNN3_RAT^CNN3_RAT^Q:236-342,H:164-269^46.73%ID^E:6e-14^RecName: Full=Calponin-3;^Eukaryota; Metazoa; Chordata; Craniata; Vertebrata; Euteleostomi; Mammal…	KEGG:rno:54321
comp421751_c0_seq23	90.3689	-9.92563	1.93397	-5.13227	2.86276e-07	0.0004038	sp|Q6P9S0|MTSSL_MOUSE^sp|Q6P9S0|MTSSL_MOUSE^Q:345-1364,H:1-306^56.18%ID^E:2e-106^.^.	comp421751_c0_seq23|m.373975	4406-5320[+]	.	.
comp419435_c0_seq8	109.487	-10.2018	1.95485	-5.21872	1.80163e-07	0.000276547	sp|P29375|KDM5A_HUMAN^sp|P29375|KDM5A_HUMAN^Q:153-4598,H:13-1494^58.53%ID^E:0^.^.	comp419435_c0_seq8|m.359886	129-5828[+]	KDM5A_HUMAN^KDM5A_HUMAN^Q:9-1490,H:13-1494^58.73%ID^E:0^RecName: Full=Lysine-specific demethylase 5A;^Eukaryota; Metazoa; Chordata; Craniata; Vertebrata; Euteleostomi; Mammalia; Eutheria; Euarchontoglires; Primates; Haplorrhini; Catarrhini; Hominidae; Homo`KDM5A_HUMAN^KDM5A_HUMAN^Q:1642-1718,H:1583-1662^40.74%ID^E:1e-08^RecName: Full=Lysine-specific demethylase 5A;^Eukaryota; Metazoa; Chordata; C…	KEGG:hsa:5927`KO:K11446
comp419604_c0_seq1	123.981	-10.381	1.98712	-5.22413	1.74972e-07	0.000272588	.	.	.	.	.
comp423991_c0_seq4	128.024	-10.4283	1.91966	-5.43236	5.56144e-08	0.0001161	sp|O14981|BTAF1_HUMAN^sp|O14981|BTAF1_HUMAN^Q:4575-724,H:555-1848^55.22%ID^E:0^.^.`sp|O14981|BTAF1_HUMAN^sp|O14981|BTAF1_HUMAN^Q:6062-4581,H:16-512^49.5%ID^E:1e-115^.^.	comp423991_c0_seq4|m.387063	715-4494[-]	BTAF1_HUMAN^BTAF1_HUMAN^Q:1-1257,H:582-1848^55.61%ID^E:0^RecName: Full=TATA-binding protein-associated factor 172;^Eukaryota; Metazoa; Chordata; Craniata; Vertebrata; Euteleostomi; Mammalia; Eutheria; Euarchontoglires; Primates; Haplorrhini; Catarrhini; Hominidae; Homo	KEGG:hsa:9044`KO:K15192
comp427064_c1_seq10	129.749	-10.4482	1.94788	-5.36386	8.14609e-08	0.000149172	sp|Q6ZNA5|FRRS1_HUMAN^sp|Q6ZNA5|FRRS1_HUMAN^Q:5065-6291,H:198-589^28.61%ID^E:2e-44^.^.	comp427064_c1_seq10|m.407358	4357-6312[+]	FRRS1_HUMAN^FRRS1_HUMAN^Q:237-645,H:198-589^28.37%ID^E:2e-50^RecName: Full=Ferric-chelate reductase 1;^Eukaryota; Metazoa; Chordata; Craniata; Vertebrata; Euteleostomi; Mammalia; Eutheria; Euarchontoglires; Primates; Haplorrhini; Catarrhini; Hominidae; Homo	KEGG:hsa:391059
comp386706_c0_seq1	132.057	-10.4737	2.53883	-4.12542	3.70063e-05	0.0124202	sp|P03905|NU4M_HUMAN^sp|P03905|NU4M_HUMAN^Q:1465-239,H:51-459^92.18%ID^E:2e-168^.^.	.	.	.	.
comp427027_c0_seq3	135.922	-10.5135	2.05247	-5.12239	3.01695e-07	0.000414607	.	.	.	.	.
comp422871_c0_seq9	150.555	-10.663	2.03837	-5.23115	1.68458e-07	0.000269801	sp|Q9EQQ9|OGA_MOUSE^sp|Q9EQQ9|OGA_MOUSE^Q:505-1191,H:690-916^39.57%ID^E:6e-40^.^.	comp422871_c0_seq9|m.380420	547-1194[+]	OGA_MOUSE^OGA_MOUSE^Q:3-215,H:706-916^38.79%ID^E:6e-39^RecName: Full=Protein O-GlcNAcase {ECO:0000303|PubMed:16517082};^Eukaryota; Metazoa; Chordata; Craniata; Vertebrata; Euteleostomi; Mammalia; Eutheria; Euarchontoglires; Glires; Rodentia; Myomorpha; Muroidea; Muridae; Murinae; Mus; Mus	KEGG:mmu:76055`KO:K15719
comp426390_c0_seq8	183.137	-10.9455	2.07405	-5.27737	1.31048e-07	0.000224241	sp|Q90744|NAGAB_CHICK^sp|Q90744|NAGAB_CHICK^Q:1856-714,H:1-381^49.87%ID^E:5e-127^.^.	comp426390_c0_seq8|m.403237	693-1931[-]	NAGAB_CHICK^NAGAB_CHICK^Q:26-406,H:1-381^49.87%ID^E:4e-135^RecName: Full=Alpha-N-acetylgalactosaminidase;^Eukaryota; Metazoa; Chordata; Craniata; Vertebrata; Euteleostomi; Archelosauria; Archosauria; Dinosauria; Saurischia; Theropoda; Coelurosauria; Aves; Neognathae; Galloanserae; Galliformes; Phasianidae; Phasianinae; Gallus	.
comp410125_c0_seq4	264.126	-11.4725	2.04387	-5.61312	1.98708e-08	4.41298e-05	sp|Q5U300|UBA1_RAT^sp|Q5U300|UBA1_RAT^Q:304-3372,H:31-1057^62.79%ID^E:0^.^.	comp410125_c0_seq4|m.312280	298-3378[+]	UBA1_RAT^UBA1_RAT^Q:3-1025,H:31-1057^62.79%ID^E:0^RecName: Full=Ubiquitin-like modifier-activating enzyme 1 {ECO:0000250|UniProtKB:Q02053};^Eukaryota; Metazoa; Chordata; Craniata; Vertebrata; Euteleostomi; Mammalia; Eutheria; Euarchontoglires; Glires; Rodentia; Myomorpha; Muroidea; Muridae; Murinae; Rattus	KEGG:rno:314432`KO:K03178
comp412042_c0_seq5	367.979	-11.9511	1.97283	-6.05783	1.37968e-09	3.27294e-06	sp|Q9BZF3|OSBL6_HUMAN^sp|Q9BZF3|OSBL6_HUMAN^Q:312-2999,H:39-934^42.78%ID^E:0^.^.	comp412042_c0_seq5|m.322904	120-3002[+]	OSBL6_HUMAN^OSBL6_HUMAN^Q:65-960,H:39-934^44.03%ID^E:0^RecName: Full=Oxysterol-binding protein-related protein 6;^Eukaryota; Metazoa; Chordata; Craniata; Vertebrata; Euteleostomi; Mammalia; Eutheria; Euarchontoglires; Primates; Haplorrhini; Catarrhini; Hominidae; Homo	KEGG:hsa:114880`KO:K20463
comp427947_c0_seq8	95.075	-22.6664	2.87219	-7.89169	2.98118e-15	1.29655e-11	sp|Q9Y490|TLN1_HUMAN^sp|Q9Y490|TLN1_HUMAN^Q:9432-1798,H:1-2536^57.92%ID^E:0^.^.	comp427947_c0_seq8|m.412614	1774-9432[-]	TLN1_HUMAN^TLN1_HUMAN^Q:1-2545,H:1-2536^57.92%ID^E:0^RecName: Full=Talin-1;^Eukaryota; Metazoa; Chordata; Craniata; Vertebrata; Euteleostomi; Mammalia; Eutheria; Euarchontoglires; Primates; Haplorrhini; Catarrhini; Hominidae; Homo	KEGG:hsa:7094`KO:K06271
comp409727_c0_seq2	80.1272	-23.1816	2.86519	-8.09077	5.92898e-16	7.73576e-12	sp|P0DOX5|IGG1_HUMAN^sp|P0DOX5|IGG1_HUMAN^Q:56-1120,H:95-449^95.77%ID^E:0^.^.	comp409727_c0_seq2|m.310258	533-1123[+]	IGHG1_HUMAN^IGHG1_HUMAN^Q:1-196,H:135-330^98.98%ID^E:8e-142^RecName: Full=Immunoglobulin heavy constant gamma 1 {ECO:0000303|PubMed:11340299, ECO:0000303|Ref.11};^Eukaryota; Metazoa; Chordata; Craniata; Vertebrata; Euteleostomi; Mammalia; Eutheria; Euarchontoglires; Primates; Haplorrhini; Catarrhini; Hominidae; Homo	.
comp427695_c0_seq1	80.6404	-23.1861	2.93325	-7.90457	2.68856e-15	1.29655e-11	.	comp427695_c0_seq1|m.410924	3134-6394[-]	LRAD3_HUMAN^LRAD3_HUMAN^Q:257-491,H:67-280^32.64%ID^E:8e-20^RecName: Full=Low-density lipoprotein receptor class A domain-containing protein 3;^Eukaryota; Metazoa; Chordata; Craniata; Vertebrata; Euteleostomi; Mammalia; Eutheria; Euarchontoglires; Primates; Haplorrhini; Catarrhini; Hominidae; Homo	KEGG:hsa:143458
comp427836_c0_seq50	80.6486	-23.1905	2.86543	-8.0932	5.81162e-16	7.73576e-12	sp|Q8N7X0|ADGB_HUMAN^sp|Q8N7X0|ADGB_HUMAN^Q:3617-2154,H:896-1419^43.26%ID^E:3e-110^.^.	comp427836_c0_seq50|m.411791	1572-3485[-]	ADGB_MOUSE^ADGB_MOUSE^Q:2-617,H:940-1643^37%ID^E:5e-123^RecName: Full=Androglobin;^Eukaryota; Metazoa; Chordata; Craniata; Vertebrata; Euteleostomi; Mammalia; Eutheria; Euarchontoglires; Glires; Rodentia; Myomorpha; Muroidea; Muridae; Murinae; Mus; Mus	.
comp415154_c0_seq20	84.2463	-23.2472	2.93448	-7.9221	2.3354e-15	1.21883e-11	.	comp415154_c0_seq20|m.338824	234-1445[+]	.	.
comp411243_c0_seq4	93.4249	-23.3157	2.93812	-7.93559	2.09495e-15	1.21883e-11	sp|Q5ZIQ3|HNRPK_CHICK^sp|Q5ZIQ3|HNRPK_CHICK^Q:1124-900,H:353-427^72%ID^E:8e-24^.^.	comp411243_c0_seq4|m.319190	897-1502[-]	HNRPK_RAT^HNRPK_RAT^Q:127-201,H:389-463^72%ID^E:6e-27^RecName: Full=Heterogeneous nuclear ribonucleoprotein K;^Eukaryota; Metazoa; Chordata; Craniata; Vertebrata; Euteleostomi; Mammalia; Eutheria; Euarchontoglires; Glires; Rodentia; Myomorpha; Muroidea; Muridae; Murinae; Rattus	KEGG:rno:117282`KO:K12886
comp427064_c1_seq15	133.14	-23.5757	2.89014	-8.1573	3.42606e-16	7.24056e-12	sp|Q6ZNA5|FRRS1_HUMAN^sp|Q6ZNA5|FRRS1_HUMAN^Q:5025-6251,H:198-589^28.61%ID^E:2e-44^.^.	comp427064_c1_seq15|m.407363	4317-6272[+]	FRRS1_HUMAN^FRRS1_HUMAN^Q:237-645,H:198-589^28.37%ID^E:2e-50^RecName: Full=Ferric-chelate reductase 1;^Eukaryota; Metazoa; Chordata; Craniata; Vertebrata; Euteleostomi; Mammalia; Eutheria; Euarchontoglires; Primates; Haplorrhini; Catarrhini; Hominidae; Homo	KEGG:hsa:391059
comp426543_c0_seq8	107.848	-23.5838	2.94406	-8.01064	1.14114e-15	1.08283e-11	sp|Q5FWK3|RHG01_MOUSE^sp|Q5FWK3|RHG01_MOUSE^Q:1688-2494,H:165-433^48.53%ID^E:1e-67^.^.	comp426543_c0_seq8|m.404266	1754-2497[+]	RHG01_MOUSE^RHG01_MOUSE^Q:1-247,H:187-433^49.6%ID^E:1e-69^RecName: Full=Rho GTPase-activating protein 1;^Eukaryota; Metazoa; Chordata; Craniata; Vertebrata; Euteleostomi; Mammalia; Eutheria; Euarchontoglires; Glires; Rodentia; Myomorpha; Muroidea; Muridae; Murinae; Mus; Mus	KEGG:mmu:228359`KO:K18470
comp427998_c0_seq10	109.154	-23.6006	2.87892	-8.19774	2.44958e-16	7.24056e-12	.	.	.	.	.
comp407871_c1_seq12	178.327	-23.6302	2.97144	-7.95246	1.82837e-15	1.21883e-11	.	comp407871_c1_seq12|m.300391	1411-2076[-]	.	.
comp409540_c0_seq1	169.466	-23.7095	2.90516	-8.16117	3.31802e-16	7.24056e-12	.	comp409540_c0_seq1|m.309245	956-3184[-]	.	.
comp427364_c0_seq13	130.467	-23.8381	2.9533	-8.0717	6.93255e-16	8.04014e-12	sp|Q8CGY8|OGT1_MOUSE^sp|Q8CGY8|OGT1_MOUSE^Q:3684-1069,H:178-1036^75.11%ID^E:0^.^.`sp|Q8CGY8|OGT1_MOUSE^sp|Q8CGY8|OGT1_MOUSE^Q:3669-2755,H:81-410^37.46%ID^E:5e-55^.^.`sp|Q8CGY8|OGT1_MOUSE^sp|Q8CGY8|OGT1_MOUSE^Q:3603-2767,H:35-304^36.2%ID^E:5e-42^.^.	comp427364_c0_seq13|m.408977	1057-3072[-]	OGT1_MOUSE^OGT1_MOUSE^Q:1-668,H:382-1036^69.94%ID^E:0^RecName: Full=UDP-N-acetylglucosamine--peptide N-acetylglucosaminyltransferase 110 kDa subunit;^Eukaryota; Metazoa; Chordata; Craniata; Vertebrata; Euteleostomi; Mammalia; Eutheria; Euarchontoglires; Glires; Rodentia; Myomorpha; Muroidea; Muridae; Murinae; Mus; Mus`OGT1_MOUSE^OGT1_MOUSE^Q:2-102,H:213-304^41.58%ID^E:1e-15^RecName: Full=UDP-N-ac…	KEGG:mmu:108155`KO:K09667
comp427998_c0_seq6	132.792	-23.8679	2.88998	-8.25884	1.47097e-16	7.24056e-12	.	.	.	.	.
comp410920_c0_seq21	171.115	-24.2138	2.9689	-8.15581	3.4684e-16	7.24056e-12	sp|Q6QUW1|RGP51_LYMST^sp|Q6QUW1|RGP51_LYMST^Q:576-1778,H:49-449^29.78%ID^E:2e-36^.^.	comp410920_c0_seq21|m.316730	8326-8652[+]	.	.
comp410920_c0_seq13	234.993	-24.3984	4.78498	-5.09896	3.41526e-07	0.000451243	sp|Q6QUW1|RGP51_LYMST^sp|Q6QUW1|RGP51_LYMST^Q:367-1560,H:52-449^31.25%ID^E:9e-41^.^.	comp410920_c0_seq13|m.316716	193-1575[+]	NF60_DORPE^NF60_DORPE^Q:28-458,H:40-476^33.94%ID^E:7e-56^RecName: Full=60 kDa neurofilament protein;^Eukaryota; Metazoa; Lophotrochozoa; Mollusca; Cephalopoda; Coleoidea; Neocoleoidea; Decapodiformes; Teuthida; Myopsina; Loliginidae; Doryteuthis	.
comp400246_c1_seq12	522.196	-25.733	4.78485	-5.37802	7.53111e-08	0.000143887	sp|Q99020|ROAA_MOUSE^sp|Q99020|ROAA_MOUSE^Q:3674-3195,H:76-236^54.04%ID^E:3e-50^.^.	comp400246_c1_seq12|m.263205	2895-3674[-]	ROAA_MOUSE^ROAA_MOUSE^Q:1-160,H:76-236^54.04%ID^E:2e-55^RecName: Full=Heterogeneous nuclear ribonucleoprotein A/B;^Eukaryota; Metazoa; Chordata; Craniata; Vertebrata; Euteleostomi; Mammalia; Eutheria; Euarchontoglires; Glires; Rodentia; Myomorpha; Muroidea; Muridae; Murinae; Mus; Mus	KEGG:mmu:15384`KO:K13044

## Sheet: high T
ContigID	baseMean	log2FoldChange	lfcSE	stat	pvalue	padj	sprot_Top_BLASTX_hit	prot_id	prot_coords	sprot_Top_BLASTP_hit	Kegg
comp177779_c0_seq1	118.835	23.3905	2.85144	8.20305	2.3437e-16	6.24519e-13	sp|P34842|COX3_ANOGA^sp|P34842|COX3_ANOGA^Q:6-746,H:7-253^63.16%ID^E:2e-93^.^.	.	.	.	.
comp183334_c0_seq1	135.839	11.004	2.42863	4.53096	5.87167e-06	0.00218274	.	comp183334_c0_seq1|m.32655	1014-2573[+]	.	.
comp183751_c0_seq1	19.6547	8.20937	2.36416	3.47243	0.000515771	0.0497471	.	comp183751_c0_seq1|m.33177	45-896[-]	.	.
comp185911_c0_seq1	50.8753	9.58562	2.49348	3.84427	0.000120911	0.0186957	.	comp185911_c0_seq1|m.35523	558-899[-]	.	.
comp187734_c0_seq1	34.3453	9.01738	2.44045	3.69496	0.000219917	0.0281097	.	comp187734_c0_seq1|m.37669	39-1184[+]	SE1L1_MOUSE^SE1L1_MOUSE^Q:93-258,H:383-528^30.12%ID^E:8e-07^RecName: Full=Protein sel-1 homolog 1;^Eukaryota; Metazoa; Chordata; Craniata; Vertebrata; Euteleostomi; Mammalia; Eutheria; Euarchontoglires; Glires; Rodentia; Myomorpha; Muroidea; Muridae; Murinae; Mus; Mus	KEGG:mmu:20338`KO:K14026
comp189772_c0_seq2	59.8553	9.82025	2.37285	4.13858	3.49464e-05	0.00769838	.	comp189772_c0_seq2|m.39956	52-735[+]	.	.
comp192761_c0_seq1	65.0118	9.93993	2.50209	3.97264	7.10793e-05	0.0127251	.	comp192761_c0_seq1|m.43425	133-798[-]	.	.
comp198596_c0_seq1	23.7601	8.48727	2.1201	4.00325	6.24789e-05	0.0118601	.	comp198596_c0_seq1|m.44208	53-988[-]	.	.
comp201628_c0_seq1	162.332	6.57723	1.55618	4.22652	2.37333e-05	0.00584927	sp|Q5RC60|TIMP1_PONAB^sp|Q5RC60|TIMP1_PONAB^Q:722-102,H:1-207^100%ID^E:9e-139^.^.	comp201628_c0_seq1|m.44620	99-827[-]	TIMP1_PONAB^TIMP1_PONAB^Q:36-242,H:1-207^100%ID^E:2e-153^RecName: Full=Metalloproteinase inhibitor 1;^Eukaryota; Metazoa; Chordata; Craniata; Vertebrata; Euteleostomi; Mammalia; Eutheria; Euarchontoglires; Primates; Haplorrhini; Catarrhini; Hominidae; Pongo	KEGG:pon:100172253`KO:K16451
comp201979_c0_seq1	58.5652	5.62032	1.54199	3.64486	0.00026754	0.032564	sp|O04204|RLA01_ARATH^sp|O04204|RLA01_ARATH^Q:717-73,H:58-272^47.44%ID^E:1e-65^.^.	comp201979_c0_seq1|m.44667	1-717[-]	RLA01_ARATH^RLA01_ARATH^Q:1-228,H:58-288^47.19%ID^E:2e-69^RecName: Full=60S acidic ribosomal protein P0-1;^Eukaryota; Viridiplantae; Streptophyta; Embryophyta; Tracheophyta; Spermatophyta; Magnoliophyta; eudicotyledons; Gunneridae; Pentapetalae; rosids; malvids; Brassicales; Brassicaceae; Camelineae; Arabidopsis	KEGG:ath:AT2G40010`KO:K02941
comp232501_c0_seq2	18.6512	8.13598	2.19355	3.70905	0.00020804	0.0270963	sp|Q9BUD6|SPON2_HUMAN^sp|Q9BUD6|SPON2_HUMAN^Q:1353-361,H:1-331^99.4%ID^E:0^.^.	comp232501_c0_seq2|m.61258	358-1410[-]	SPON2_HUMAN^SPON2_HUMAN^Q:20-350,H:1-331^99.4%ID^E:0^RecName: Full=Spondin-2;^Eukaryota; Metazoa; Chordata; Craniata; Vertebrata; Euteleostomi; Mammalia; Eutheria; Euarchontoglires; Primates; Haplorrhini; Catarrhini; Hominidae; Homo	KEGG:hsa:10417
comp240479_c0_seq1	145.935	11.1081	1.95965	5.6684	1.44141e-08	1.58765e-05	sp|P48307|TFPI2_HUMAN^sp|P48307|TFPI2_HUMAN^Q:68-772,H:1-235^100%ID^E:2e-130^.^.	comp240479_c0_seq1|m.65549	2-775[+]	TFPI2_HUMAN^TFPI2_HUMAN^Q:23-257,H:1-235^100%ID^E:5e-174^RecName: Full=Tissue factor pathway inhibitor 2;^Eukaryota; Metazoa; Chordata; Craniata; Vertebrata; Euteleostomi; Mammalia; Eutheria; Euarchontoglires; Primates; Haplorrhini; Catarrhini; Hominidae; Homo	KEGG:hsa:7980
comp252218_c0_seq1	32.0641	8.91842	2.56671	3.47465	0.000511513	0.0494433	.	comp252218_c0_seq1|m.72891	3-485[-]	.	.
comp259566_c0_seq1	55.7771	6.91904	1.60741	4.30447	1.67388e-05	0.00457301	sp|Q76M96|CCD80_HUMAN^sp|Q76M96|CCD80_HUMAN^Q:3002-153,H:1-950^100%ID^E:0^.^.	comp259566_c0_seq1|m.77757	150-3002[-]	CCD80_HUMAN^CCD80_HUMAN^Q:1-950,H:1-950^100%ID^E:0^RecName: Full=Coiled-coil domain-containing protein 80;^Eukaryota; Metazoa; Chordata; Craniata; Vertebrata; Euteleostomi; Mammalia; Eutheria; Euarchontoglires; Primates; Haplorrhini; Catarrhini; Hominidae; Homo	KEGG:hsa:151887
comp266949_c0_seq1	77.3499	5.62778	1.5681	3.58892	0.000332049	0.0370309	.	comp266949_c0_seq1|m.83134	74-754[-]	EF1B_XENLA^EF1B_XENLA^Q:10-226,H:5-227^38.7%ID^E:5e-38^RecName: Full=Elongation factor 1-beta;^Eukaryota; Metazoa; Chordata; Craniata; Vertebrata; Euteleostomi; Amphibia; Batrachia; Anura; Pipoidea; Pipidae; Xenopodinae; Xenopus; Xenopus	KEGG:xla:399326`KO:K03232
comp272642_c0_seq1	51.7588	9.6105	2.49397	3.8535	0.000116442	0.0181305	.	comp272642_c0_seq1|m.87583	516-1388[-]	DSBC_ECOLI^DSBC_ECOLI^Q:148-267,H:112-218^35.54%ID^E:9e-09^RecName: Full=Thiol:disulfide interchange protein DsbC;^Bacteria; Proteobacteria; Gammaproteobacteria; Enterobacterales; Enterobacteriaceae; Escherichia	KEGG:ecj:JW2861`KEGG:eco:b2893`KO:K03981
comp275104_c0_seq1	77.6641	5.63306	1.42184	3.96182	7.43818e-05	0.0130377	sp|Q8ISP0|RS18_BRABE^sp|Q8ISP0|RS18_BRABE^Q:57-503,H:2-151^60.67%ID^E:1e-65^.^.	comp275104_c0_seq1|m.89479	51-506[+]	RS18_BRABE^RS18_BRABE^Q:3-151,H:2-151^60.67%ID^E:2e-66^RecName: Full=40S ribosomal protein S18;^Eukaryota; Metazoa; Chordata; Cephalochordata; Branchiostomidae; Branchiostoma	.
comp276893_c1_seq2	54.8512	9.69437	2.49575	3.88435	0.000102605	0.016818	sp|P0CF85|INSF_ECO11^sp|P0CF85|INSF_ECO11^Q:781-32,H:1-250^40.4%ID^E:2e-62^.^.	.	.	.	.
comp281826_c0_seq1	74.9469	6.08992	1.59363	3.82141	0.000132691	0.0199973	sp|P49210|RL9_ORYSJ^sp|P49210|RL9_ORYSJ^Q:80-652,H:1-190^50%ID^E:7e-60^.^.	comp281826_c0_seq1|m.94713	2-661[+]	RL9_ORYSJ^RL9_ORYSJ^Q:27-217,H:1-190^50%ID^E:3e-60^RecName: Full=60S ribosomal protein L9;^Eukaryota; Viridiplantae; Streptophyta; Embryophyta; Tracheophyta; Spermatophyta; Magnoliophyta; Liliopsida; Poales; Poaceae; BOP clade; Oryzoideae; Oryzeae; Oryzinae; Oryza	KEGG:osa:4347422`KO:K02940
comp285276_c1_seq1	17.8324	8.07587	2.16314	3.7334	0.000188916	0.0253454	sp|P55290|CAD13_HUMAN^sp|P55290|CAD13_HUMAN^Q:1-1074,H:337-694^100%ID^E:0^.^.	comp285276_c1_seq1|m.97169	1-1134[+]	CAD13_HUMAN^CAD13_HUMAN^Q:1-361,H:337-697^100%ID^E:0^RecName: Full=Cadherin-13;^Eukaryota; Metazoa; Chordata; Craniata; Vertebrata; Euteleostomi; Mammalia; Eutheria; Euarchontoglires; Primates; Haplorrhini; Catarrhini; Hominidae; Homo	KEGG:hsa:1012`KO:K06808
comp287700_c0_seq2	31.2701	8.88275	2.10823	4.21336	2.51599e-05	0.00608325	sp|O76061|STC2_HUMAN^sp|O76061|STC2_HUMAN^Q:1-894,H:5-302^100%ID^E:0^.^.	comp287700_c0_seq2|m.99248	1-897[+]	STC2_HUMAN^STC2_HUMAN^Q:1-298,H:5-302^100%ID^E:0^RecName: Full=Stanniocalcin-2;^Eukaryota; Metazoa; Chordata; Craniata; Vertebrata; Euteleostomi; Mammalia; Eutheria; Euarchontoglires; Primates; Haplorrhini; Catarrhini; Hominidae; Homo	KEGG:hsa:8614
comp293967_c0_seq1	20.2012	8.24989	2.23243	3.69547	0.000219479	0.0281039	.	comp293967_c0_seq1|m.104099	117-686[-]	CANB2_BOVIN^CANB2_BOVIN^Q:43-180,H:22-160^26.76%ID^E:2e-09^RecName: Full=Calcineurin subunit B type 2;^Eukaryota; Metazoa; Chordata; Craniata; Vertebrata; Euteleostomi; Mammalia; Eutheria; Laurasiatheria; Cetartiodactyla; Ruminantia; Pecora; Bovidae; Bovinae; Bos	KEGG:bta:617585`KO:K06268
comp296947_c0_seq1	56.4336	9.73536	2.45156	3.97108	7.15473e-05	0.0127666	.	.	.	.	.
comp305803_c0_seq1	212.047	24.3025	2.8843	8.4258	3.58297e-17	2.45564e-13	sp|P34838|COX1_ANOGA^sp|P34838|COX1_ANOGA^Q:1528-17,H:8-511^69.84%ID^E:0^.^.	.	.	.	.
comp316292_c0_seq1	53.7831	8.2859	1.87477	4.41969	9.88409e-06	0.00321815	sp|P03956|MMP1_HUMAN^sp|P03956|MMP1_HUMAN^Q:57-1463,H:1-469^100%ID^E:0^.^.	comp316292_c0_seq1|m.121890	3-1466[+]	MMP1_HUMAN^MMP1_HUMAN^Q:19-487,H:1-469^100%ID^E:0^RecName: Full=Interstitial collagenase;^Eukaryota; Metazoa; Chordata; Craniata; Vertebrata; Euteleostomi; Mammalia; Eutheria; Euarchontoglires; Primates; Haplorrhini; Catarrhini; Hominidae; Homo	KEGG:hsa:4312`KO:K01388
comp319847_c0_seq1	67.729	6.88052	1.48362	4.63765	3.5239e-06	0.00155641	.	comp319847_c0_seq1|m.124491	1-1143[+]	.	.
comp323164_c0_seq2	78.1975	6.26373	1.61577	3.87662	0.000105916	0.0171189	.	comp323164_c0_seq2|m.126731	40-1437[-]	PPA6_BOVIN^PPA6_BOVIN^Q:29-393,H:46-382^22.25%ID^E:1e-10^RecName: Full=Lysophosphatidic acid phosphatase type 6;^Eukaryota; Metazoa; Chordata; Craniata; Vertebrata; Euteleostomi; Mammalia; Eutheria; Laurasiatheria; Cetartiodactyla; Ruminantia; Pecora; Bovidae; Bovinae; Bos	KEGG:bta:515738`KO:K14395
comp323441_c0_seq2	53.2688	9.65224	2.5683	3.75822	0.000171129	0.0238933	.	.	.	.	.
comp333328_c0_seq2	38.8353	9.19489	2.37895	3.8651	0.000111042	0.017628	sp|Q9I636|MASZ_PSEAE^sp|Q9I636|MASZ_PSEAE^Q:1461-1,H:1-482^61.3%ID^E:0^.^.	comp333328_c0_seq2|m.133249	1-1464[-]	MASZ_PSEAE^MASZ_PSEAE^Q:2-488,H:1-482^61.3%ID^E:0^RecName: Full=Malate synthase G {ECO:0000255|HAMAP-Rule:MF_00641};^Bacteria; Proteobacteria; Gammaproteobacteria; Pseudomonadales; Pseudomonadaceae; Pseudomonas	KEGG:pae:PA0482`KO:K01638
comp334545_c0_seq2	69.7988	10.0431	2.8328	3.54528	0.000392193	0.0415673	.	.	.	.	.
comp336808_c0_seq1	60.2658	5.25837	1.50919	3.48423	0.000493555	0.048389	sp|Q9UNX3|RL26L_HUMAN^sp|Q9UNX3|RL26L_HUMAN^Q:63-434,H:1-122^61.29%ID^E:9e-42^.^.	comp336808_c0_seq1|m.136786	63-491[+]	RL261_ARATH^RL261_ARATH^Q:1-142,H:1-146^55.03%ID^E:2e-46^RecName: Full=60S ribosomal protein L26-1;^Eukaryota; Viridiplantae; Streptophyta; Embryophyta; Tracheophyta; Spermatophyta; Magnoliophyta; eudicotyledons; Gunneridae; Pentapetalae; rosids; malvids; Brassicales; Brassicaceae; Camelineae; Arabidopsis	KEGG:ath:AT3G49910`KO:K02898
comp341528_c0_seq1	68.2336	8.43949	2.25976	3.73468	0.000187951	0.0253213	sp|A8R3S4|QEDH_PSEPU^sp|A8R3S4|QEDH_PSEPU^Q:1967-222,H:21-623^50.74%ID^E:0^.^.	comp341528_c0_seq1|m.143906	114-2042[-]	QEDH_PSEPU^QEDH_PSEPU^Q:26-607,H:21-623^50.74%ID^E:0^RecName: Full=Quinoprotein ethanol dehydrogenase {ECO:0000312|EMBL:BAF91141.1};^Bacteria; Proteobacteria; Gammaproteobacteria; Pseudomonadales; Pseudomonadaceae; Pseudomonas	KEGG:ag:BAF91141`KO:K00114
comp341644_c0_seq1	55.8071	9.71915	2.41788	4.0197	5.82721e-05	0.0113266	sp|O54053|GLNB_RHIEC^sp|O54053|GLNB_RHIEC^Q:41-376,H:1-112^73.21%ID^E:3e-51^.^.	comp341644_c0_seq1|m.144112	412-1395[+]	Y108_SYNY3^Y108_SYNY3^Q:11-328,H:88-398^46.3%ID^E:1e-71^RecName: Full=Putative ammonium transporter sll0108;^Bacteria; Cyanobacteria; Synechococcales; Merismopediaceae; Synechocystis	KEGG:syn:sll0108`KO:K03320
comp342978_c0_seq2	27.2371	8.68155	2.31372	3.7522	0.000175291	0.02436	.	comp342978_c0_seq2|m.146583	144-1316[-]	.	.
comp342978_c0_seq3	32.8677	8.95338	2.27004	3.94415	8.00835e-05	0.0138199	.	comp342978_c0_seq3|m.146584	167-1336[-]	.	.
comp343955_c0_seq2	32.7688	7.57004	1.99251	3.79924	0.000145139	0.0212978	.	comp343955_c0_seq2|m.148487	159-1307[+]	.	.
comp344444_c0_seq1	100.797	6.006	1.6033	3.74603	0.000179657	0.0246594	sp|P12110|CO6A2_HUMAN^sp|P12110|CO6A2_HUMAN^Q:83-3139,H:1-1019^99.8%ID^E:0^.^.	comp344444_c0_seq1|m.149318	2-3142[+]	CO6A2_HUMAN^CO6A2_HUMAN^Q:28-1046,H:1-1019^99.8%ID^E:0^RecName: Full=Collagen alpha-2(VI) chain;^Eukaryota; Metazoa; Chordata; Craniata; Vertebrata; Euteleostomi; Mammalia; Eutheria; Euarchontoglires; Primates; Haplorrhini; Catarrhini; Hominidae; Homo	KEGG:hsa:1292`KO:K06238
comp346558_c0_seq1	70.2406	10.0522	2.83292	3.54834	0.000387662	0.0413755	.	comp346558_c0_seq1|m.153474	1-1866[-]	.	.
comp351148_c0_seq1	1417.9	10.9189	1.74069	6.27272	3.54784e-10	4.72434e-07	.	.	.	.	.
comp351148_c0_seq2	698.819	11.8116	2.19599	5.3787	7.5025e-08	6.97248e-05	.	.	.	.	.
comp351436_c1_seq1	24.4418	8.52502	2.40901	3.53881	0.000401929	0.0421378	sp|Q15MU0|ATPF2_PSEA6^sp|Q15MU0|ATPF2_PSEA6^Q:896-429,H:1-156^78.85%ID^E:7e-69^.^.	comp351436_c1_seq1|m.156926	1-411[-]	ATPD_PSEA6^ATPD_PSEA6^Q:1-137,H:1-137^68.61%ID^E:2e-63^RecName: Full=ATP synthase subunit delta {ECO:0000255|HAMAP-Rule:MF_01416};^Bacteria; Proteobacteria; Gammaproteobacteria; Alteromonadales; Pseudoalteromonadaceae; Pseudoalteromonas	KEGG:pat:Patl_4298`KO:K02113
comp351588_c0_seq1	52.8788	6.67289	1.67004	3.99566	6.45155e-05	0.0119783	.	comp351588_c0_seq1|m.156996	74-448[+]	RL222_DICDI^RL222_DICDI^Q:7-124,H:9-116^34.75%ID^E:4e-21^RecName: Full=60S ribosomal protein L22 2;^Eukaryota; Amoebozoa; Mycetozoa; Dictyosteliida; Dictyostelium	KEGG:ddi:DDB_G0290091`KO:K02891
comp351744_c0_seq2	25.7941	6.36256	1.81078	3.51371	0.0004419	0.0448565	sp|P09382|LEG1_HUMAN^sp|P09382|LEG1_HUMAN^Q:506-102,H:1-135^100%ID^E:3e-95^.^.	comp351744_c0_seq2|m.157093	99-506[-]	LEG1_HUMAN^LEG1_HUMAN^Q:1-135,H:1-135^100%ID^E:4e-96^RecName: Full=Galectin-1;^Eukaryota; Metazoa; Chordata; Craniata; Vertebrata; Euteleostomi; Mammalia; Eutheria; Euarchontoglires; Primates; Haplorrhini; Catarrhini; Hominidae; Homo	KEGG:hsa:3956`KO:K06830
comp351883_c0_seq1	22.4824	8.4047	2.20964	3.80365	0.000142579	0.021054	sp|Q9SF35|RS231_ARATH^sp|Q9SF35|RS231_ARATH^Q:2-193,H:79-142^85.94%ID^E:6e-32^.^.	.	.	.	.
comp352123_c0_seq2	143.742	5.0267	1.42631	3.52427	0.000424649	0.0437182	sp|P49398|RS4_ORYSJ^sp|P49398|RS4_ORYSJ^Q:67-840,H:1-255^66.28%ID^E:1e-111^.^.	comp352123_c0_seq2|m.157284	1-858[+]	RS4_ORYSJ^RS4_ORYSJ^Q:23-280,H:1-255^66.28%ID^E:2e-125^RecName: Full=40S ribosomal protein S4;^Eukaryota; Viridiplantae; Streptophyta; Embryophyta; Tracheophyta; Spermatophyta; Magnoliophyta; Liliopsida; Poales; Poaceae; BOP clade; Oryzoideae; Oryzeae; Oryzinae; Oryza	KEGG:osa:4328016`KO:K02987
comp352461_c0_seq1	214.873	8.87108	1.59742	5.55337	2.80221e-08	2.90707e-05	sp|P05121|PAI1_HUMAN^sp|P05121|PAI1_HUMAN^Q:2649-1444,H:1-402^100%ID^E:0^.^.	comp352461_c0_seq1|m.157462	1441-2778[-]	PAI1_HUMAN^PAI1_HUMAN^Q:44-445,H:1-402^100%ID^E:0^RecName: Full=Plasminogen activator inhibitor 1;^Eukaryota; Metazoa; Chordata; Craniata; Vertebrata; Euteleostomi; Mammalia; Eutheria; Euarchontoglires; Primates; Haplorrhini; Catarrhini; Hominidae; Homo	KEGG:hsa:5054`KO:K03982
comp354790_c0_seq1	6640.58	12.1574	2.4886	4.88521	1.03317e-06	0.000610448	.	.	.	.	.
comp355278_c0_seq2	40.273	9.24779	2.48887	3.71566	0.000202674	0.0264746	.	comp355278_c0_seq2|m.161685	213-845[-]	.	.
comp356338_c0_seq1	124.998	5.11114	1.39514	3.66353	0.000248768	0.030998	sp|Q4R4D3|RL10L_MACFA^sp|Q4R4D3|RL10L_MACFA^Q:67-690,H:1-208^67.31%ID^E:3e-101^.^.	comp356338_c0_seq1|m.163544	1-699[+]	RL10L_MACFA^RL10L_MACFA^Q:23-230,H:1-208^67.31%ID^E:8e-102^RecName: Full=60S ribosomal protein L10-like;^Eukaryota; Metazoa; Chordata; Craniata; Vertebrata; Euteleostomi; Mammalia; Eutheria; Euarchontoglires; Primates; Haplorrhini; Catarrhini; Cercopithecidae; Cercopithecinae; Macaca	KEGG:mcf:101925609`KO:K02866
comp358814_c0_seq1	16.2577	7.93869	2.20545	3.59958	0.000318734	0.0358146	.	comp358814_c0_seq1|m.167607	3-656[+]	.	.
comp359259_c0_seq1	68.8028	4.69691	1.29175	3.63609	0.000276808	0.0332328	sp|Q99127|CHS4_USTMA^sp|Q99127|CHS4_USTMA^Q:2275-284,H:269-933^35.52%ID^E:7e-96^.^.	comp359259_c0_seq1|m.168377	104-2755[-]	CHS4_USTMA^CHS4_USTMA^Q:161-828,H:269-937^34.99%ID^E:1e-112^RecName: Full=Chitin synthase 4;^Eukaryota; Fungi; Dikarya; Basidiomycota; Ustilaginomycotina; Ustilaginomycetes; Ustilaginales; Ustilaginaceae; Ustilago	KEGG:uma:UMAG_10117`KO:K00698
comp360536_c1_seq1	115.742	23.5019	2.8502	8.24569	1.6421e-16	5.63481e-13	.	comp360536_c1_seq1|m.170736	2441-3124[+]	.	.
comp360536_c1_seq2	43.1806	9.34844	2.44327	3.82621	0.000130133	0.019756	.	comp360536_c1_seq2|m.170745	945-1337[+]	.	.
comp360872_c0_seq1	30.6189	8.851	2.21525	3.99549	6.45594e-05	0.0119783	sp|Q9R1T3|CATZ_RAT^sp|Q9R1T3|CATZ_RAT^Q:859-113,H:51-302^44.4%ID^E:2e-68^.^.`sp|Q9R1T3|CATZ_RAT^sp|Q9R1T3|CATZ_RAT^Q:1738-998,H:54-301^43.92%ID^E:2e-63^.^.	comp360872_c0_seq1|m.171407	47-1879[-]	CATZ_RAT^CATZ_RAT^Q:341-591,H:51-304^44.44%ID^E:9e-70^RecName: Full=Cathepsin Z;^Eukaryota; Metazoa; Chordata; Craniata; Vertebrata; Euteleostomi; Mammalia; Eutheria; Euarchontoglires; Glires; Rodentia; Myomorpha; Muroidea; Muridae; Murinae; Rattus`CATZ_RAT^CATZ_RAT^Q:48-297,H:54-304^43.8%ID^E:1e-64^RecName: Full=Cathepsin Z;^Eukaryota; Metazoa; Chordata; Craniata; Vertebrata; Euteleostomi; Mamma…	KEGG:rno:252929`KO:K08568
comp362859_c0_seq1	139.584	23.7668	2.80673	8.46777	2.50136e-17	2.02878e-13	sp|P48889|COX2_ALBCA^sp|P48889|COX2_ALBCA^Q:2-607,H:6-213^50.48%ID^E:3e-63^.^.	.	.	.	.
comp363189_c0_seq1	41.157	5.9359	1.58679	3.74082	0.00018342	0.0250603	.	comp363189_c0_seq1|m.174996	1-618[+]	.	.
comp365933_c1_seq1	525.315	5.16997	1.38515	3.73243	0.000189643	0.0254047	sp|Q04634|EF1A_TETPY^sp|Q04634|EF1A_TETPY^Q:2-1003,H:101-431^68.06%ID^E:5e-164^.^.	comp365933_c1_seq1|m.177464	2-1120[-]	.	.
comp366966_c0_seq2	49.293	9.54014	2.56674	3.71683	0.000201738	0.0264104	.	comp366966_c0_seq2|m.178471	2-721[+]	.	.
comp369347_c0_seq1	53.7106	9.66417	2.56849	3.76258	0.000168167	0.0235534	sp|P73450|NRTC_SYNY3^sp|P73450|NRTC_SYNY3^Q:1261-14,H:279-651^35.78%ID^E:1e-66^.^.	comp369347_c0_seq1|m.182757	2-1396[-]	NRTC_SYNY3^NRTC_SYNY3^Q:46-461,H:279-651^35.78%ID^E:2e-68^RecName: Full=Nitrate transport ATP-binding protein NrtC;^Bacteria; Cyanobacteria; Synechococcales; Merismopediaceae; Synechocystis	KEGG:syn:sll1452`KO:K15578
comp369385_c0_seq1	67.0359	9.98413	2.45923	4.05987	4.91006e-05	0.00998769	sp|Q87GU5|LUXQ_VIBPA^sp|Q87GU5|LUXQ_VIBPA^Q:723-13,H:479-713^35.15%ID^E:1e-43^.^.	comp369385_c0_seq1|m.182876	1-1593[-]	LUXQ_VIBPA^LUXQ_VIBPA^Q:284-527,H:472-713^36.18%ID^E:2e-47^RecName: Full=Autoinducer 2 sensor kinase/phosphatase LuxQ;^Bacteria; Proteobacteria; Gammaproteobacteria; Vibrionales; Vibrionaceae; Vibrio	KEGG:vpa:VPA1220`KO:K10909
comp371618_c0_seq2	42.5541	9.32721	2.40874	3.87223	0.000107843	0.017243	.	.	.	.	.
comp371618_c0_seq4	49.213	9.53711	2.28476	4.17422	2.99007e-05	0.00694708	.	.	.	.	.
comp373068_c1_seq3	63.9658	5.21654	1.46537	3.55989	0.000371014	0.0401713	sp|O01802|RL7_CAEEL^sp|O01802|RL7_CAEEL^Q:221-700,H:44-200^61.25%ID^E:2e-54^.^.	comp373068_c1_seq3|m.188779	59-700[+]	RL7_CAEEL^RL7_CAEEL^Q:21-214,H:10-200^56.19%ID^E:5e-72^RecName: Full=60S ribosomal protein L7;^Eukaryota; Metazoa; Ecdysozoa; Nematoda; Chromadorea; Rhabditida; Rhabditoidea; Rhabditidae; Peloderinae; Caenorhabditis	KEGG:cel:CELE_F53G12.10`KO:K02937
comp374346_c0_seq1	55.293	9.70596	2.49601	3.88858	0.000100831	0.0165977	.	.	.	.	.
comp374346_c0_seq3	151.044	11.1572	2.45685	4.54126	5.59195e-06	0.00213106	.	.	.	.	.
comp374346_c0_seq4	281.806	12.0574	2.50806	4.80745	1.5287e-06	0.000816692	.	.	.	.	.
comp374373_c0_seq4	39.2695	9.21077	2.21287	4.16237	3.14963e-05	0.00720523	sp|A8R3S4|QEDH_PSEPU^sp|A8R3S4|QEDH_PSEPU^Q:1724-3,H:21-613^52.84%ID^E:0^.^.	comp374373_c0_seq4|m.190942	3-1820[-]	QEDH_PSEPU^QEDH_PSEPU^Q:33-606,H:21-613^52.84%ID^E:0^RecName: Full=Quinoprotein ethanol dehydrogenase {ECO:0000312|EMBL:BAF91141.1};^Bacteria; Proteobacteria; Gammaproteobacteria; Pseudomonadales; Pseudomonadaceae; Pseudomonas	KEGG:ag:BAF91141`KO:K00114
comp374713_c0_seq3	24.9373	-7.65186	2.09164	-3.6583	0.000253891	0.0314607	sp|Q9HCR9|PDE11_HUMAN^sp|Q9HCR9|PDE11_HUMAN^Q:3360-745,H:4-913^49.4%ID^E:0^.^.	comp374713_c0_seq3|m.191409	712-3363[-]	PDE11_HUMAN^PDE11_HUMAN^Q:2-873,H:4-913^49.4%ID^E:0^RecName: Full=Dual 3',5'-cyclic-AMP and -GMP phosphodiesterase 11A;^Eukaryota; Metazoa; Chordata; Craniata; Vertebrata; Euteleostomi; Mammalia; Eutheria; Euarchontoglires; Primates; Haplorrhini; Catarrhini; Hominidae; Homo	KEGG:hsa:50940`KO:K13298
comp375366_c0_seq2	27.1895	8.6801	2.15071	4.03593	5.43863e-05	0.0108309	sp|Q9SB64|NBR1_ARATH^sp|Q9SB64|NBR1_ARATH^Q:1752-535,H:286-698^30.38%ID^E:9e-31^.^.	comp375366_c0_seq2|m.192371	511-2250[-]	NBR1_ARATH^NBR1_ARATH^Q:166-572,H:285-698^30.96%ID^E:8e-36^RecName: Full=Protein NBR1 homolog {ECO:0000305};^Eukaryota; Viridiplantae; Streptophyta; Embryophyta; Tracheophyta; Spermatophyta; Magnoliophyta; eudicotyledons; Gunneridae; Pentapetalae; rosids; malvids; Brassicales; Brassicaceae; Camelineae; Arabidopsis	KEGG:ath:AT4G24690`KO:K17987
comp375440_c0_seq1	109.116	23.4223	2.84754	8.22546	1.94442e-16	5.98197e-13	.	comp375440_c0_seq1|m.192478	902-1507[+]	.	.
comp375677_c0_seq2	102.192	10.5931	2.45223	4.31978	1.56182e-05	0.00440957	sp|P19938|DAAA_BACYM^sp|P19938|DAAA_BACYM^Q:862-14,H:7-280^37.32%ID^E:3e-51^.^.	comp375677_c0_seq2|m.193016	11-850[-]	DAAA_BACYM^DAAA_BACYM^Q:5-279,H:15-280^38.04%ID^E:6e-55^RecName: Full=D-alanine aminotransferase;^Bacteria; Firmicutes; Bacilli; Bacillales; Bacillaceae; Bacillus	KEGG:ag:AAA22252`KO:K00824
comp376243_c0_seq3	41.3489	-8.38093	2.03265	-4.12315	3.73726e-05	0.00811267	sp|Q08DH8|XRCC3_BOVIN^sp|Q08DH8|XRCC3_BOVIN^Q:47-1063,H:1-335^42.94%ID^E:1e-88^.^.	comp376243_c0_seq3|m.194016	53-1069[+]	XRCC3_BOVIN^XRCC3_BOVIN^Q:1-337,H:3-335^43.77%ID^E:8e-92^RecName: Full=DNA repair protein XRCC3;^Eukaryota; Metazoa; Chordata; Craniata; Vertebrata; Euteleostomi; Mammalia; Eutheria; Laurasiatheria; Cetartiodactyla; Ruminantia; Pecora; Bovidae; Bovinae; Bos	KEGG:bta:768244`KO:K10880
comp376293_c1_seq2	101.164	23.317	2.84433	8.19772	2.44997e-16	6.24519e-13	.	comp376293_c1_seq2|m.194134	380-3046[+]	.	.
comp380262_c0_seq1	18.6189	8.13191	2.24782	3.61769	0.000297249	0.0343522	sp|P19883|FST_HUMAN^sp|P19883|FST_HUMAN^Q:1068-37,H:1-344^100%ID^E:0^.^.	comp380262_c0_seq1|m.201341	34-1083[-]	FST_HUMAN^FST_HUMAN^Q:6-349,H:1-344^100%ID^E:0^RecName: Full=Follistatin;^Eukaryota; Metazoa; Chordata; Craniata; Vertebrata; Euteleostomi; Mammalia; Eutheria; Euarchontoglires; Primates; Haplorrhini; Catarrhini; Hominidae; Homo	KEGG:hsa:10468`KO:K04661
comp381803_c0_seq1	29.2288	8.7842	2.4902	3.5275	0.000419505	0.0434697	.	.	.	.	.
comp381803_c0_seq3	318.45	10.6677	2.25899	4.72232	2.33166e-06	0.001143	.	comp381803_c0_seq3|m.204335	2-3580[+]	.	.
comp382148_c0_seq2	120.301	9.31327	1.92051	4.84938	1.23849e-06	0.000686311	sp|P00397|COX1_MOUSE^sp|P00397|COX1_MOUSE^Q:1626-85,H:1-514^91.63%ID^E:0^.^.	.	.	.	.
comp383812_c3_seq1	91.1583	6.34792	1.61708	3.92554	8.65361e-05	0.0146779	sp|Q96X45|EF2_NEUCR^sp|Q96X45|EF2_NEUCR^Q:783-76,H:606-844^54.77%ID^E:7e-84^.^.	comp383812_c3_seq1|m.209106	73-783[-]	EF2_NEUCR^EF2_NEUCR^Q:1-236,H:606-844^54.77%ID^E:3e-84^RecName: Full=Elongation factor 2;^Eukaryota; Fungi; Dikarya; Ascomycota; Pezizomycotina; Sordariomycetes; Sordariomycetidae; Sordariales; Sordariaceae; Neurospora	KEGG:ncr:NCU07700`KO:K03234
comp383887_c0_seq1	173.686	11.3589	2.56076	4.43577	9.17457e-06	0.00308882	.	comp383887_c0_seq1|m.209348	2259-3926[-]	.	.
comp384019_c0_seq1	77.1565	10.1871	2.35313	4.32915	1.49689e-05	0.00428043	sp|Q9FDS1|ALD1_ACISP^sp|Q9FDS1|ALD1_ACISP^Q:325-1839,H:1-503^70.69%ID^E:0^.^.	comp384019_c0_seq1|m.209601	325-1842[+]	ALD1_ACISP^ALD1_ACISP^Q:1-505,H:1-503^70.69%ID^E:0^RecName: Full=Long-chain-aldehyde dehydrogenase;^Bacteria; Proteobacteria; Gammaproteobacteria; Pseudomonadales; Moraxellaceae; Acinetobacter	.
comp384362_c1_seq1	77.2869	6.34058	1.68099	3.77193	0.000161993	0.0229404	sp|Q90YS3|RS2_ICTPU^sp|Q90YS3|RS2_ICTPU^Q:677-384,H:172-269^57.14%ID^E:1e-32^.^.	comp384362_c1_seq1|m.210362	378-677[-]	RS2_ICTPU^RS2_ICTPU^Q:1-98,H:172-269^57.14%ID^E:2e-34^RecName: Full=40S ribosomal protein S2;^Eukaryota; Metazoa; Chordata; Craniata; Vertebrata; Euteleostomi; Actinopterygii; Neopterygii; Teleostei; Ostariophysi; Siluriformes; Ictaluridae; Ictalurus	KEGG:ipu:100304556`KO:K02981
comp384564_c0_seq4	22.7394	8.42125	2.20098	3.82613	0.000130173	0.019756	sp|P54679|PMA1_DICDI^sp|P54679|PMA1_DICDI^Q:328-2202,H:183-808^47.87%ID^E:3e-167^.^.	comp384564_c0_seq4|m.210831	115-2412[-]	.	.
comp384719_c0_seq1	84.7399	5.76175	1.4861	3.87711	0.000105706	0.0171189	sp|B6K180|RSSA1_SCHJY^sp|B6K180|RSSA1_SCHJY^Q:1441-830,H:1-209^63.16%ID^E:2e-90^.^.	comp384719_c0_seq1|m.211111	302-1450[+]	.	.
comp385539_c1_seq1	442.979	5.52599	1.44434	3.82596	0.000130261	0.019756	.	.	.	.	.
comp385555_c1_seq1	33.833	8.99856	2.05535	4.37811	1.19713e-05	0.00367029	sp|Q9WTP3|SPDEF_MOUSE^sp|Q9WTP3|SPDEF_MOUSE^Q:1347-2024,H:135-324^40.79%ID^E:3e-44^.^.	comp385555_c1_seq1|m.212976	1338-2033[+]	ETS4_DROME^ETS4_DROME^Q:5-230,H:275-516^43.67%ID^E:9e-50^RecName: Full=DNA-binding protein D-ETS-4;^Eukaryota; Metazoa; Ecdysozoa; Arthropoda; Hexapoda; Insecta; Pterygota; Neoptera; Holometabola; Diptera; Brachycera; Muscomorpha; Ephydroidea; Drosophilidae; Drosophila; Sophophora	KEGG:dme:Dmel_CG5583`KO:K09442
comp385658_c0_seq1	21.5989	8.34681	2.21148	3.77431	0.000160452	0.0228773	sp|P35679|RL4A_SCHPO^sp|P35679|RL4A_SCHPO^Q:609-1,H:1-204^56.86%ID^E:9e-71^.^.	comp385658_c0_seq1|m.213214	1-609[-]	RL4B_SCHPO^RL4B_SCHPO^Q:1-203,H:1-204^57.35%ID^E:1e-76^RecName: Full=60S ribosomal protein L4-B;^Eukaryota; Fungi; Dikarya; Ascomycota; Taphrinomycotina; Schizosaccharomycetes; Schizosaccharomycetales; Schizosaccharomycetaceae; Schizosaccharomyces	KEGG:spo:SPBC1711.06`KO:K02930
comp386777_c0_seq2	41.8976	7.09512	2.02272	3.50771	0.000451973	0.0454442	sp|P33319|IF3_PROHU^sp|P33319|IF3_PROHU^Q:690-154,H:1-179^73.18%ID^E:3e-76^.^.	comp386777_c0_seq2|m.215815	151-489[-]	IF3_PROHU^IF3_PROHU^Q:1-112,H:68-179^78.57%ID^E:4e-59^RecName: Full=Translation initiation factor IF-3 {ECO:0000255|HAMAP-Rule:MF_00080};^Bacteria; Proteobacteria; Gammaproteobacteria; Enterobacterales; Morganellaceae; Proteus	.
comp386912_c0_seq1	91.1501	7.7018	2.05855	3.74137	0.000183023	0.0250445	sp|Q9I0K4|ACEA_PSEAE^sp|Q9I0K4|ACEA_PSEAE^Q:61-1572,H:1-505^75.3%ID^E:0^.^.	comp386912_c0_seq1|m.216084	61-1599[+]	ACEA_PSEAE^ACEA_PSEAE^Q:1-504,H:1-505^75.3%ID^E:0^RecName: Full=Isocitrate lyase {ECO:0000250|UniProtKB:P0A9G6};^Bacteria; Proteobacteria; Gammaproteobacteria; Pseudomonadales; Pseudomonadaceae; Pseudomonas	KEGG:pae:PA2634`KO:K01637
comp387222_c2_seq2	382.568	25.1704	2.92468	8.6062	7.55241e-18	1.59543e-13	sp|Q5EB30|ODF3A_XENTR^sp|Q5EB30|ODF3A_XENTR^Q:891-1550,H:14-230^53.64%ID^E:1e-65^.^.	comp387222_c2_seq2|m.216676	873-1715[+]	ODF3A_XENTR^ODF3A_XENTR^Q:7-226,H:14-230^53.64%ID^E:2e-71^RecName: Full=Outer dense fiber protein 3;^Eukaryota; Metazoa; Chordata; Craniata; Vertebrata; Euteleostomi; Amphibia; Batrachia; Anura; Pipoidea; Pipidae; Xenopodinae; Xenopus; Silurana	KEGG:xtr:548547
comp387875_c0_seq2	46.9242	9.46824	2.19105	4.32132	1.55096e-05	0.00440589	sp|Q9RYG9|ALDH_DEIRA^sp|Q9RYG9|ALDH_DEIRA^Q:1663-128,H:5-515^68.36%ID^E:0^.^.	comp387875_c0_seq2|m.218640	125-1690[-]	ALDH_DEIRA^ALDH_DEIRA^Q:10-521,H:5-515^68.36%ID^E:0^RecName: Full=Aldehyde dehydrogenase;^Bacteria; Deinococcus-Thermus; Deinococci; Deinococcales; Deinococcaceae; Deinococcus	KEGG:dra:DR_A0348`KO:K00138
comp387875_c0_seq3	38.683	9.18899	2.25098	4.08222	4.46076e-05	0.00932037	sp|Q9RYG9|ALDH_DEIRA^sp|Q9RYG9|ALDH_DEIRA^Q:1688-153,H:5-515^70.7%ID^E:0^.^.	comp387875_c0_seq3|m.218642	150-1715[-]	ALDH_DEIRA^ALDH_DEIRA^Q:10-521,H:5-515^70.7%ID^E:0^RecName: Full=Aldehyde dehydrogenase;^Bacteria; Deinococcus-Thermus; Deinococci; Deinococcales; Deinococcaceae; Deinococcus	KEGG:dra:DR_A0348`KO:K00138
comp388072_c2_seq1	40.7476	6.46772	1.65587	3.90593	9.38636e-05	0.0157117	sp|P35442|TSP2_HUMAN^sp|P35442|TSP2_HUMAN^Q:2960-1707,H:755-1172^99.76%ID^E:0^.^.	comp388072_c2_seq1|m.219348	1704-3005[-]	TSP2_MOUSE^TSP2_MOUSE^Q:9-432,H:748-1171^95.52%ID^E:0^RecName: Full=Thrombospondin-2;^Eukaryota; Metazoa; Chordata; Craniata; Vertebrata; Euteleostomi; Mammalia; Eutheria; Euarchontoglires; Glires; Rodentia; Myomorpha; Muroidea; Muridae; Murinae; Mus; Mus`TSP2_MOUSE^TSP2_MOUSE^Q:95-193,H:714-835^40.32%ID^E:4e-08^RecName: Full=Thrombospondin-2;^Eukaryota; Metazoa; Chordata; Craniata; Vertebrata; E…	KEGG:mmu:21826`KO:K04659
comp388166_c0_seq2	118.465	10.8065	2.53469	4.26346	2.01288e-05	0.00526641	sp|P37426|RIR1_SALTY^sp|P37426|RIR1_SALTY^Q:58-2337,H:4-761^71.84%ID^E:0^.^.	comp388166_c0_seq2|m.219544	52-2340[+]	RIR1_SALTY^RIR1_SALTY^Q:3-762,H:4-761^71.84%ID^E:0^RecName: Full=Ribonucleoside-diphosphate reductase 1 subunit alpha;^Bacteria; Proteobacteria; Gammaproteobacteria; Enterobacterales; Enterobacteriaceae; Salmonella	KEGG:stm:STM2277`KO:K00525
comp388375_c0_seq1	73.7764	21.9269	2.77787	7.89341	2.94042e-15	4.23127e-12	sp|P48902|NU2M_ALBCA^sp|P48902|NU2M_ALBCA^Q:64-915,H:10-300^30.72%ID^E:3e-22^.^.	.	.	.	.
comp388484_c0_seq2	203.282	6.91616	1.75595	3.9387	8.19249e-05	0.0140832	.	.	.	.	.
comp388849_c0_seq1	96.2029	-9.6002	1.97025	-4.87257	1.10155e-06	0.000625975	sp|Q86X55|CARM1_HUMAN^sp|Q86X55|CARM1_HUMAN^Q:2134-713,H:57-538^61.57%ID^E:0^.^.	comp388849_c0_seq1|m.221556	710-2212[-]	CARM1_HUMAN^CARM1_HUMAN^Q:27-500,H:57-538^61.57%ID^E:0^RecName: Full=Histone-arginine methyltransferase CARM1;^Eukaryota; Metazoa; Chordata; Craniata; Vertebrata; Euteleostomi; Mammalia; Eutheria; Euarchontoglires; Primates; Haplorrhini; Catarrhini; Hominidae; Homo	KEGG:hsa:10498`KO:K05931
comp388849_c0_seq3	15.8083	7.90327	2.19529	3.60011	0.000318083	0.0357865	sp|Q5XK84|CARM1_XENLA^sp|Q5XK84|CARM1_XENLA^Q:2295-601,H:30-581^53.45%ID^E:0^.^.	comp388849_c0_seq3|m.221558	538-2367[-]	CARM1_XENLA^CARM1_XENLA^Q:25-589,H:30-581^53.45%ID^E:0^RecName: Full=Histone-arginine methyltransferase CARM1;^Eukaryota; Metazoa; Chordata; Craniata; Vertebrata; Euteleostomi; Amphibia; Batrachia; Anura; Pipoidea; Pipidae; Xenopodinae; Xenopus; Xenopus	KEGG:xla:494851`KO:K05931
comp389233_c0_seq1	32.723	8.94707	2.33225	3.83624	0.000124935	0.0191849	.	comp389233_c0_seq1|m.222424	89-1189[-]	DD3_DICDI^DD3_DICDI^Q:10-142,H:448-563^37.04%ID^E:1e-12^RecName: Full=Protein DD3-3;^Eukaryota; Amoebozoa; Mycetozoa; Dictyosteliida; Dictyostelium	KEGG:ddi:DDB_G0283095
comp389302_c0_seq2	53.7106	9.66417	2.56849	3.76258	0.000168167	0.0235534	sp|Q5UPI1|YL103_MIMIV^sp|Q5UPI1|YL103_MIMIV^Q:1470-1048,H:4-155^39.87%ID^E:2e-24^.^.	comp389302_c0_seq2|m.222590	3-1370[-]	.	.
comp389420_c0_seq1	114.236	5.27186	1.50064	3.51308	0.000442944	0.0448565	sp|P35684|RL3_ORYSJ^sp|P35684|RL3_ORYSJ^Q:1194-94,H:19-388^58.45%ID^E:1e-157^.^.	comp389420_c0_seq1|m.222979	76-1194[-]	RL3_ORYSJ^RL3_ORYSJ^Q:1-367,H:19-388^58.45%ID^E:6e-158^RecName: Full=60S ribosomal protein L3;^Eukaryota; Viridiplantae; Streptophyta; Embryophyta; Tracheophyta; Spermatophyta; Magnoliophyta; Liliopsida; Poales; Poaceae; BOP clade; Oryzoideae; Oryzeae; Oryzinae; Oryza	KEGG:osa:4351604`KO:K02925
comp389590_c0_seq2	67.1483	9.98717	2.8321	3.52642	0.000421225	0.0434964	.	comp389590_c0_seq2|m.223454	2-661[+]	.	.
comp390499_c0_seq4	43.4495	-8.45517	2.32854	-3.63111	0.000282205	0.033481	.	comp390499_c0_seq4|m.226118	1153-1695[-]	.	.
comp390870_c0_seq2	101.73	5.33479	1.43003	3.73056	0.000191056	0.02551	sp|P06576|ATPB_HUMAN^sp|P06576|ATPB_HUMAN^Q:2151-814,H:80-524^75.78%ID^E:0^.^.	comp390870_c0_seq2|m.227288	586-2763[-]	ATPB_HUMAN^ATPB_HUMAN^Q:205-650,H:80-524^75.78%ID^E:0^RecName: Full=ATP synthase subunit beta, mitochondrial;^Eukaryota; Metazoa; Chordata; Craniata; Vertebrata; Euteleostomi; Mammalia; Eutheria; Euarchontoglires; Primates; Haplorrhini; Catarrhini; Hominidae; Homo	KEGG:hsa:506`KO:K02133
comp391041_c0_seq1	37.4759	6.68059	1.85413	3.60309	0.000314458	0.0356032	.	comp391041_c0_seq1|m.227939	165-1217[+]	.	.
comp391492_c0_seq1	16.1453	7.92986	2.19598	3.61108	0.000304924	0.0347886	.	.	.	.	.
comp392394_c0_seq2	35.6077	7.52523	2.05799	3.65659	0.000255592	0.0314778	sp|Q9STD3|CALR_CHLRE^sp|Q9STD3|CALR_CHLRE^Q:116-1042,H:21-346^56.53%ID^E:2e-98^.^.	comp392394_c0_seq2|m.232065	2-1153[+]	CALR_CHLRE^CALR_CHLRE^Q:35-360,H:17-359^55.49%ID^E:8e-120^RecName: Full=Calreticulin;^Eukaryota; Viridiplantae; Chlorophyta; Chlorophyceae; Chlamydomonadales; Chlamydomonadaceae; Chlamydomonas	KEGG:cre:CHLREDRAFT_78954`KO:K08057
comp392544_c0_seq1	112.996	5.18676	1.41753	3.65901	0.000253191	0.0314175	sp|Q26365|ADT_DROME^sp|Q26365|ADT_DROME^Q:988-98,H:16-311^73.4%ID^E:2e-141^.^.	comp392544_c0_seq1|m.232638	2-1039[+]	.	.
comp392847_c0_seq4	20.2183	8.25875	2.14236	3.85498	0.000115741	0.0180844	sp|Q3SZV6|TIM21_BOVIN^sp|Q3SZV6|TIM21_BOVIN^Q:382-939,H:52-243^43.52%ID^E:5e-27^.^.	comp392847_c0_seq4|m.233531	274-942[+]	TIM21_XENLA^TIM21_XENLA^Q:77-222,H:84-232^52.35%ID^E:4e-46^RecName: Full=Mitochondrial import inner membrane translocase subunit Tim21;^Eukaryota; Metazoa; Chordata; Craniata; Vertebrata; Euteleostomi; Amphibia; Batrachia; Anura; Pipoidea; Pipidae; Xenopodinae; Xenopus; Xenopus	KEGG:xla:494838`KO:K17796
comp393116_c0_seq4	36.8557	-8.21332	2.1912	-3.74832	0.00017802	0.0244724	sp|P43689|TPM2_BIOGL^sp|P43689|TPM2_BIOGL^Q:364-903,H:80-259^62.22%ID^E:1e-54^.^.`sp|P43689|TPM2_BIOGL^sp|P43689|TPM2_BIOGL^Q:1025-1105,H:258-284^88.89%ID^E:1e-54^.^.	comp393116_c0_seq4|m.234719	223-984[+]	TPM1_BIOGL^TPM1_BIOGL^Q:48-226,H:80-258^62.01%ID^E:3e-56^RecName: Full=Tropomyosin-1;^Eukaryota; Metazoa; Lophotrochozoa; Mollusca; Gastropoda; Heterobranchia; Euthyneura; Panpulmonata; Hygrophila; Planorboidea; Planorbidae; Biomphalaria	.
comp393176_c0_seq1	198.451	23.9826	2.82885	8.47787	2.29354e-17	2.02878e-13	sp|P48891|COX3_ALBCA^sp|P48891|COX3_ALBCA^Q:829-122,H:6-241^62.29%ID^E:3e-82^.^.	.	.	.	.
comp394166_c0_seq2	114.649	23.4923	2.79585	8.40257	4.36801e-17	2.45564e-13	sp|Q34946|ATP6_LUMTE^sp|Q34946|ATP6_LUMTE^Q:191-676,H:61-229^39.64%ID^E:3e-26^.^.	.	.	.	.
comp394389_c0_seq1	291.073	10.7251	1.87661	5.71513	1.0962e-08	1.23798e-05	sp|Q8WNY1|GREM1_MACMU^sp|Q8WNY1|GREM1_MACMU^Q:149-700,H:1-184^100%ID^E:2e-95^.^.	comp394389_c0_seq1|m.238719	2-703[+]	GREM1_MACMU^GREM1_MACMU^Q:50-233,H:1-184^100%ID^E:7e-135^RecName: Full=Gremlin-1;^Eukaryota; Metazoa; Chordata; Craniata; Vertebrata; Euteleostomi; Mammalia; Eutheria; Euarchontoglires; Primates; Haplorrhini; Catarrhini; Cercopithecidae; Cercopithecinae; Macaca	KEGG:mcc:574176
comp395941_c0_seq1	54.2398	9.68239	2.77243	3.49238	0.000478732	0.0472472	sp|P48914|NU4M_ALBCA^sp|P48914|NU4M_ALBCA^Q:65-1006,H:121-435^43.93%ID^E:3e-67^.^.	comp395941_c0_seq1|m.244505	2-1012[+]	NU4M_DROME^NU4M_DROME^Q:1-306,H:109-411^43.17%ID^E:2e-81^RecName: Full=NADH-ubiquinone oxidoreductase chain 4;^Eukaryota; Metazoa; Ecdysozoa; Arthropoda; Hexapoda; Insecta; Pterygota; Neoptera; Holometabola; Diptera; Brachycera; Muscomorpha; Ephydroidea; Drosophilidae; Drosophila; Sophophora	.
comp395965_c0_seq3	14.8924	7.81495	2.20925	3.53738	0.000404122	0.0422189	.	comp395965_c0_seq3|m.244593	407-766[-]	.	.
comp396159_c0_seq1	81.8254	7.56868	1.90688	3.96914	7.21326e-05	0.0128454	sp|Q9I0K4|ACEA_PSEAE^sp|Q9I0K4|ACEA_PSEAE^Q:101-1660,H:4-523^80.61%ID^E:0^.^.	comp396159_c0_seq1|m.245273	95-1660[+]	ACEA_PSEAE^ACEA_PSEAE^Q:3-522,H:4-523^80.61%ID^E:0^RecName: Full=Isocitrate lyase {ECO:0000250|UniProtKB:P0A9G6};^Bacteria; Proteobacteria; Gammaproteobacteria; Pseudomonadales; Pseudomonadaceae; Pseudomonas	KEGG:pae:PA2634`KO:K01637
comp396391_c1_seq1	65.3695	-9.04214	1.98789	-4.54862	5.39989e-06	0.00209464	sp|Q3T0D6|LEG4_BOVIN^sp|Q3T0D6|LEG4_BOVIN^Q:472-906,H:193-331^38.62%ID^E:2e-25^.^.	comp396391_c1_seq1|m.246042	1-915[+]	LEG4_BOVIN^LEG4_BOVIN^Q:158-302,H:193-331^38.62%ID^E:2e-25^RecName: Full=Galectin-4;^Eukaryota; Metazoa; Chordata; Craniata; Vertebrata; Euteleostomi; Mammalia; Eutheria; Laurasiatheria; Cetartiodactyla; Ruminantia; Pecora; Bovidae; Bovinae; Bos`LEG4_BOVIN^LEG4_BOVIN^Q:157-303,H:8-149^36.49%ID^E:9e-21^RecName: Full=Galectin-4;^Eukaryota; Metazoa; Chordata; Craniata; Vertebrata; Euteleostomi; Mamm…	KEGG:bta:614804`KO:K10091
comp396525_c1_seq5	21.3281	-7.42811	2.13436	-3.48024	0.00050096	0.0487933	sp|P48809|RB27C_DROME^sp|P48809|RB27C_DROME^Q:112-684,H:3-169^48.44%ID^E:6e-51^.^.	comp396525_c1_seq5|m.246663	1-1734[+]	RB27C_DROME^RB27C_DROME^Q:38-250,H:3-191^48.6%ID^E:8e-62^RecName: Full=Heterogeneous nuclear ribonucleoprotein 27C;^Eukaryota; Metazoa; Ecdysozoa; Arthropoda; Hexapoda; Insecta; Pterygota; Neoptera; Holometabola; Diptera; Brachycera; Muscomorpha; Ephydroidea; Drosophilidae; Drosophila; Sophophora	KEGG:dme:Dmel_CG10377`KO:K14411
comp396721_c0_seq7	24.5721	-7.63182	2.10089	-3.63266	0.000280511	0.0334157	sp|Q6J1I7|RN166_RAT^sp|Q6J1I7|RN166_RAT^Q:77-598,H:60-236^44.07%ID^E:2e-45^.^.	comp396721_c0_seq7|m.247528	2-604[+]	RN166_RAT^RN166_RAT^Q:19-199,H:53-236^44.02%ID^E:1e-51^RecName: Full=RING finger protein 166;^Eukaryota; Metazoa; Chordata; Craniata; Vertebrata; Euteleostomi; Mammalia; Eutheria; Euarchontoglires; Glires; Rodentia; Myomorpha; Muroidea; Muridae; Murinae; Rattus	KEGG:rno:365022`KO:K17044
comp396910_c0_seq5	65.8075	9.96096	2.77506	3.58946	0.000331368	0.0370012	sp|Q2TAD9|CYR1B_XENLA^sp|Q2TAD9|CYR1B_XENLA^Q:1946-1350,H:165-363^54.77%ID^E:1e-69^.^.`sp|Q2TAD9|CYR1B_XENLA^sp|Q2TAD9|CYR1B_XENLA^Q:3576-3211,H:46-166^62.6%ID^E:4e-38^.^.	comp396910_c0_seq5|m.248034	1338-1832[-]	CYR1B_XENLA^CYR1B_XENLA^Q:1-161,H:203-363^53.42%ID^E:9e-56^RecName: Full=Cysteine and histidine-rich protein 1-B;^Eukaryota; Metazoa; Chordata; Craniata; Vertebrata; Euteleostomi; Amphibia; Batrachia; Anura; Pipoidea; Pipidae; Xenopodinae; Xenopus; Xenopus	KEGG:xla:733442
comp397023_c0_seq1	215.931	24.375	2.83458	8.59916	8.03045e-18	1.59543e-13	sp|P48884|CYB_ALBCA^sp|P48884|CYB_ALBCA^Q:1076-63,H:2-341^60.88%ID^E:3e-115^.^.	.	.	.	.
comp397103_c0_seq6	30.0704	-7.9199	2.12859	-3.72073	0.000198647	0.0261785	.	comp397103_c0_seq6|m.248639	353-817[-]	.	.
comp397342_c0_seq15	124.098	10.8733	2.12393	5.1194	3.06506e-07	0.00022727	.	.	.	.	.
comp397434_c0_seq21	98.5136	23.277	2.84327	8.18669	2.68508e-16	6.47453e-13	sp|Q9R0U0|SRS10_MOUSE^sp|Q9R0U0|SRS10_MOUSE^Q:80-328,H:1-82^57.83%ID^E:2e-22^.^.	.	.	.	.
comp397434_c0_seq5	124.467	-9.97195	1.97725	-5.04334	4.57477e-07	0.000313963	sp|Q8WXF0|SRS12_HUMAN^sp|Q8WXF0|SRS12_HUMAN^Q:80-382,H:1-101^68.32%ID^E:5e-46^.^.	comp397434_c0_seq5|m.250117	80-502[+]	SRS12_HUMAN^SRS12_HUMAN^Q:1-101,H:1-101^68.32%ID^E:6e-47^RecName: Full=Serine/arginine-rich splicing factor 12;^Eukaryota; Metazoa; Chordata; Craniata; Vertebrata; Euteleostomi; Mammalia; Eutheria; Euarchontoglires; Primates; Haplorrhini; Catarrhini; Hominidae; Homo	KEGG:hsa:135295
comp397593_c0_seq1	114.392	23.4887	2.79573	8.40161	4.40385e-17	2.45564e-13	sp|Q09333|COX1_ALBTU^sp|Q09333|COX1_ALBTU^Q:430-38,H:47-180^61.19%ID^E:1e-48^.^.	.	.	.	.
comp397593_c1_seq1	257.575	24.6189	2.84694	8.64748	5.26472e-18	1.59543e-13	sp|P48887|COX1_ALBCA^sp|P48887|COX1_ALBCA^Q:137-994,H:1-286^78.67%ID^E:3e-152^.^.`sp|P48887|COX1_ALBCA^sp|P48887|COX1_ALBCA^Q:970-1257,H:283-374^73.96%ID^E:3e-152^.^.	.	.	.	.
comp397647_c0_seq2	25.4511	-7.67927	2.13585	-3.59541	0.000323885	0.036302	.	comp397647_c0_seq2|m.250999	161-1765[+]	.	.
comp397766_c0_seq2	35.73	6.09932	1.71883	3.54853	0.000387388	0.0413755	sp|P18907|AT1A1_HORSE^sp|P18907|AT1A1_HORSE^Q:8-706,H:662-895^64.68%ID^E:5e-82^.^.`sp|P18907|AT1A1_HORSE^sp|P18907|AT1A1_HORSE^Q:1529-1879,H:917-1021^49.57%ID^E:3e-25^.^.	comp397766_c0_seq2|m.251439	2-1882[+]	AT1A1_HORSE^AT1A1_HORSE^Q:3-235,H:662-895^64.68%ID^E:3e-82^RecName: Full=Sodium/potassium-transporting ATPase subunit alpha-1;^Eukaryota; Metazoa; Chordata; Craniata; Vertebrata; Euteleostomi; Mammalia; Eutheria; Laurasiatheria; Perissodactyla; Equidae; Equus`AT1A1_HORSE^AT1A1_HORSE^Q:510-626,H:917-1021^49.57%ID^E:4e-25^RecName: Full=Sodium/potassium-transporting ATPase subunit alpha-1;^Eukaryota…	.
comp398034_c0_seq5	189.075	24.1867	2.87711	8.40661	4.22021e-17	2.45564e-13	sp|Q7ZU99|TERA_DANRE^sp|Q7ZU99|TERA_DANRE^Q:724-3123,H:5-805^86.8%ID^E:0^.^.	comp398034_c0_seq5|m.252279	2957-3415[+]	.	.
comp398234_c0_seq4	65.3576	6.20994	1.58149	3.92664	8.6141e-05	0.0146387	sp|Q05682|CALD1_HUMAN^sp|Q05682|CALD1_HUMAN^Q:2813-2292,H:620-793^100%ID^E:9e-107^.^.`sp|Q05682|CALD1_HUMAN^sp|Q05682|CALD1_HUMAN^Q:3233-3069,H:480-534^100%ID^E:8e-26^.^.	comp398234_c0_seq4|m.253249	2289-3539[-]	CALD1_HUMAN^CALD1_HUMAN^Q:97-416,H:474-793^100%ID^E:0^RecName: Full=Caldesmon;^Eukaryota; Metazoa; Chordata; Craniata; Vertebrata; Euteleostomi; Mammalia; Eutheria; Euarchontoglires; Primates; Haplorrhini; Catarrhini; Hominidae; Homo	KEGG:hsa:800`KO:K12327
comp398250_c0_seq2	43.6056	-8.46039	2.18139	-3.87843	0.000105133	0.0170851	sp|Q3UIW5|RNF10_MOUSE^sp|Q3UIW5|RNF10_MOUSE^Q:400-2595,H:49-776^38.27%ID^E:1e-119^.^.	comp398250_c0_seq2|m.253305	1177-2697[+]	RNF10_XENLA^RNF10_XENLA^Q:1-502,H:278-753^36.02%ID^E:2e-70^RecName: Full=RING finger protein 10;^Eukaryota; Metazoa; Chordata; Craniata; Vertebrata; Euteleostomi; Amphibia; Batrachia; Anura; Pipoidea; Pipidae; Xenopodinae; Xenopus; Xenopus	KEGG:xla:734904
comp398264_c0_seq1	333.677	12.3012	2.54427	4.83488	1.33228e-06	0.000720386	sp|Q48815|HELA_LEGPN^sp|Q48815|HELA_LEGPN^Q:3400-2915,H:850-1012^47.85%ID^E:4e-31^.^.	comp398264_c0_seq1|m.253593	2-2221[+]	Y2028_DICDI^Y2028_DICDI^Q:98-534,H:129-523^25.17%ID^E:1e-33^RecName: Full=von Willebrand factor A domain-containing protein DDB_G0292028;^Eukaryota; Amoebozoa; Mycetozoa; Dictyosteliida; Dictyostelium	KEGG:ddi:DDB_G0292028
comp398657_c0_seq24	71.7733	10.0862	2.021	4.99072	6.01557e-07	0.00040052	sp|D3YXG0|HMCN1_MOUSE^sp|D3YXG0|HMCN1_MOUSE^Q:2208-3197,H:4527-4868^44.74%ID^E:6e-73^.^.`sp|D3YXG0|HMCN1_MOUSE^sp|D3YXG0|HMCN1_MOUSE^Q:1701-2702,H:4523-4868^43.35%ID^E:5e-72^.^.`sp|D3YXG0|HMCN1_MOUSE^sp|D3YXG0|HMCN1_MOUSE^Q:1530-2537,H:4523-4868^43.93%ID^E:7e-72^.^.`sp|D3YXG0|HMCN1_MOUSE^sp|D3YXG0|HMCN1_MOUSE^Q:2538-3365,H:4527-4869^39.65%ID^E:5e-60^.^.`sp|D3YXG0|HMCN1_MOUSE^sp|D3YXG0|HMCN1_MOUSE…	comp398657_c0_seq24|m.255224	5805-6596[+]	BAI1_MOUSE^BAI1_MOUSE^Q:28-192,H:408-575^47.62%ID^E:7e-45^RecName: Full=Brain-specific angiogenesis inhibitor 1;^Eukaryota; Metazoa; Chordata; Craniata; Vertebrata; Euteleostomi; Mammalia; Eutheria; Euarchontoglires; Glires; Rodentia; Myomorpha; Muroidea; Muridae; Murinae; Mus; Mus`BAI1_MOUSE^BAI1_MOUSE^Q:13-192,H:337-520^41.08%ID^E:6e-34^RecName: Full=Brain-specific angiogenesis inhibitor 1;^Euk…	KEGG:mmu:107831`KO:K04596
comp398768_c0_seq3	31.7595	8.90392	2.20693	4.03452	5.47146e-05	0.010862	sp|Q8CFN2|CDC42_RAT^sp|Q8CFN2|CDC42_RAT^Q:1812-1579,H:43-120^57.69%ID^E:4e-22^.^.	.	.	.	.
comp398782_c0_seq2	699.039	6.11809	1.4512	4.21588	2.48801e-05	0.00605514	.	.	.	.	.
comp399049_c0_seq5	25.2301	8.57432	2.10544	4.07245	4.65207e-05	0.00958542	.	.	.	.	.
comp399069_c0_seq2	63.3586	5.77302	1.64443	3.51065	0.000447012	0.0451659	sp|P08253|MMP2_HUMAN^sp|P08253|MMP2_HUMAN^Q:2759-780,H:1-660^100%ID^E:0^.^.	comp399069_c0_seq2|m.257244	777-2759[-]	MMP2_HUMAN^MMP2_HUMAN^Q:1-660,H:1-660^100%ID^E:0^RecName: Full=72 kDa type IV collagenase;^Eukaryota; Metazoa; Chordata; Craniata; Vertebrata; Euteleostomi; Mammalia; Eutheria; Euarchontoglires; Primates; Haplorrhini; Catarrhini; Hominidae; Homo	KEGG:hsa:4313`KO:K01398
comp399371_c0_seq8	54.184	-8.77254	2.01929	-4.34437	1.39674e-05	0.00409914	.	comp399371_c0_seq8|m.258810	602-1966[-]	OXLT_OXAFO^OXLT_OXAFO^Q:82-454,H:73-408^24.53%ID^E:1e-19^RecName: Full=Oxalate:formate antiporter;^Bacteria; Proteobacteria; Betaproteobacteria; Burkholderiales; Oxalobacteraceae; Oxalobacter	.
comp399529_c0_seq6	30.5789	8.84938	2.17541	4.06791	4.74358e-05	0.00975144	sp|Q9UTA8|YL8A_SCHPO^sp|Q9UTA8|YL8A_SCHPO^Q:856-1365,H:65-231^33.92%ID^E:3e-24^.^.	.	.	.	.
comp399545_c0_seq2	60.1628	5.96876	1.58902	3.75625	0.000172476	0.0240437	sp|P62262|1433E_SHEEP^sp|P62262|1433E_SHEEP^Q:66-806,H:2-252^61.35%ID^E:4e-94^.^.	comp399545_c0_seq2|m.259593	54-809[+]	1433E_SHEEP^1433E_SHEEP^Q:5-251,H:2-252^62.55%ID^E:3e-107^RecName: Full=14-3-3 protein epsilon;^Eukaryota; Metazoa; Chordata; Craniata; Vertebrata; Euteleostomi; Mammalia; Eutheria; Laurasiatheria; Cetartiodactyla; Ruminantia; Pecora; Bovidae; Caprinae; Ovis	.
comp399563_c2_seq8	42.6099	6.54872	1.78855	3.66146	0.000250777	0.0312048	.	.	.	.	.
comp399705_c1_seq5	47.3206	7.23994	1.76991	4.09056	4.30334e-05	0.00909799	sp|P38936|CDN1A_HUMAN^sp|P38936|CDN1A_HUMAN^Q:78-569,H:1-164^99.39%ID^E:5e-94^.^.	comp399705_c1_seq5|m.260307	3-572[+]	CDN1A_HUMAN^CDN1A_HUMAN^Q:26-189,H:1-164^99.39%ID^E:3e-115^RecName: Full=Cyclin-dependent kinase inhibitor 1;^Eukaryota; Metazoa; Chordata; Craniata; Vertebrata; Euteleostomi; Mammalia; Eutheria; Euarchontoglires; Primates; Haplorrhini; Catarrhini; Hominidae; Homo	KEGG:hsa:1026`KO:K06625
comp399786_c0_seq5	23.1488	8.44634	2.27151	3.71838	0.000200506	0.026307	.	.	.	.	.
comp399793_c0_seq2	65.96	9.96038	2.25234	4.42223	9.76859e-06	0.00320417	sp|P0ADA4|NLPD_SHIFL^sp|P0ADA4|NLPD_SHIFL^Q:89-442,H:260-377^66.95%ID^E:1e-42^.^.	comp399793_c0_seq2|m.260650	524-934[+]	RPOS_ECOLI^RPOS_ECOLI^Q:14-132,H:19-133^68.07%ID^E:7e-42^RecName: Full=RNA polymerase sigma factor RpoS {ECO:0000255|HAMAP-Rule:MF_00959};^Bacteria; Proteobacteria; Gammaproteobacteria; Enterobacterales; Enterobacteriaceae; Escherichia	KEGG:ecj:JW5437`KEGG:eco:b2741`KO:K03087
comp400246_c1_seq36	101.606	23.3229	2.84451	8.19925	2.41888e-16	6.24519e-13	.	comp400246_c1_seq36|m.263224	784-1113[-]	.	.
comp400712_c0_seq16	61.7518	9.86516	2.13941	4.61117	4.00412e-06	0.00167748	sp|Q6GP52|BECN1_XENLA^sp|Q6GP52|BECN1_XENLA^Q:109-1209,H:6-373^61.89%ID^E:4e-144^.^.`sp|Q6GP52|BECN1_XENLA^sp|Q6GP52|BECN1_XENLA^Q:1800-2009,H:373-445^78.08%ID^E:1e-25^.^.	comp400712_c0_seq16|m.265394	1710-2012[+]	BECN1_DROME^BECN1_DROME^Q:31-99,H:353-421^79.71%ID^E:3e-31^RecName: Full=Beclin-1-like protein;^Eukaryota; Metazoa; Ecdysozoa; Arthropoda; Hexapoda; Insecta; Pterygota; Neoptera; Holometabola; Diptera; Brachycera; Muscomorpha; Ephydroidea; Drosophilidae; Drosophila; Sophophora	KEGG:dme:Dmel_CG5429`KO:K08334
comp401998_c0_seq2	19.6871	8.21234	2.25426	3.64303	0.000269452	0.0326629	.	.	.	.	.
comp402028_c0_seq2	18.2666	8.11405	2.18178	3.71901	0.000200003	0.0262797	.	comp402028_c0_seq2|m.270749	361-981[+]	.	.
comp402080_c2_seq49	109.095	9.16345	1.9708	4.64961	3.32564e-06	0.00149852	sp|Q03685|BIP5_TOBAC^sp|Q03685|BIP5_TOBAC^Q:1986-187,H:47-645^72.88%ID^E:0^.^.	comp402080_c2_seq49|m.271185	1-2145[+]	DHE2_ACHKL^DHE2_ACHKL^Q:90-670,H:456-1035^34.82%ID^E:7e-95^RecName: Full=NAD-specific glutamate dehydrogenase;^Eukaryota; Stramenopiles; Oomycetes; Saprolegniales; Saprolegniaceae; Achlya	.
comp402153_c0_seq1	191.172	8.18761	1.68599	4.85627	1.19618e-06	0.000667392	sp|P03921|NU5M_MOUSE^sp|P03921|NU5M_MOUSE^Q:4842-6515,H:28-585^92.11%ID^E:0^.^.	.	.	.	.
comp402409_c0_seq9	14.3383	7.76214	2.2203	3.49599	0.000472315	0.0467379	.	.	.	.	.
comp402731_c0_seq6	18.8759	8.1519	2.23743	3.64343	0.000269034	0.0326566	.	comp402731_c0_seq6|m.273500	280-1125[+]	.	.
comp402904_c0_seq7	56.2963	9.73601	2.7727	3.51138	0.000445789	0.0450934	.	comp402904_c0_seq7|m.274519	745-6300[-]	GSE1_DANRE^GSE1_DANRE^Q:774-1079,H:6-318^34.41%ID^E:5e-18^RecName: Full=Genetic suppressor element 1;^Eukaryota; Metazoa; Chordata; Craniata; Vertebrata; Euteleostomi; Actinopterygii; Neopterygii; Teleostei; Ostariophysi; Cypriniformes; Cyprinidae; Danio`GSE1_DANRE^GSE1_DANRE^Q:1685-1846,H:997-1184^28.57%ID^E:2e-14^RecName: Full=Genetic suppressor element 1;^Eukaryota; Metazoa; Chordata; Craniata…	KEGG:dre:567033
comp403029_c0_seq6	24.3328	-7.6193	2.15873	-3.52953	0.000416299	0.0431876	sp|Q80U63|MFN2_MOUSE^sp|Q80U63|MFN2_MOUSE^Q:409-2508,H:27-731^53.87%ID^E:0^.^.	comp403029_c0_seq6|m.275434	295-2508[+]	MFN2_MOUSE^MFN2_MOUSE^Q:39-738,H:27-731^53.87%ID^E:0^RecName: Full=Mitofusin-2;^Eukaryota; Metazoa; Chordata; Craniata; Vertebrata; Euteleostomi; Mammalia; Eutheria; Euarchontoglires; Glires; Rodentia; Myomorpha; Muroidea; Muridae; Murinae; Mus; Mus	KEGG:mmu:170731`KO:K06030
comp403042_c2_seq5	23.9903	-7.59859	2.14431	-3.54361	0.000394683	0.0417213	sp|P09622|DLDH_HUMAN^sp|P09622|DLDH_HUMAN^Q:1100-2524,H:33-509^76.31%ID^E:0^.^.	comp403042_c2_seq5|m.275700	420-944[-]	.	.
comp403067_c0_seq1	74.1034	6.40305	1.67659	3.81908	0.000133949	0.020119	sp|P36183|ENPL_HORVU^sp|P36183|ENPL_HORVU^Q:1-2115,H:92-769^48.95%ID^E:0^.^.	comp403067_c0_seq1|m.275910	1-2277[-]	.	.
comp403383_c0_seq1	64.4375	-9.0217	1.9859	-4.54287	5.54939e-06	0.00213106	.	.	.	.	.
comp403460_c0_seq9	23.3052	-7.55615	2.12352	-3.55831	0.000373255	0.0403161	.	comp403460_c0_seq9|m.277248	1753-3324[-]	.	.
comp403557_c0_seq2	23.4589	-7.56204	2.12884	-3.55219	0.000382033	0.0410653	.	.	.	.	.
comp403752_c0_seq7	19.7042	8.22139	2.14615	3.83075	0.000127751	0.0195279	sp|Q2T9V8|DTD1_BOVIN^sp|Q2T9V8|DTD1_BOVIN^Q:940-734,H:80-148^65.22%ID^E:4e-31^.^.`sp|Q2T9V8|DTD1_BOVIN^sp|Q2T9V8|DTD1_BOVIN^Q:1074-928,H:1-49^46.94%ID^E:4e-31^.^.	comp403752_c0_seq7|m.278620	521-928[-]	DTD1_BOVIN^DTD1_BOVIN^Q:1-65,H:84-148^64.62%ID^E:4e-25^RecName: Full=D-tyrosyl-tRNA(Tyr) deacylase 1;^Eukaryota; Metazoa; Chordata; Craniata; Vertebrata; Euteleostomi; Mammalia; Eutheria; Laurasiatheria; Cetartiodactyla; Ruminantia; Pecora; Bovidae; Bovinae; Bos	KEGG:bta:514493`KO:K07560
comp403797_c2_seq8	64.7222	9.93803	2.1836	4.5512	5.334e-06	0.00208723	sp|Q91WF7|FIG4_MOUSE^sp|Q91WF7|FIG4_MOUSE^Q:3099-694,H:6-725^48.64%ID^E:0^.^.	comp403797_c2_seq8|m.278918	1645-3105[-]	FIG4_MOUSE^FIG4_MOUSE^Q:3-473,H:6-450^53.49%ID^E:2e-170^RecName: Full=Polyphosphoinositide phosphatase;^Eukaryota; Metazoa; Chordata; Craniata; Vertebrata; Euteleostomi; Mammalia; Eutheria; Euarchontoglires; Glires; Rodentia; Myomorpha; Muroidea; Muridae; Murinae; Mus; Mus	KEGG:mmu:103199
comp404229_c1_seq9	27.5989	8.70102	2.19738	3.95972	7.50374e-05	0.0131011	sp|O89091|KLF10_MOUSE^sp|O89091|KLF10_MOUSE^Q:116-1552,H:1-479^100%ID^E:0^.^.	comp404229_c1_seq9|m.280987	3885-4241[-]	.	.
comp404302_c0_seq10	65.5259	-6.77606	1.7093	-3.96422	7.36352e-05	0.0129984	.	comp404302_c0_seq10|m.281482	311-2095[+]	ING1_MOUSE^ING1_MOUSE^Q:537-593,H:201-256^48.28%ID^E:8e-14^RecName: Full=Inhibitor of growth protein 1;^Eukaryota; Metazoa; Chordata; Craniata; Vertebrata; Euteleostomi; Mammalia; Eutheria; Euarchontoglires; Glires; Rodentia; Myomorpha; Muroidea; Muridae; Murinae; Mus; Mus	KEGG:mmu:26356`KO:K19197
comp404302_c0_seq3	19.2053	8.17747	2.21064	3.69915	0.000216326	0.02781	.	comp404302_c0_seq3|m.281469	311-2095[+]	ING1_MOUSE^ING1_MOUSE^Q:537-593,H:201-256^48.28%ID^E:8e-14^RecName: Full=Inhibitor of growth protein 1;^Eukaryota; Metazoa; Chordata; Craniata; Vertebrata; Euteleostomi; Mammalia; Eutheria; Euarchontoglires; Glires; Rodentia; Myomorpha; Muroidea; Muridae; Murinae; Mus; Mus	KEGG:mmu:26356`KO:K19197
comp404512_c0_seq3	28.1864	-7.82671	2.11961	-3.69253	0.000222036	0.0283399	.	comp404512_c0_seq3|m.282233	1370-2350[+]	.	.
comp404573_c0_seq3	19.6642	8.21985	2.15976	3.8059	0.000141289	0.0209707	.	.	.	.	.
comp404589_c7_seq5	16.33	7.9458	2.19715	3.61642	0.000298707	0.0343872	sp|Q9D8N0|EF1G_MOUSE^sp|Q9D8N0|EF1G_MOUSE^Q:203-1513,H:1-437^100%ID^E:0^.^.	comp404589_c7_seq5|m.282513	203-1516[+]	EF1G_MOUSE^EF1G_MOUSE^Q:1-437,H:1-437^100%ID^E:0^RecName: Full=Elongation factor 1-gamma;^Eukaryota; Metazoa; Chordata; Craniata; Vertebrata; Euteleostomi; Mammalia; Eutheria; Euarchontoglires; Glires; Rodentia; Myomorpha; Muroidea; Muridae; Murinae; Mus; Mus	KEGG:mmu:67160`KO:K03233
comp404603_c0_seq6	30.9997	-7.96541	2.06268	-3.86168	0.000112609	0.0177727	.	comp404603_c0_seq6|m.282649	92-400[-]	.	.
comp404721_c0_seq45	23.1868	-7.54761	2.10542	-3.58485	0.00033727	0.0375194	sp|P04323|POL3_DROME^sp|P04323|POL3_DROME^Q:18-1331,H:186-623^43.92%ID^E:7e-109^.^.	comp404721_c0_seq45|m.283175	3-1643[+]	POL3_DROME^POL3_DROME^Q:6-443,H:186-623^43.92%ID^E:5e-114^RecName: Full=Retrovirus-related Pol polyprotein from transposon 17.6;^Eukaryota; Metazoa; Ecdysozoa; Arthropoda; Hexapoda; Insecta; Pterygota; Neoptera; Holometabola; Diptera; Brachycera; Muscomorpha; Ephydroidea; Drosophilidae; Drosophila; Sophophora	.
comp404750_c0_seq6	71.1241	10.0702	2.83318	3.5544	0.000378844	0.0408196	sp|Q7ZXV8|ZN207_XENLA^sp|Q7ZXV8|ZN207_XENLA^Q:85-369,H:1-95^80%ID^E:2e-49^.^.	comp404750_c0_seq6|m.283251	85-1041[+]	ZN207_HUMAN^ZN207_HUMAN^Q:1-156,H:1-166^61.45%ID^E:2e-57^RecName: Full=BUB3-interacting and GLEBS motif-containing protein ZNF207 {ECO:0000303|PubMed:24462186, ECO:0000303|PubMed:24462187};^Eukaryota; Metazoa; Chordata; Craniata; Vertebrata; Euteleostomi; Mammalia; Eutheria; Euarchontoglires; Primates; Haplorrhini; Catarrhini; Hominidae; Homo	KEGG:hsa:7756
comp404764_c0_seq4	186.885	8.81915	1.65443	5.33063	9.78746e-08	8.7673e-05	.	comp404764_c0_seq4|m.283336	2411-3067[+]	.	.
comp404764_c0_seq7	41.5204	-6.99441	1.92874	-3.62641	0.00028739	0.0337505	.	comp404764_c0_seq7|m.283340	1218-1874[+]	.	.
comp404833_c1_seq10	61.1443	9.85356	1.99169	4.94734	7.52332e-07	0.000482889	.	.	.	.	.
comp404973_c1_seq5	26.5039	-7.73894	2.09098	-3.70111	0.000214662	0.0276584	.	comp404973_c1_seq5|m.284253	233-568[-]	TPPP2_MOUSE^TPPP2_MOUSE^Q:12-110,H:70-168^49.49%ID^E:6e-22^RecName: Full=Tubulin polymerization-promoting protein family member 2;^Eukaryota; Metazoa; Chordata; Craniata; Vertebrata; Euteleostomi; Mammalia; Eutheria; Euarchontoglires; Glires; Rodentia; Myomorpha; Muroidea; Muridae; Murinae; Mus; Mus	KEGG:mmu:219038
comp404974_c0_seq2	36.9942	-8.22263	2.07303	-3.96648	7.2942e-05	0.0129379	sp|Q8IN94|OSA_DROME^sp|Q8IN94|OSA_DROME^Q:973-467,H:980-1162^48.91%ID^E:6e-43^.^.	comp404974_c0_seq2|m.284259	2-4309[-]	OSA_DROME^OSA_DROME^Q:1113-1287,H:980-1152^52%ID^E:3e-45^RecName: Full=Trithorax group protein osa;^Eukaryota; Metazoa; Ecdysozoa; Arthropoda; Hexapoda; Insecta; Pterygota; Neoptera; Holometabola; Diptera; Brachycera; Muscomorpha; Ephydroidea; Drosophilidae; Drosophila; Sophophora	KEGG:dme:Dmel_CG7467`KO:K11653
comp405023_c0_seq8	32.3136	8.92883	2.23531	3.99444	6.48472e-05	0.0119783	sp|P16858|G3P_MOUSE^sp|P16858|G3P_MOUSE^Q:1231-233,H:1-333^100%ID^E:0^.^.	comp405023_c0_seq8|m.284460	230-1231[-]	G3P_MOUSE^G3P_MOUSE^Q:1-333,H:1-333^100%ID^E:0^RecName: Full=Glyceraldehyde-3-phosphate dehydrogenase;^Eukaryota; Metazoa; Chordata; Craniata; Vertebrata; Euteleostomi; Mammalia; Eutheria; Euarchontoglires; Glires; Rodentia; Myomorpha; Muroidea; Muridae; Murinae; Mus; Mus	KEGG:mmu:100042025`KEGG:mmu:14433`KO:K00134
comp405278_c2_seq1	160.084	-10.335	2.00073	-5.16564	2.39616e-07	0.000189109	sp|P53442|ALF_SCHMA^sp|P53442|ALF_SCHMA^Q:2581-1493,H:1-363^69.15%ID^E:4e-174^.^.	comp405278_c2_seq1|m.286190	1490-2581[-]	ALF_SCHMA^ALF_SCHMA^Q:1-363,H:1-363^69.15%ID^E:0^RecName: Full=Fructose-bisphosphate aldolase;^Eukaryota; Metazoa; Platyhelminthes; Trematoda; Digenea; Strigeidida; Schistosomatoidea; Schistosomatidae; Schistosoma	.
comp405379_c0_seq5	93.5054	-9.55982	2.06425	-4.63114	3.63664e-06	0.0015827	sp|Q9N1Q4|LAT2_RABIT^sp|Q9N1Q4|LAT2_RABIT^Q:335-1768,H:10-493^36.78%ID^E:1e-88^.^.	comp405379_c0_seq5|m.286707	104-1786[+]	LAT2_RABIT^LAT2_RABIT^Q:78-555,H:10-493^36.78%ID^E:2e-103^RecName: Full=Large neutral amino acids transporter small subunit 2;^Eukaryota; Metazoa; Chordata; Craniata; Vertebrata; Euteleostomi; Mammalia; Eutheria; Euarchontoglires; Glires; Lagomorpha; Leporidae; Oryctolagus	KEGG:ocu:100009408`KO:K13781
comp405431_c0_seq4	32.9495	8.96054	2.05733	4.35541	1.32815e-05	0.00400321	.	comp405431_c0_seq4|m.286961	329-1339[+]	.	.
comp405570_c0_seq2	32.1383	8.92498	2.05819	4.33632	1.44886e-05	0.00418331	.	comp405570_c0_seq2|m.287966	3-578[+]	.	.
comp405582_c0_seq9	14.7877	7.80094	2.24086	3.48123	0.000499122	0.0486674	sp|P31939|PUR9_HUMAN^sp|P31939|PUR9_HUMAN^Q:1974-1405,H:178-367^72.77%ID^E:2e-138^.^.`sp|P31939|PUR9_HUMAN^sp|P31939|PUR9_HUMAN^Q:2432-1980,H:1-151^73.51%ID^E:2e-138^.^.`sp|P31939|PUR9_HUMAN^sp|P31939|PUR9_HUMAN^Q:1171-464,H:359-592^61.86%ID^E:2e-84^.^.	comp405582_c0_seq9|m.288052	1875-2432[-]	PUR9_HUMAN^PUR9_HUMAN^Q:1-151,H:1-151^73.51%ID^E:2e-69^RecName: Full=Bifunctional purine biosynthesis protein PURH;^Eukaryota; Metazoa; Chordata; Craniata; Vertebrata; Euteleostomi; Mammalia; Eutheria; Euarchontoglires; Primates; Haplorrhini; Catarrhini; Hominidae; Homo	KEGG:hsa:471`KO:K00602
comp405597_c1_seq14	32.523	8.93922	2.11625	4.22409	2.39909e-05	0.00588028	sp|O35474|EDIL3_MOUSE^sp|O35474|EDIL3_MOUSE^Q:331-1302,H:155-476^31.07%ID^E:2e-30^.^.	comp405597_c1_seq14|m.288143	2711-3757[+]	.	.
comp405629_c0_seq6	37.6213	-8.24298	2.27332	-3.62597	0.00028788	0.0337505	.	comp405629_c0_seq6|m.288619	1475-1804[-]	.	.
comp405629_c0_seq8	63.2161	9.90088	1.99437	4.96441	6.89111e-07	0.000452067	.	comp405629_c0_seq8|m.288621	1475-1804[-]	.	.
comp405857_c0_seq11	17.8724	8.07739	2.16649	3.72833	0.000192757	0.0255533	.	.	.	.	.
comp406028_c0_seq7	30.9443	-7.96086	2.18218	-3.64812	0.000264168	0.0322415	.	.	.	.	.
comp406111_c2_seq4	70.1054	10.0485	2.12973	4.71819	2.37956e-06	0.00116011	sp|P26221|GUN4_THEFU^sp|P26221|GUN4_THEFU^Q:1175-2569,H:37-488^45.85%ID^E:2e-105^.^.	comp406111_c2_seq4|m.291360	2-2593[+]	GUN4_THEFU^GUN4_THEFU^Q:392-856,H:37-488^45.85%ID^E:4e-109^RecName: Full=Endoglucanase E-4;^Bacteria; Actinobacteria; Streptosporangiales; Nocardiopsaceae; Thermobifida	.
comp406166_c0_seq11	62.3722	-8.97512	1.99362	-4.50191	6.73448e-06	0.002413	.	comp406166_c0_seq11|m.291504	3804-4598[+]	.	.
comp406379_c0_seq5	36.1151	-8.18692	2.04205	-4.00916	6.09339e-05	0.0116411	sp|Q14BP6|LR74B_MOUSE^sp|Q14BP6|LR74B_MOUSE^Q:3255-2806,H:100-249^40%ID^E:2e-22^.^.	comp406379_c0_seq5|m.292319	3716-4222[-]	LR74A_RAT^LR74A_RAT^Q:94-164,H:46-114^42.25%ID^E:7e-10^RecName: Full=Leucine-rich repeat-containing protein 74A {ECO:0000250|UniProtKB:Q0VAA2};^Eukaryota; Metazoa; Chordata; Craniata; Vertebrata; Euteleostomi; Mammalia; Eutheria; Euarchontoglires; Glires; Rodentia; Myomorpha; Muroidea; Muridae; Murinae; Rattus	KEGG:rno:314328
comp406512_c0_seq5	20.2336	8.25353	2.18073	3.78475	0.000153865	0.0222489	.	comp406512_c0_seq5|m.292723	495-3101[-]	.	.
comp406588_c0_seq25	86.8809	6.07982	1.74878	3.47662	0.000507784	0.0492965	.	comp406588_c0_seq25|m.293297	1068-1535[+]	GA45A_RAT^GA45A_RAT^Q:22-131,H:19-127^38.94%ID^E:4e-14^RecName: Full=Growth arrest and DNA damage-inducible protein GADD45 alpha;^Eukaryota; Metazoa; Chordata; Craniata; Vertebrata; Euteleostomi; Mammalia; Eutheria; Euarchontoglires; Glires; Rodentia; Myomorpha; Muroidea; Muridae; Murinae; Rattus	.
comp406627_c0_seq3	29.6195	-7.90179	2.08611	-3.78781	0.00015198	0.0220477	sp|P46825|KLC_DORPE^sp|P46825|KLC_DORPE^Q:5262-3673,H:13-521^84.91%ID^E:0^.^.	comp406627_c0_seq3|m.293468	3466-5304[-]	KLC_DORPE^KLC_DORPE^Q:15-583,H:13-557^80.59%ID^E:0^RecName: Full=Kinesin light chain;^Eukaryota; Metazoa; Lophotrochozoa; Mollusca; Cephalopoda; Coleoidea; Neocoleoidea; Decapodiformes; Teuthida; Myopsina; Loliginidae; Doryteuthis	.
comp406711_c0_seq29	250.481	24.5416	2.8952	8.47665	2.3177e-17	2.02878e-13	sp|P24733|MYS_ARGIR^sp|P24733|MYS_ARGIR^Q:3796-1748,H:1238-1920^99.71%ID^E:0^.^.`sp|P24733|MYS_ARGIR^sp|P24733|MYS_ARGIR^Q:6691-5042,H:690-1239^100%ID^E:0^.^.	comp406711_c0_seq29|m.293994	1691-3772[-]	MYS_ARGIR^MYS_ARGIR^Q:1-675,H:1246-1920^100%ID^E:0^RecName: Full=Myosin heavy chain, striated muscle;^Eukaryota; Metazoa; Lophotrochozoa; Mollusca; Bivalvia; Pteriomorphia; Pectinoida; Pectinoidea; Pectinidae; Argopecten`MYS_ARGIR^MYS_ARGIR^Q:15-602,H:1063-1650^23.76%ID^E:2e-09^RecName: Full=Myosin heavy chain, striated muscle;^Eukaryota; Metazoa; Lophotrochozoa; Mollusca; Bivalvia; Pteriomorphia…	.
comp406711_c0_seq94	71.9199	10.0899	2.19235	4.60233	4.17788e-06	0.00173368	sp|P24733|MYS_ARGIR^sp|P24733|MYS_ARGIR^Q:4242-2194,H:1238-1920^99.71%ID^E:0^.^.`sp|P24733|MYS_ARGIR^sp|P24733|MYS_ARGIR^Q:9199-7889,H:244-680^100%ID^E:0^.^.`sp|P24733|MYS_ARGIR^sp|P24733|MYS_ARGIR^Q:6829-5150,H:680-1239^97.5%ID^E:0^.^.	comp406711_c0_seq94|m.294327	8183-9214[+]	.	.
comp406811_c0_seq1	62.7228	9.89177	2.77415	3.5657	0.000362889	0.0396282	sp|P42577|FRIS_LYMST^sp|P42577|FRIS_LYMST^Q:141-644,H:3-170^86.9%ID^E:1e-105^.^.	comp406811_c0_seq1|m.294676	138-650[+]	FRIS_LYMST^FRIS_LYMST^Q:2-169,H:3-170^86.9%ID^E:3e-107^RecName: Full=Soma ferritin;^Eukaryota; Metazoa; Lophotrochozoa; Mollusca; Gastropoda; Heterobranchia; Euthyneura; Panpulmonata; Hygrophila; Lymnaeoidea; Lymnaeidae; Lymnaea	.
comp406890_c0_seq3	24.1371	8.50764	2.18497	3.89372	9.87204e-05	0.016364	.	comp406890_c0_seq3|m.295216	281-1090[-]	.	.
comp407005_c0_seq7	14.5554	7.7863	2.23155	3.48919	0.000484485	0.0477095	sp|Q5RC80|RBM39_PONAB^sp|Q5RC80|RBM39_PONAB^Q:1787-609,H:145-522^66.67%ID^E:6e-174^.^.	comp407005_c0_seq7|m.295718	1784-2284[-]	.	.
comp407107_c0_seq4	29.2946	-7.88607	2.0943	-3.76549	0.000166223	0.0233912	sp|O96081|CALMB_HALRO^sp|O96081|CALMB_HALRO^Q:613-1053,H:3-149^87.76%ID^E:3e-82^.^.	comp407107_c0_seq4|m.296508	583-1056[+]	CALMB_HALRO^CALMB_HALRO^Q:11-157,H:3-149^87.76%ID^E:2e-88^RecName: Full=Calmodulin-B;^Eukaryota; Metazoa; Chordata; Tunicata; Ascidiacea; Stolidobranchia; Pyuridae; Halocynthia	.
comp407129_c0_seq1	16.2901	7.9442	2.18635	3.63354	0.000279557	0.0333889	.	.	.	.	.
comp407130_c0_seq22	31.5766	8.9016	2.06813	4.30418	1.67609e-05	0.00457301	.	.	.	.	.
comp407139_c0_seq6	18.6683	8.14644	2.19701	3.70797	0.000208925	0.0271718	sp|Q8IXZ2|ZC3H3_HUMAN^sp|Q8IXZ2|ZC3H3_HUMAN^Q:1503-2036,H:625-797^52.78%ID^E:8e-55^.^.	comp407139_c0_seq6|m.296623	3-2063[+]	ZC3H3_HUMAN^ZC3H3_HUMAN^Q:493-682,H:617-801^51.04%ID^E:2e-59^RecName: Full=Zinc finger CCCH domain-containing protein 3;^Eukaryota; Metazoa; Chordata; Craniata; Vertebrata; Euteleostomi; Mammalia; Eutheria; Euarchontoglires; Primates; Haplorrhini; Catarrhini; Hominidae; Homo	KEGG:hsa:23144
comp407269_c0_seq15	28.3854	-7.84061	2.09816	-3.7369	0.000186304	0.0252609	sp|O08796|EF2K_MOUSE^sp|O08796|EF2K_MOUSE^Q:2086-1100,H:81-404^58.43%ID^E:4e-118^.^.`sp|O08796|EF2K_MOUSE^sp|O08796|EF2K_MOUSE^Q:991-338,H:497-712^48.64%ID^E:1e-50^.^.	comp407269_c0_seq15|m.296996	296-2386[-]	EF2K_MOUSE^EF2K_MOUSE^Q:101-695,H:81-724^48.48%ID^E:0^RecName: Full=Eukaryotic elongation factor 2 kinase;^Eukaryota; Metazoa; Chordata; Craniata; Vertebrata; Euteleostomi; Mammalia; Eutheria; Euarchontoglires; Glires; Rodentia; Myomorpha; Muroidea; Muridae; Murinae; Mus; Mus	KEGG:mmu:13631`KO:K08292
comp407447_c0_seq6	33.1418	8.96745	2.07931	4.3127	1.61276e-05	0.00449646	sp|Q920G9|GMCL1_MOUSE^sp|Q920G9|GMCL1_MOUSE^Q:125-1351,H:85-509^46.03%ID^E:4e-124^.^.	comp407447_c0_seq6|m.298015	269-1546[+]	GMCL1_MOUSE^GMCL1_MOUSE^Q:1-361,H:133-509^43.42%ID^E:2e-102^RecName: Full=Germ cell-less protein-like 1;^Eukaryota; Metazoa; Chordata; Craniata; Vertebrata; Euteleostomi; Mammalia; Eutheria; Euarchontoglires; Glires; Rodentia; Myomorpha; Muroidea; Muridae; Murinae; Mus; Mus	KEGG:mmu:23885`KO:K10485
comp407524_c0_seq26	34.4881	-8.11748	2.17364	-3.73451	0.00018808	0.0253213	sp|Q8BJ48|NAGPA_MOUSE^sp|Q8BJ48|NAGPA_MOUSE^Q:886-545,H:310-425^47.01%ID^E:1e-21^.^.	comp407524_c0_seq26|m.298274	2149-2922[-]	NAGPA_BOVIN^NAGPA_BOVIN^Q:47-222,H:48-222^36.67%ID^E:3e-27^RecName: Full=N-acetylglucosamine-1-phosphodiester alpha-N-acetylglucosaminidase;^Eukaryota; Metazoa; Chordata; Craniata; Vertebrata; Euteleostomi; Mammalia; Eutheria; Laurasiatheria; Cetartiodactyla; Ruminantia; Pecora; Bovidae; Bovinae; Bos	.
comp407524_c0_seq27	27.0127	-7.76641	2.08756	-3.72033	0.000198961	0.0261813	sp|Q8BJ48|NAGPA_MOUSE^sp|Q8BJ48|NAGPA_MOUSE^Q:886-545,H:310-425^47.01%ID^E:2e-21^.^.	comp407524_c0_seq27|m.298277	194-943[-]	NAGPA_MOUSE^NAGPA_MOUSE^Q:20-133,H:310-425^47.01%ID^E:1e-24^RecName: Full=N-acetylglucosamine-1-phosphodiester alpha-N-acetylglucosaminidase;^Eukaryota; Metazoa; Chordata; Craniata; Vertebrata; Euteleostomi; Mammalia; Eutheria; Euarchontoglires; Glires; Rodentia; Myomorpha; Muroidea; Muridae; Murinae; Mus; Mus	KEGG:mmu:27426`KO:K01125
comp407524_c0_seq32	64.6063	-9.02572	1.98764	-4.54093	5.60057e-06	0.00213106	sp|P68827|NAGPA_BOVIN^sp|P68827|NAGPA_BOVIN^Q:2069-1425,H:96-316^40.36%ID^E:4e-41^.^.`sp|P68827|NAGPA_BOVIN^sp|P68827|NAGPA_BOVIN^Q:889-548,H:309-424^47.01%ID^E:9e-21^.^.	comp407524_c0_seq32|m.298286	1419-2357[-]	NAGPA_BOVIN^NAGPA_BOVIN^Q:47-311,H:48-316^37.59%ID^E:5e-51^RecName: Full=N-acetylglucosamine-1-phosphodiester alpha-N-acetylglucosaminidase;^Eukaryota; Metazoa; Chordata; Craniata; Vertebrata; Euteleostomi; Mammalia; Eutheria; Laurasiatheria; Cetartiodactyla; Ruminantia; Pecora; Bovidae; Bovinae; Bos	.
comp407524_c0_seq36	23.423	8.46863	2.10757	4.0182	5.86442e-05	0.0113742	sp|P68827|NAGPA_BOVIN^sp|P68827|NAGPA_BOVIN^Q:1811-1425,H:181-316^39.71%ID^E:9e-24^.^.	comp407524_c0_seq36|m.298295	1419-1787[-]	NAGPA_BOVIN^NAGPA_BOVIN^Q:6-121,H:196-316^42.15%ID^E:2e-27^RecName: Full=N-acetylglucosamine-1-phosphodiester alpha-N-acetylglucosaminidase;^Eukaryota; Metazoa; Chordata; Craniata; Vertebrata; Euteleostomi; Mammalia; Eutheria; Laurasiatheria; Cetartiodactyla; Ruminantia; Pecora; Bovidae; Bovinae; Bos	.
comp407536_c1_seq6	29.2593	-7.88342	2.07112	-3.80635	0.000141031	0.0209707	sp|Q14677|EPN4_HUMAN^sp|Q14677|EPN4_HUMAN^Q:156-1424,H:4-434^46.68%ID^E:7e-86^.^.	comp407536_c1_seq6|m.298316	141-1541[+]	EPN4_HUMAN^EPN4_HUMAN^Q:6-428,H:4-434^47.79%ID^E:6e-104^RecName: Full=Clathrin interactor 1;^Eukaryota; Metazoa; Chordata; Craniata; Vertebrata; Euteleostomi; Mammalia; Eutheria; Euarchontoglires; Primates; Haplorrhini; Catarrhini; Hominidae; Homo	KEGG:hsa:9685
comp407546_c0_seq25	90.7615	10.4239	1.97499	5.27796	1.30627e-07	0.000113148	.	comp407546_c0_seq25|m.298391	453-2378[-]	PML_HUMAN^PML_HUMAN^Q:360-608,H:611-822^24.9%ID^E:4e-09^RecName: Full=Protein PML;^Eukaryota; Metazoa; Chordata; Craniata; Vertebrata; Euteleostomi; Mammalia; Eutheria; Euarchontoglires; Primates; Haplorrhini; Catarrhini; Hominidae; Homo	KEGG:hsa:5371`KO:K10054
comp407634_c0_seq4	59.4909	-8.9075	2.02885	-4.39042	1.13134e-05	0.0034926	sp|Q0VCQ7|ICE2_BOVIN^sp|Q0VCQ7|ICE2_BOVIN^Q:567-82,H:770-931^37.42%ID^E:4e-25^.^.	comp407634_c0_seq4|m.298854	16-2625[-]	ICE2_BOVIN^ICE2_BOVIN^Q:687-848,H:770-931^37.42%ID^E:7e-26^RecName: Full=Little elongation complex subunit 2;^Eukaryota; Metazoa; Chordata; Craniata; Vertebrata; Euteleostomi; Mammalia; Eutheria; Laurasiatheria; Cetartiodactyla; Ruminantia; Pecora; Bovidae; Bovinae; Bos	KEGG:bta:541255
comp407655_c0_seq3	30.6799	-7.94916	2.10618	-3.7742	0.000160519	0.0228773	sp|P49432|ODPB_RAT^sp|P49432|ODPB_RAT^Q:1860-778,H:1-359^69.42%ID^E:0^.^.	comp407655_c0_seq3|m.298960	772-1860[-]	ODPB_MOUSE^ODPB_MOUSE^Q:1-361,H:1-359^69.7%ID^E:0^RecName: Full=Pyruvate dehydrogenase E1 component subunit beta, mitochondrial;^Eukaryota; Metazoa; Chordata; Craniata; Vertebrata; Euteleostomi; Mammalia; Eutheria; Euarchontoglires; Glires; Rodentia; Myomorpha; Muroidea; Muridae; Murinae; Mus; Mus	KEGG:mmu:68263`KO:K00162
comp407698_c2_seq1	34.745	-8.13024	2.04508	-3.97552	7.02268e-05	0.0126066	sp|Q24563|DOPR2_DROME^sp|Q24563|DOPR2_DROME^Q:1461-328,H:122-502^49.49%ID^E:6e-102^.^.	comp407698_c2_seq1|m.299532	262-1893[-]	DOPR2_DROME^DOPR2_DROME^Q:145-522,H:122-502^49.49%ID^E:4e-106^RecName: Full=Dopamine receptor 2;^Eukaryota; Metazoa; Ecdysozoa; Arthropoda; Hexapoda; Insecta; Pterygota; Neoptera; Holometabola; Diptera; Brachycera; Muscomorpha; Ephydroidea; Drosophilidae; Drosophila; Sophophora	KEGG:dme:Dmel_CG18741
comp407762_c0_seq6	32.4525	8.94217	2.08507	4.28867	1.79746e-05	0.00484488	.	.	.	.	.
comp407796_c0_seq7	40.5681	-8.35627	2.1542	-3.87906	0.00010486	0.0170719	sp|Q63358|MYO9B_RAT^sp|Q63358|MYO9B_RAT^Q:497-3514,H:16-1053^46.17%ID^E:0^.^.`sp|Q63358|MYO9B_RAT^sp|Q63358|MYO9B_RAT^Q:4535-6001,H:1466-1957^34.5%ID^E:6e-68^.^.	comp407796_c0_seq7|m.300094	434-6373[+]	MYO9B_RAT^MYO9B_RAT^Q:22-1027,H:16-1053^46.26%ID^E:0^RecName: Full=Unconventional myosin-IXb;^Eukaryota; Metazoa; Chordata; Craniata; Vertebrata; Euteleostomi; Mammalia; Eutheria; Euarchontoglires; Glires; Rodentia; Myomorpha; Muroidea; Muridae; Murinae; Rattus`MYO9B_RAT^MYO9B_RAT^Q:1368-1864,H:1466-1965^35.11%ID^E:1e-77^RecName: Full=Unconventional myosin-IXb;^Eukaryota; Metazoa; Chordata; Crani…	.
comp407837_c1_seq4	19.1006	8.16813	2.30886	3.53773	0.000403586	0.0422189	.	.	.	.	.
comp407871_c1_seq29	130.762	23.5979	2.85615	8.26216	1.43054e-16	5.1052e-13	.	comp407871_c1_seq29|m.300419	182-2164[+]	.	.
comp408013_c0_seq15	16.7965	7.99313	2.20036	3.63265	0.000280531	0.0334157	.	comp408013_c0_seq15|m.301668	1511-2629[-]	.	.
comp408153_c0_seq5	23.7913	-7.58169	2.15669	-3.51543	0.000439037	0.0448373	sp|P18173|DHGL_DROME^sp|P18173|DHGL_DROME^Q:2961-1291,H:65-604^39.79%ID^E:3e-118^.^.	comp408153_c0_seq5|m.302207	1279-3069[-]	DHGL_DROME^DHGL_DROME^Q:37-593,H:65-604^39.79%ID^E:7e-128^RecName: Full=Glucose dehydrogenase [FAD, quinone];^Eukaryota; Metazoa; Ecdysozoa; Arthropoda; Hexapoda; Insecta; Pterygota; Neoptera; Holometabola; Diptera; Brachycera; Muscomorpha; Ephydroidea; Drosophilidae; Drosophila; Sophophora	KEGG:dme:Dmel_CG1152`KO:K00115
comp408157_c0_seq10	239.878	24.4617	2.89232	8.45746	2.73255e-17	2.03161e-13	.	comp408157_c0_seq10|m.302262	2461-2991[+]	.	.
comp408159_c2_seq4	57.3072	-8.85139	2.03887	-4.34133	1.41623e-05	0.00412517	.	.	.	.	.
comp408247_c1_seq3	101.04	-8.16888	1.84884	-4.41838	9.9444e-06	0.00321815	sp|O35899|SC6A4_CAVPO^sp|O35899|SC6A4_CAVPO^Q:654-1640,H:280-601^43.64%ID^E:4e-98^.^.`sp|O35899|SC6A4_CAVPO^sp|O35899|SC6A4_CAVPO^Q:43-558,H:78-245^41.04%ID^E:4e-98^.^.	comp408247_c1_seq3|m.302599	22-696[+]	SC6A9_RAT^SC6A9_RAT^Q:5-176,H:28-197^51.72%ID^E:3e-53^RecName: Full=Sodium- and chloride-dependent glycine transporter 1;^Eukaryota; Metazoa; Chordata; Craniata; Vertebrata; Euteleostomi; Mammalia; Eutheria; Euarchontoglires; Glires; Rodentia; Myomorpha; Muroidea; Muridae; Murinae; Rattus	KEGG:rno:116509`KO:K05038
comp408330_c0_seq4	20.523	8.27587	2.14617	3.85611	0.000115204	0.0180321	sp|Q0IH28|DRS7B_XENLA^sp|Q0IH28|DRS7B_XENLA^Q:428-874,H:157-305^53.69%ID^E:4e-43^.^.	comp408330_c0_seq4|m.303212	413-895[+]	DRS7B_XENLA^DRS7B_XENLA^Q:6-154,H:157-305^53.69%ID^E:2e-45^RecName: Full=Dehydrogenase/reductase SDR family member 7B;^Eukaryota; Metazoa; Chordata; Craniata; Vertebrata; Euteleostomi; Amphibia; Batrachia; Anura; Pipoidea; Pipidae; Xenopodinae; Xenopus; Xenopus	KEGG:xla:779313`KO:K11166
comp408356_c0_seq4	46.5953	-8.55347	2.01746	-4.23972	2.23803e-05	0.00563418	sp|Q8N6F8|MET27_HUMAN^sp|Q8N6F8|MET27_HUMAN^Q:481-981,H:31-193^36.53%ID^E:7e-28^.^.	comp408356_c0_seq4|m.303369	391-1059[+]	MET27_HUMAN^MET27_HUMAN^Q:31-197,H:31-193^36.53%ID^E:2e-29^RecName: Full=Methyltransferase-like protein 27 {ECO:0000312|HGNC:HGNC:19068};^Eukaryota; Metazoa; Chordata; Craniata; Vertebrata; Euteleostomi; Mammalia; Eutheria; Euarchontoglires; Primates; Haplorrhini; Catarrhini; Hominidae; Homo	KEGG:hsa:155368
comp408400_c0_seq1	46.9965	9.4705	2.17795	4.34834	1.3717e-05	0.00406578	sp|P52899|ODPA_CAEEL^sp|P52899|ODPA_CAEEL^Q:365-1402,H:29-374^65.71%ID^E:2e-161^.^.	comp408400_c0_seq1|m.303467	44-1432[+]	ODPA_CAEEL^ODPA_CAEEL^Q:108-453,H:29-374^65.71%ID^E:2e-172^RecName: Full=Probable pyruvate dehydrogenase E1 component subunit alpha, mitochondrial;^Eukaryota; Metazoa; Ecdysozoa; Nematoda; Chromadorea; Rhabditida; Rhabditoidea; Rhabditidae; Peloderinae; Caenorhabditis	.
comp408467_c1_seq2	51.8417	-8.70906	2.03806	-4.27321	1.92682e-05	0.00507236	sp|A0LMC1|PHNX_SYNFM^sp|A0LMC1|PHNX_SYNFM^Q:109-933,H:4-277^38.63%ID^E:2e-57^.^.	comp408467_c1_seq2|m.303865	1-936[+]	PHNX_SYNFM^PHNX_SYNFM^Q:37-311,H:4-277^38.63%ID^E:4e-63^RecName: Full=Phosphonoacetaldehyde hydrolase {ECO:0000255|HAMAP-Rule:MF_01375};^Bacteria; Proteobacteria; Deltaproteobacteria; Syntrophobacterales; Syntrophobacteraceae; Syntrophobacter	KEGG:sfu:Sfum_2896`KO:K05306
comp408629_c0_seq5	80.8895	-9.34946	1.97701	-4.72909	2.25524e-06	0.00111165	sp|P45447|E78C_DROME^sp|P45447|E78C_DROME^Q:1782-1534,H:363-445^61.45%ID^E:6e-28^.^.	comp408629_c0_seq5|m.304602	64-1812[-]	E75_METEN^E75_METEN^Q:333-558,H:141-375^32.63%ID^E:2e-29^RecName: Full=Nuclear hormone receptor E75;^Eukaryota; Metazoa; Ecdysozoa; Arthropoda; Crustacea; Malacostraca; Eumalacostraca; Eucarida; Decapoda; Dendrobranchiata; Penaeoidea; Penaeidae; Metapenaeus`E75_METEN^E75_METEN^Q:11-91,H:32-113^62.2%ID^E:4e-27^RecName: Full=Nuclear hormone receptor E75;^Eukaryota; Metazoa; Ecdysozoa; Arthropoda; C…	.
comp408669_c1_seq6	27.0353	-7.77098	2.13619	-3.63777	0.000275013	0.0330675	.	comp408669_c1_seq6|m.304710	1120-3216[-]	.	.
comp408856_c0_seq5	106.239	10.6502	1.96333	5.42455	5.81008e-08	5.61489e-05	.	.	.	.	.
comp408901_c0_seq9	17.1336	8.01833	2.17268	3.69052	0.000223796	0.0285237	sp|P20825|POL2_DROME^sp|P20825|POL2_DROME^Q:275-1093,H:370-640^43.17%ID^E:5e-57^.^.	comp408901_c0_seq9|m.306109	350-3487[+]	POL2_DROME^POL2_DROME^Q:5-619,H:399-964^28.93%ID^E:5e-54^RecName: Full=Retrovirus-related Pol polyprotein from transposon 297;^Eukaryota; Metazoa; Ecdysozoa; Arthropoda; Hexapoda; Insecta; Pterygota; Neoptera; Holometabola; Diptera; Brachycera; Muscomorpha; Ephydroidea; Drosophilidae; Drosophila; Sophophora	.
comp408966_c0_seq5	32.7648	8.95258	2.05697	4.35232	1.34702e-05	0.00403446	.	.	.	.	.
comp408979_c0_seq4	48.7765	-8.62043	2.01176	-4.28502	1.82725e-05	0.00489559	sp|P20004|ACON_BOVIN^sp|P20004|ACON_BOVIN^Q:4585-3335,H:17-436^76.67%ID^E:0^.^.`sp|P20004|ACON_BOVIN^sp|P20004|ACON_BOVIN^Q:1744-704,H:433-779^74.35%ID^E:9e-176^.^.	comp408979_c0_seq4|m.306351	3305-4639[-]	ACON_SCHPO^ACON_SCHPO^Q:4-439,H:16-447^72.94%ID^E:0^RecName: Full=Aconitate hydratase, mitochondrial;^Eukaryota; Fungi; Dikarya; Ascomycota; Taphrinomycotina; Schizosaccharomycetes; Schizosaccharomycetales; Schizosaccharomycetaceae; Schizosaccharomyces	KEGG:spo:SPAC24C9.06c`KO:K01681
comp409034_c1_seq2	39.6547	6.4335	1.70397	3.77559	0.000159628	0.0228773	.	.	.	.	.
comp409053_c2_seq29	48.3142	9.51071	2.11754	4.4914	7.07554e-06	0.00249171	sp|P70665|SIAE_MOUSE^sp|P70665|SIAE_MOUSE^Q:2031-2726,H:304-532^48.95%ID^E:1e-56^.^.`sp|P70665|SIAE_MOUSE^sp|P70665|SIAE_MOUSE^Q:366-1121,H:10-304^34.01%ID^E:4e-40^.^.	comp409053_c2_seq29|m.306854	225-1172[+]	SIAE_HUMAN^SIAE_HUMAN^Q:64-299,H:26-278^37.25%ID^E:9e-43^RecName: Full=Sialate O-acetylesterase;^Eukaryota; Metazoa; Chordata; Craniata; Vertebrata; Euteleostomi; Mammalia; Eutheria; Euarchontoglires; Primates; Haplorrhini; Catarrhini; Hominidae; Homo	KEGG:hsa:54414`KO:K05970
comp409067_c0_seq10	31.35	8.88557	2.15635	4.12065	3.77813e-05	0.00818147	.	comp409067_c0_seq10|m.307014	317-802[+]	.	.
comp409068_c0_seq18	36.7045	-8.20927	2.0402	-4.02376	5.72762e-05	0.0111939	sp|Q9XYM0|CRK_DROME^sp|Q9XYM0|CRK_DROME^Q:2604-1762,H:1-259^49.47%ID^E:1e-83^.^.	comp409068_c0_seq18|m.307026	1741-2730[-]	CRK_DROME^CRK_DROME^Q:43-323,H:1-259^49.47%ID^E:1e-89^RecName: Full=Adapter molecule Crk;^Eukaryota; Metazoa; Ecdysozoa; Arthropoda; Hexapoda; Insecta; Pterygota; Neoptera; Holometabola; Diptera; Brachycera; Muscomorpha; Ephydroidea; Drosophilidae; Drosophila; Sophophora	KEGG:dme:Dmel_CG1587`KO:K04438
comp409140_c0_seq4	61.5861	9.86391	1.9911	4.95399	7.27062e-07	0.000470051	sp|Q91WV7|SLC31_MOUSE^sp|Q91WV7|SLC31_MOUSE^Q:2551-839,H:59-648^33.39%ID^E:1e-78^.^.`sp|Q91WV7|SLC31_MOUSE^sp|Q91WV7|SLC31_MOUSE^Q:5180-4125,H:296-648^28.25%ID^E:1e-31^.^.`sp|Q91WV7|SLC31_MOUSE^sp|Q91WV7|SLC31_MOUSE^Q:6046-5600,H:143-296^41.77%ID^E:1e-28^.^.	comp409140_c0_seq4|m.307282	5573-6076[-]	SLC31_RAT^SLC31_RAT^Q:11-159,H:141-294^42.41%ID^E:2e-34^RecName: Full=Neutral and basic amino acid transport protein rBAT;^Eukaryota; Metazoa; Chordata; Craniata; Vertebrata; Euteleostomi; Mammalia; Eutheria; Euarchontoglires; Glires; Rodentia; Myomorpha; Muroidea; Muridae; Murinae; Rattus	KEGG:rno:29484`KO:K14210
comp409153_c0_seq2	16.33	7.9458	2.19715	3.61642	0.000298707	0.0343872	.	comp409153_c0_seq2|m.307481	105-788[+]	.	.
comp409301_c0_seq19	28.9898	-7.86869	2.07182	-3.79795	0.000145895	0.0213036	sp|Q0E908|HIL_DROME^sp|Q0E908|HIL_DROME^Q:5018-3768,H:373-779^26.59%ID^E:7e-30^.^.	comp409301_c0_seq19|m.307959	456-2057[-]	.	.
comp409348_c0_seq3	50.8048	9.58398	2.05619	4.66103	3.14631e-06	0.00143218	.	.	.	.	.
comp409370_c0_seq37	22.0585	-7.47365	2.12725	-3.51329	0.0004426	0.0448565	sp|Q5ZIT8|TAF2_CHICK^sp|Q5ZIT8|TAF2_CHICK^Q:5072-1788,H:3-1078^55.85%ID^E:0^.^.	comp409370_c0_seq37|m.308531	639-1088[-]	.	.
comp409501_c0_seq7	20.5477	8.28262	2.14426	3.8627	0.000112141	0.0177393	.	comp409501_c0_seq7|m.309050	1690-2046[+]	.	.
comp409503_c2_seq11	23.3707	-7.55929	2.10648	-3.58859	0.000332477	0.0370324	sp|O05389|YRBE_BACSU^sp|O05389|YRBE_BACSU^Q:1041-415,H:122-331^34.76%ID^E:3e-37^.^.	comp409503_c2_seq11|m.309068	394-1008[-]	YRBE_BACSU^YRBE_BACSU^Q:7-198,H:139-331^34.2%ID^E:2e-33^RecName: Full=Uncharacterized oxidoreductase YrbE;^Bacteria; Firmicutes; Bacilli; Bacillales; Bacillaceae; Bacillus	KEGG:bsu:BSU27770`KO:K00010
comp409679_c0_seq2	25.4612	-7.68084	2.10057	-3.65654	0.00025564	0.0314778	.	comp409679_c0_seq2|m.309875	77-874[+]	.	.
comp409723_c2_seq8	37.2133	-8.22914	2.03847	-4.03692	5.41585e-05	0.0108097	sp|A8TX70|CO6A5_HUMAN^sp|A8TX70|CO6A5_HUMAN^Q:115-2253,H:439-1117^30.01%ID^E:4e-75^.^.`sp|A8TX70|CO6A5_HUMAN^sp|A8TX70|CO6A5_HUMAN^Q:121-2457,H:235-992^27.08%ID^E:2e-64^.^.`sp|A8TX70|CO6A5_HUMAN^sp|A8TX70|CO6A5_HUMAN^Q:106-1971,H:622-1212^27.87%ID^E:9e-57^.^.`sp|A8TX70|CO6A5_HUMAN^sp|A8TX70|CO6A5_HUMAN^Q:121-2457,H:29-802^22.66%ID^E:6e-41^.^.`sp|A8TX70|CO6A5_HUMAN^sp|A8TX70|CO6A5_HUMAN^Q:691-2457…	comp409723_c2_seq8|m.310182	1-2550[+]	CO6A5_HUMAN^CO6A5_HUMAN^Q:39-823,H:439-1190^29.23%ID^E:5e-86^RecName: Full=Collagen alpha-5(VI) chain;^Eukaryota; Metazoa; Chordata; Craniata; Vertebrata; Euteleostomi; Mammalia; Eutheria; Euarchontoglires; Primates; Haplorrhini; Catarrhini; Hominidae; Homo`CO6A5_HUMAN^CO6A5_HUMAN^Q:41-819,H:235-992^28.09%ID^E:1e-75^RecName: Full=Collagen alpha-5(VI) chain;^Eukaryota; Metazoa; Chordata; Craniata;…	KEGG:hsa:256076`KO:K06238
comp409886_c0_seq10	17.9524	8.08072	2.20328	3.66758	0.000244858	0.0305963	sp|Q9CQ19|MYL9_MOUSE^sp|Q9CQ19|MYL9_MOUSE^Q:149-625,H:14-172^98.11%ID^E:1e-109^.^.	comp409886_c0_seq10|m.311036	110-628[+]	MLRN_CHICK^MLRN_CHICK^Q:1-172,H:1-172^95.93%ID^E:4e-115^RecName: Full=Myosin regulatory light chain 2, smooth muscle minor isoform;^Eukaryota; Metazoa; Chordata; Craniata; Vertebrata; Euteleostomi; Archelosauria; Archosauria; Dinosauria; Saurischia; Theropoda; Coelurosauria; Aves; Neognathae; Galloanserae; Galliformes; Phasianidae; Phasianinae; Gallus	KEGG:gga:107051991`KEGG:gga:396284`KO:K12757
comp409995_c0_seq4	41.9887	-8.40248	2.05613	-4.08655	4.37842e-05	0.00921908	sp|F8WLE0|KIF28_RAT^sp|F8WLE0|KIF28_RAT^Q:356-3382,H:8-1026^43.09%ID^E:0^.^.	comp409995_c0_seq4|m.311707	359-3388[+]	KIF28_RAT^KIF28_RAT^Q:5-1008,H:14-1026^43.14%ID^E:0^RecName: Full=Kinesin-like protein KIF28P;^Eukaryota; Metazoa; Chordata; Craniata; Vertebrata; Euteleostomi; Mammalia; Eutheria; Euarchontoglires; Glires; Rodentia; Myomorpha; Muroidea; Muridae; Murinae; Rattus	KEGG:rno:289309
comp410116_c0_seq17	15.3742	7.85843	2.2148	3.54815	0.000387949	0.0413755	sp|Q9NPH0|PPA6_HUMAN^sp|Q9NPH0|PPA6_HUMAN^Q:180-1445,H:5-416^34.43%ID^E:3e-65^.^.	comp410116_c0_seq17|m.312260	183-1553[+]	PPA6_HUMAN^PPA6_HUMAN^Q:4-432,H:9-427^34.1%ID^E:1e-68^RecName: Full=Lysophosphatidic acid phosphatase type 6;^Eukaryota; Metazoa; Chordata; Craniata; Vertebrata; Euteleostomi; Mammalia; Eutheria; Euarchontoglires; Primates; Haplorrhini; Catarrhini; Hominidae; Homo	KEGG:hsa:51205`KO:K14395
comp410149_c1_seq3	80.4915	-9.34372	2.06564	-4.5234	6.0853e-06	0.00222508	sp|A0JMY4|BBOF1_XENLA^sp|A0JMY4|BBOF1_XENLA^Q:2329-851,H:29-523^45.05%ID^E:1e-121^.^.	comp410149_c1_seq3|m.312321	806-2407[-]	BBOF1_XENLA^BBOF1_XENLA^Q:27-519,H:29-523^45.05%ID^E:4e-137^RecName: Full=Basal body-orientation factor 1;^Eukaryota; Metazoa; Chordata; Craniata; Vertebrata; Euteleostomi; Amphibia; Batrachia; Anura; Pipoidea; Pipidae; Xenopodinae; Xenopus; Xenopus	KEGG:xla:100036788
comp410161_c0_seq8	140.381	-6.84815	1.71397	-3.99548	6.45638e-05	0.0119783	sp|Q8R1R3|STAR7_MOUSE^sp|Q8R1R3|STAR7_MOUSE^Q:255-530,H:239-330^47.83%ID^E:1e-23^.^.	comp410161_c0_seq8|m.312354	222-614[+]	STAR7_MOUSE^STAR7_MOUSE^Q:12-103,H:239-330^47.83%ID^E:3e-27^RecName: Full=StAR-related lipid transfer protein 7, mitochondrial;^Eukaryota; Metazoa; Chordata; Craniata; Vertebrata; Euteleostomi; Mammalia; Eutheria; Euarchontoglires; Glires; Rodentia; Myomorpha; Muroidea; Muridae; Murinae; Mus; Mus	KEGG:mmu:99138
comp410273_c2_seq12	137.382	-5.2185	1.34925	-3.86771	0.000109864	0.0175346	.	.	.	.	.
comp410365_c0_seq2	272.628	-11.103	1.98669	-5.58868	2.28801e-08	2.40155e-05	sp|Q96AE4|FUBP1_HUMAN^sp|Q96AE4|FUBP1_HUMAN^Q:6923-5766,H:87-446^48.72%ID^E:3e-89^.^.	comp410365_c0_seq2|m.313135	5103-7307[-]	FUBP1_HUMAN^FUBP1_HUMAN^Q:23-518,H:30-450^44.09%ID^E:1e-100^RecName: Full=Far upstream element-binding protein 1;^Eukaryota; Metazoa; Chordata; Craniata; Vertebrata; Euteleostomi; Mammalia; Eutheria; Euarchontoglires; Primates; Haplorrhini; Catarrhini; Hominidae; Homo	KEGG:hsa:8880`KO:K13210
comp410578_c2_seq10	55.4988	-8.80526	2.02772	-4.34244	1.40908e-05	0.00412182	.	.	.	.	.
comp410578_c2_seq7	23.6226	-7.5759	2.12906	-3.55833	0.000373214	0.0403161	.	.	.	.	.
comp410606_c0_seq1	21.1694	-7.41717	2.13257	-3.47804	0.000505097	0.0491426	sp|Q96LX7|CCD17_HUMAN^sp|Q96LX7|CCD17_HUMAN^Q:2968-2423,H:391-568^39.89%ID^E:2e-26^.^.	comp410606_c0_seq1|m.314540	2339-2977[-]	CCD17_HUMAN^CCD17_HUMAN^Q:4-185,H:391-568^39.89%ID^E:2e-29^RecName: Full=Coiled-coil domain-containing protein 17;^Eukaryota; Metazoa; Chordata; Craniata; Vertebrata; Euteleostomi; Mammalia; Eutheria; Euarchontoglires; Primates; Haplorrhini; Catarrhini; Hominidae; Homo	KEGG:hsa:149483
comp410728_c0_seq2	163.544	-10.3659	1.99489	-5.1962	2.03398e-07	0.000166484	sp|D3Z5L6|S18B1_MOUSE^sp|D3Z5L6|S18B1_MOUSE^Q:2439-1198,H:31-444^36.75%ID^E:5e-74^.^.	comp410728_c0_seq2|m.315186	1147-2634[-]	S18B1_MOUSE^S18B1_MOUSE^Q:66-479,H:31-444^36.75%ID^E:6e-78^RecName: Full=MFS-type transporter SLC18B1;^Eukaryota; Metazoa; Chordata; Craniata; Vertebrata; Euteleostomi; Mammalia; Eutheria; Euarchontoglires; Glires; Rodentia; Myomorpha; Muroidea; Muridae; Murinae; Mus; Mus	.
comp410786_c0_seq8	61.9098	-7.4551	1.87097	-3.98461	6.75904e-05	0.0122567	.	comp410786_c0_seq8|m.315387	2529-3791[-]	.	.
comp410799_c0_seq1	46.3182	-8.54738	2.23717	-3.82062	0.000133116	0.0200275	sp|P35832|PTP99_DROME^sp|P35832|PTP99_DROME^Q:3162-565,H:156-1013^39.43%ID^E:0^.^.	comp410799_c0_seq1|m.315469	427-4137[-]	PTP99_DROME^PTP99_DROME^Q:326-1183,H:156-1005^40.48%ID^E:0^RecName: Full=Tyrosine-protein phosphatase 99A;^Eukaryota; Metazoa; Ecdysozoa; Arthropoda; Hexapoda; Insecta; Pterygota; Neoptera; Holometabola; Diptera; Brachycera; Muscomorpha; Ephydroidea; Drosophilidae; Drosophila; Sophophora`PTP99_DROME^PTP99_DROME^Q:670-965,H:789-1055^27.27%ID^E:9e-18^RecName: Full=Tyrosine-protein phosphatase 99A;^…	KEGG:dme:Dmel_CG11516`KO:K16667
comp410815_c2_seq9	24.2371	-7.61105	2.096	-3.63123	0.000282075	0.033481	sp|G3MWR8|MICA3_BOVIN^sp|G3MWR8|MICA3_BOVIN^Q:665-312,H:1782-1899^63.56%ID^E:5e-31^.^.`sp|G3MWR8|MICA3_BOVIN^sp|G3MWR8|MICA3_BOVIN^Q:312-253,H:1938-1957^50%ID^E:5e-31^.^.	comp410815_c2_seq9|m.315545	276-3404[-]	MICA3_MOUSE^MICA3_MOUSE^Q:904-1031,H:1805-1932^61.72%ID^E:3e-39^RecName: Full=[F-actin]-methionine sulfoxide oxidase MICAL3;^Eukaryota; Metazoa; Chordata; Craniata; Vertebrata; Euteleostomi; Mammalia; Eutheria; Euarchontoglires; Glires; Rodentia; Myomorpha; Muroidea; Muridae; Murinae; Mus; Mus	KEGG:mmu:194401`KO:K19947
comp410828_c0_seq8	26.106	8.6255	2.08821	4.13057	3.61861e-05	0.00795185	.	.	.	.	.
comp410889_c0_seq2	35.343	9.06123	2.05407	4.41135	1.0273e-05	0.00326838	sp|Q25637|PER_PERAM^sp|Q25637|PER_PERAM^Q:553-1596,H:162-531^30.87%ID^E:7e-42^.^.	comp410889_c0_seq2|m.316640	2848-5481[+]	.	.
comp410920_c0_seq13	180.477	-22.8625	2.87969	-7.93923	2.03437e-15	2.97545e-12	sp|Q6QUW1|RGP51_LYMST^sp|Q6QUW1|RGP51_LYMST^Q:367-1560,H:52-449^31.25%ID^E:9e-41^.^.	comp410920_c0_seq13|m.316716	193-1575[+]	NF60_DORPE^NF60_DORPE^Q:28-458,H:40-476^33.94%ID^E:7e-56^RecName: Full=60 kDa neurofilament protein;^Eukaryota; Metazoa; Lophotrochozoa; Mollusca; Cephalopoda; Coleoidea; Neocoleoidea; Decapodiformes; Teuthida; Myopsina; Loliginidae; Doryteuthis	.
comp410920_c0_seq18	24.6023	-7.63139	2.10454	-3.62616	0.000287669	0.0337505	sp|Q6QUW1|RGP51_LYMST^sp|Q6QUW1|RGP51_LYMST^Q:576-1775,H:49-448^29.6%ID^E:1e-36^.^.	comp410920_c0_seq18|m.316726	423-1985[+]	RGP51_LYMST^RGP51_LYMST^Q:52-455,H:49-452^30.54%ID^E:2e-47^RecName: Full=Retrograde protein of 51 kDa;^Eukaryota; Metazoa; Lophotrochozoa; Mollusca; Gastropoda; Heterobranchia; Euthyneura; Panpulmonata; Hygrophila; Lymnaeoidea; Lymnaeidae; Lymnaea	.
comp410948_c0_seq17	20.9648	8.30647	2.14377	3.8747	0.000106755	0.0171859	.	comp410948_c0_seq17|m.316988	1310-1942[-]	ECTD_STRCO^ECTD_STRCO^Q:15-167,H:123-287^26.51%ID^E:1e-09^RecName: Full=Ectoine dioxygenase;^Bacteria; Actinobacteria; Streptomycetales; Streptomycetaceae; Streptomyces; Streptomyces albidoflavus group	KEGG:sco:SCO1867`KO:K10674
comp411009_c0_seq2	46.7968	-8.56	2.01244	-4.25355	2.10405e-05	0.00537877	.	.	.	.	.
comp411018_c0_seq4	57.1285	9.75614	2.00129	4.87492	1.08852e-06	0.000625975	sp|Q5ZI34|F213A_CHICK^sp|Q5ZI34|F213A_CHICK^Q:2496-3149,H:6-224^49.09%ID^E:1e-56^.^.	comp411018_c0_seq4|m.318165	2742-3158[+]	F213A_BOVIN^F213A_BOVIN^Q:1-136,H:76-213^52.17%ID^E:4e-41^RecName: Full=Redox-regulatory protein FAM213A;^Eukaryota; Metazoa; Chordata; Craniata; Vertebrata; Euteleostomi; Mammalia; Eutheria; Laurasiatheria; Cetartiodactyla; Ruminantia; Pecora; Bovidae; Bovinae; Bos	KEGG:bta:534049
comp411066_c0_seq2	43.0591	-8.44163	2.06844	-4.08115	4.48133e-05	0.00934147	sp|Q2I0E5|INTU_XENLA^sp|Q2I0E5|INTU_XENLA^Q:1197-3407,H:215-948^33.51%ID^E:5e-100^.^.	comp411066_c0_seq2|m.318293	216-551[-]	.	.
comp411154_c0_seq2	31.786	8.91305	2.11429	4.21563	2.49079e-05	0.00605514	.	.	.	.	.
comp411204_c3_seq5	60.5941	-8.93318	1.99134	-4.48601	7.25689e-06	0.00252908	.	comp411204_c3_seq5|m.319065	352-2421[+]	.	.
comp411489_c0_seq23	26.5115	-7.74337	2.20415	-3.51309	0.000442931	0.0448565	sp|Q5TZ24|MOXD1_DANRE^sp|Q5TZ24|MOXD1_DANRE^Q:3186-3683,H:318-486^46.75%ID^E:1e-42^.^.	comp411489_c0_seq23|m.320383	1849-2397[+]	H17B6_HUMAN^H17B6_HUMAN^Q:1-177,H:141-314^41.81%ID^E:1e-38^RecName: Full=17-beta-hydroxysteroid dehydrogenase type 6;^Eukaryota; Metazoa; Chordata; Craniata; Vertebrata; Euteleostomi; Mammalia; Eutheria; Euarchontoglires; Primates; Haplorrhini; Catarrhini; Hominidae; Homo	KEGG:hsa:8630`KO:K13369
comp411632_c0_seq34	123.651	-9.9627	2.3818	-4.18285	2.87881e-05	0.0068309	sp|P12370|KAPC_DROME^sp|P12370|KAPC_DROME^Q:506-1519,H:16-353^87.57%ID^E:0^.^.	comp411632_c0_seq34|m.320938	389-1522[+]	KAPC_DROME^KAPC_DROME^Q:40-377,H:16-353^87.57%ID^E:0^RecName: Full=cAMP-dependent protein kinase catalytic subunit;^Eukaryota; Metazoa; Ecdysozoa; Arthropoda; Hexapoda; Insecta; Pterygota; Neoptera; Holometabola; Diptera; Brachycera; Muscomorpha; Ephydroidea; Drosophilidae; Drosophila; Sophophora	KEGG:dme:Dmel_CG4379`KO:K04345
comp411632_c0_seq35	138.534	-10.1258	1.9564	-5.1757	2.27064e-07	0.000180877	sp|P12370|KAPC_DROME^sp|P12370|KAPC_DROME^Q:485-1513,H:11-353^86.59%ID^E:0^.^.	comp411632_c0_seq35|m.320941	1771-2103[+]	.	.
comp411638_c0_seq12	50.8601	9.58471	2.16468	4.42778	9.5209e-06	0.00316954	.	comp411638_c0_seq12|m.320966	2519-3247[-]	.	.
comp411667_c0_seq9	16.1377	7.9339	2.19476	3.61492	0.000300438	0.034453	.	.	.	.	.
comp411707_c0_seq31	40.2836	-8.34188	2.1502	-3.87958	0.000104639	0.0170671	.	comp411707_c0_seq31|m.321183	978-3779[-]	.	.
comp411787_c0_seq20	24.9247	-7.65375	2.14287	-3.57173	0.000354629	0.0389974	.	comp411787_c0_seq20|m.321546	2809-3258[+]	TNF13_MOUSE^TNF13_MOUSE^Q:31-148,H:130-241^27.12%ID^E:5e-06^RecName: Full=Tumor necrosis factor ligand superfamily member 13;^Eukaryota; Metazoa; Chordata; Craniata; Vertebrata; Euteleostomi; Mammalia; Eutheria; Euarchontoglires; Glires; Rodentia; Myomorpha; Muroidea; Muridae; Murinae; Mus; Mus	KEGG:mmu:69583`KO:K05475
comp411814_c1_seq6	43.656	-8.46066	2.02621	-4.17562	2.97179e-05	0.00694077	sp|O01802|RL7_CAEEL^sp|O01802|RL7_CAEEL^Q:44-778,H:1-244^61.63%ID^E:4e-104^.^.	comp411814_c1_seq6|m.321621	44-781[+]	RL7_CAEEL^RL7_CAEEL^Q:1-245,H:1-244^61.63%ID^E:3e-110^RecName: Full=60S ribosomal protein L7;^Eukaryota; Metazoa; Ecdysozoa; Nematoda; Chromadorea; Rhabditida; Rhabditoidea; Rhabditidae; Peloderinae; Caenorhabditis	KEGG:cel:CELE_F53G12.10`KO:K02937
comp411839_c1_seq2	15.2942	7.85521	2.20268	3.56621	0.000362181	0.0395994	sp|Q8VII0|FRMD6_RAT^sp|Q8VII0|FRMD6_RAT^Q:2558-1914,H:15-227^37.5%ID^E:1e-39^.^.	comp411839_c1_seq2|m.321702	1659-2597[-]	FRMD6_RAT^FRMD6_RAT^Q:12-228,H:13-227^37.16%ID^E:1e-42^RecName: Full=FERM domain-containing protein 6;^Eukaryota; Metazoa; Chordata; Craniata; Vertebrata; Euteleostomi; Mammalia; Eutheria; Euarchontoglires; Glires; Rodentia; Myomorpha; Muroidea; Muridae; Murinae; Rattus	.
comp411919_c0_seq2	40.1777	-8.34088	2.0338	-4.10113	4.11138e-05	0.0087544	sp|Q28039|SC6A9_BOVIN^sp|Q28039|SC6A9_BOVIN^Q:5086-4178,H:35-326^46.2%ID^E:3e-69^.^.`sp|Q28039|SC6A9_BOVIN^sp|Q28039|SC6A9_BOVIN^Q:1934-1125,H:327-598^37.13%ID^E:3e-41^.^.	comp411919_c0_seq2|m.321991	1062-1928[-]	SC6A5_HUMAN^SC6A5_HUMAN^Q:4-279,H:506-774^37.68%ID^E:3e-62^RecName: Full=Sodium- and chloride-dependent glycine transporter 2;^Eukaryota; Metazoa; Chordata; Craniata; Vertebrata; Euteleostomi; Mammalia; Eutheria; Euarchontoglires; Primates; Haplorrhini; Catarrhini; Hominidae; Homo	KEGG:hsa:9152`KO:K05038
comp411976_c1_seq1	186.559	4.81798	1.38347	3.48253	0.000496697	0.0485015	.	comp411976_c1_seq1|m.322396	1786-2799[-]	.	.
comp411976_c1_seq11	30.2418	8.83413	2.12489	4.15745	3.21819e-05	0.00734324	.	comp411976_c1_seq11|m.322444	1701-2714[-]	.	.
comp411976_c1_seq9	57.1095	9.75237	2.10901	4.62414	3.76159e-06	0.00162126	.	comp411976_c1_seq9|m.322432	131-1258[+]	.	.
comp411996_c1_seq8	19.7518	8.22005	2.16003	3.80553	0.0001415	0.0209707	.	comp411996_c1_seq8|m.322574	559-1440[-]	.	.
comp412023_c0_seq11	26.1536	8.62519	2.11669	4.07485	4.60437e-05	0.0095471	sp|Q2TLZ2|MACOI_PIG^sp|Q2TLZ2|MACOI_PIG^Q:2859-2188,H:1-220^76.79%ID^E:5e-118^.^.`sp|Q2TLZ2|MACOI_PIG^sp|Q2TLZ2|MACOI_PIG^Q:976-119,H:383-661^55.24%ID^E:2e-64^.^.	comp412023_c0_seq11|m.322828	2095-3054[-]	MACOI_HUMAN^MACOI_HUMAN^Q:66-289,H:1-220^76.79%ID^E:3e-128^RecName: Full=Macoilin;^Eukaryota; Metazoa; Chordata; Craniata; Vertebrata; Euteleostomi; Mammalia; Eutheria; Euarchontoglires; Primates; Haplorrhini; Catarrhini; Hominidae; Homo	KEGG:hsa:55219
comp412135_c0_seq3	40.9056	-8.36737	2.05323	-4.07522	4.59706e-05	0.0095471	.	comp412135_c0_seq3|m.323184	768-2486[-]	.	.
comp412219_c2_seq34	14.8924	7.81495	2.20925	3.53738	0.000404122	0.0422189	sp|Q62448|IF4G2_MOUSE^sp|Q62448|IF4G2_MOUSE^Q:1911-1,H:252-888^99.84%ID^E:0^.^.	comp412219_c2_seq34|m.323507	1-1911[-]	IF4G2_MOUSE^IF4G2_MOUSE^Q:1-637,H:252-888^99.84%ID^E:0^RecName: Full=Eukaryotic translation initiation factor 4 gamma 2;^Eukaryota; Metazoa; Chordata; Craniata; Vertebrata; Euteleostomi; Mammalia; Eutheria; Euarchontoglires; Glires; Rodentia; Myomorpha; Muroidea; Muridae; Murinae; Mus; Mus	KEGG:mmu:13690`KO:K03260
comp412272_c0_seq10	15.0447	7.82611	2.23232	3.50583	0.000455189	0.0456304	.	comp412272_c0_seq10|m.324089	634-4197[+]	RGS22_HUMAN^RGS22_HUMAN^Q:1014-1109,H:1045-1134^35.05%ID^E:1e-11^RecName: Full=Regulator of G-protein signaling 22;^Eukaryota; Metazoa; Chordata; Craniata; Vertebrata; Euteleostomi; Mammalia; Eutheria; Euarchontoglires; Primates; Haplorrhini; Catarrhini; Hominidae; Homo`RGS22_HUMAN^RGS22_HUMAN^Q:16-117,H:13-147^29.63%ID^E:5e-06^RecName: Full=Regulator of G-protein signaling 22;^Eukaryota; Metazoa…	KEGG:hsa:26166
comp412273_c0_seq35	216.404	-23.7593	2.94382	-8.0709	6.97803e-16	1.14139e-12	sp|P19351|TNNT_DROME^sp|P19351|TNNT_DROME^Q:582-1031,H:139-285^46.1%ID^E:3e-24^.^.	comp412273_c0_seq35|m.324157	213-1175[+]	TNNT_PERAM^TNNT_PERAM^Q:36-282,H:46-291^40.94%ID^E:6e-34^RecName: Full=Troponin T;^Eukaryota; Metazoa; Ecdysozoa; Arthropoda; Hexapoda; Insecta; Pterygota; Neoptera; Polyneoptera; Dictyoptera; Blattodea; Blattoidea; Blattoidae; Blattidae; Blattinae; Periplaneta	.
comp412291_c1_seq24	79.1749	10.2246	2.04208	5.00696	5.52959e-07	0.000373742	sp|P02751|FINC_HUMAN^sp|P02751|FINC_HUMAN^Q:1-5397,H:311-2110^95.89%ID^E:0^.^.`sp|P02751|FINC_HUMAN^sp|P02751|FINC_HUMAN^Q:241-903,H:58-285^33.47%ID^E:1e-25^.^.	comp412291_c1_seq24|m.324272	1-5397[+]	FINC_HUMAN^FINC_HUMAN^Q:1-1799,H:311-2110^95.89%ID^E:0^RecName: Full=Fibronectin;^Eukaryota; Metazoa; Chordata; Craniata; Vertebrata; Euteleostomi; Mammalia; Eutheria; Euarchontoglires; Primates; Haplorrhini; Catarrhini; Hominidae; Homo`FINC_HUMAN^FINC_HUMAN^Q:318-1672,H:829-2182^28.18%ID^E:1e-116^RecName: Full=Fibronectin;^Eukaryota; Metazoa; Chordata; Craniata; Vertebrata; Euteleostomi; Mammali…	KEGG:hsa:2335`KO:K05717
comp412291_c1_seq49	229.377	11.7601	2.08325	5.6451	1.65082e-08	1.79613e-05	sp|P02751|FINC_HUMAN^sp|P02751|FINC_HUMAN^Q:322-6003,H:13-1906^89.31%ID^E:0^.^.`sp|P02751|FINC_HUMAN^sp|P02751|FINC_HUMAN^Q:2524-7005,H:838-2386^55.17%ID^E:0^.^.`sp|P02751|FINC_HUMAN^sp|P02751|FINC_HUMAN^Q:6454-6828,H:94-221^44.19%ID^E:2e-23^.^.`sp|P02751|FINC_HUMAN^sp|P02751|FINC_HUMAN^Q:565-948,H:2203-2327^44.19%ID^E:4e-23^.^.	comp412291_c1_seq49|m.324330	1-7008[+]	FINC_HUMAN^FINC_HUMAN^Q:96-2131,H:1-1983^85.11%ID^E:0^RecName: Full=Fibronectin;^Eukaryota; Metazoa; Chordata; Craniata; Vertebrata; Euteleostomi; Mammalia; Eutheria; Euarchontoglires; Primates; Haplorrhini; Catarrhini; Hominidae; Homo`FINC_HUMAN^FINC_HUMAN^Q:754-2335,H:768-2386^53.86%ID^E:0^RecName: Full=Fibronectin;^Eukaryota; Metazoa; Chordata; Craniata; Vertebrata; Euteleostomi; Mammalia; Eut…	KEGG:hsa:2335`KO:K05717
comp412291_c1_seq53	146.841	11.1183	2.00679	5.54035	3.01868e-08	3.09564e-05	sp|P02751|FINC_HUMAN^sp|P02751|FINC_HUMAN^Q:322-7275,H:13-2386^97.56%ID^E:0^.^.	comp412291_c1_seq53|m.324339	1-7278[+]	FINC_HUMAN^FINC_HUMAN^Q:96-2425,H:1-2386^97.57%ID^E:0^RecName: Full=Fibronectin;^Eukaryota; Metazoa; Chordata; Craniata; Vertebrata; Euteleostomi; Mammalia; Eutheria; Euarchontoglires; Primates; Haplorrhini; Catarrhini; Hominidae; Homo	KEGG:hsa:2335`KO:K05717
comp412291_c1_seq54	23.6648	8.48825	2.16098	3.92797	8.56668e-05	0.0146126	sp|P02751|FINC_HUMAN^sp|P02751|FINC_HUMAN^Q:334-7344,H:19-2386^98.23%ID^E:0^.^.	comp412291_c1_seq54|m.324346	277-7347[+]	FINC_HUMAN^FINC_HUMAN^Q:1-2356,H:1-2386^98.16%ID^E:0^RecName: Full=Fibronectin;^Eukaryota; Metazoa; Chordata; Craniata; Vertebrata; Euteleostomi; Mammalia; Eutheria; Euarchontoglires; Primates; Haplorrhini; Catarrhini; Hominidae; Homo	KEGG:hsa:2335`KO:K05717
comp412291_c1_seq56	182.007	11.4266	1.9728	5.79207	6.95221e-09	8.38192e-06	sp|P02751|FINC_HUMAN^sp|P02751|FINC_HUMAN^Q:322-6201,H:13-1983^86.99%ID^E:0^.^.`sp|P02751|FINC_HUMAN^sp|P02751|FINC_HUMAN^Q:2524-5994,H:838-1993^44.93%ID^E:0^.^.`sp|P02751|FINC_HUMAN^sp|P02751|FINC_HUMAN^Q:5986-6813,H:2111-2386^99.64%ID^E:2e-155^.^.`sp|P02751|FINC_HUMAN^sp|P02751|FINC_HUMAN^Q:2770-6240,H:628-1815^28.47%ID^E:1e-101^.^.`sp|P02751|FINC_HUMAN^sp|P02751|FINC_HUMAN^Q:6262-6636,H:94-221…	comp412291_c1_seq56|m.324360	1-6816[+]	FINC_HUMAN^FINC_HUMAN^Q:96-2067,H:1-1983^87.22%ID^E:0^RecName: Full=Fibronectin;^Eukaryota; Metazoa; Chordata; Craniata; Vertebrata; Euteleostomi; Mammalia; Eutheria; Euarchontoglires; Primates; Haplorrhini; Catarrhini; Hominidae; Homo`FINC_HUMAN^FINC_HUMAN^Q:723-2271,H:829-2386^39.8%ID^E:0^RecName: Full=Fibronectin;^Eukaryota; Metazoa; Chordata; Craniata; Vertebrata; Euteleostomi; Mammalia; Euth…	KEGG:hsa:2335`KO:K05717
comp412291_c1_seq7	53.9827	9.67554	2.7724	3.48995	0.000483117	0.0476273	sp|P02751|FINC_HUMAN^sp|P02751|FINC_HUMAN^Q:322-5973,H:13-1896^89.68%ID^E:0^.^.`sp|P02751|FINC_HUMAN^sp|P02751|FINC_HUMAN^Q:2524-7173,H:838-2386^58.72%ID^E:0^.^.`sp|P02751|FINC_HUMAN^sp|P02751|FINC_HUMAN^Q:6622-6996,H:94-221^44.19%ID^E:2e-23^.^.`sp|P02751|FINC_HUMAN^sp|P02751|FINC_HUMAN^Q:565-948,H:2203-2327^44.19%ID^E:3e-23^.^.	comp412291_c1_seq7|m.324244	1-7176[+]	FINC_HUMAN^FINC_HUMAN^Q:96-1991,H:1-1896^89.9%ID^E:0^RecName: Full=Fibronectin;^Eukaryota; Metazoa; Chordata; Craniata; Vertebrata; Euteleostomi; Mammalia; Eutheria; Euarchontoglires; Primates; Haplorrhini; Catarrhini; Hominidae; Homo`FINC_HUMAN^FINC_HUMAN^Q:754-2391,H:768-2386^57.21%ID^E:0^RecName: Full=Fibronectin;^Eukaryota; Metazoa; Chordata; Craniata; Vertebrata; Euteleostomi; Mammalia; Euth…	KEGG:hsa:2335`KO:K05717
comp412327_c1_seq72	175.381	23.4305	2.87245	8.15698	3.43516e-16	7.66195e-13	.	comp412327_c1_seq72|m.324626	1966-2523[+]	.	.
comp412327_c1_seq75	49.5699	-8.64224	2.03279	-4.25141	2.12431e-05	0.00541504	.	comp412327_c1_seq75|m.324633	151-900[+]	.	.
comp412427_c0_seq5	16.9965	8.00134	2.22209	3.60081	0.000317226	0.0357804	sp|O60841|IF2P_HUMAN^sp|O60841|IF2P_HUMAN^Q:618-2291,H:609-1220^63.89%ID^E:0^.^.	comp412427_c0_seq5|m.325114	3-2294[+]	IF2P_HUMAN^IF2P_HUMAN^Q:199-763,H:602-1220^63.33%ID^E:0^RecName: Full=Eukaryotic translation initiation factor 5B;^Eukaryota; Metazoa; Chordata; Craniata; Vertebrata; Euteleostomi; Mammalia; Eutheria; Euarchontoglires; Primates; Haplorrhini; Catarrhini; Hominidae; Homo	KEGG:hsa:9669`KO:K03243
comp412647_c2_seq11	18.4665	8.12192	2.1891	3.71016	0.000207127	0.0270167	sp|Q86YT5|S13A5_HUMAN^sp|Q86YT5|S13A5_HUMAN^Q:1370-765,H:354-559^44.93%ID^E:2e-48^.^.	comp412647_c2_seq11|m.326323	714-1343[-]	S13A5_HUMAN^S13A5_HUMAN^Q:1-193,H:363-559^43.94%ID^E:1e-47^RecName: Full=Solute carrier family 13 member 5;^Eukaryota; Metazoa; Chordata; Craniata; Vertebrata; Euteleostomi; Mammalia; Eutheria; Euarchontoglires; Primates; Haplorrhini; Catarrhini; Hominidae; Homo	KEGG:hsa:284111`KO:K14445
comp412676_c0_seq11	66.528	-9.06741	1.98869	-4.55948	5.12799e-06	0.00201546	.	.	.	.	.
comp412723_c1_seq7	64.0559	9.91909	2.83139	3.50325	0.000459616	0.0458168	.	.	.	.	.
comp412820_c0_seq1	22.5118	-7.50547	2.11541	-3.548	0.000388164	0.0413755	.	comp412820_c0_seq1|m.327073	109-1977[-]	.	.
comp412837_c0_seq11	37.0118	-8.22086	2.0484	-4.0133	5.98761e-05	0.0115159	sp|Q91X85|FLVC2_MOUSE^sp|Q91X85|FLVC2_MOUSE^Q:367-1734,H:102-550^49.67%ID^E:1e-145^.^.	comp412837_c0_seq11|m.327139	241-1737[+]	FLVC2_MOUSE^FLVC2_MOUSE^Q:43-498,H:102-550^49.67%ID^E:2e-154^RecName: Full=Feline leukemia virus subgroup C receptor-related protein 2;^Eukaryota; Metazoa; Chordata; Craniata; Vertebrata; Euteleostomi; Mammalia; Eutheria; Euarchontoglires; Glires; Rodentia; Myomorpha; Muroidea; Muridae; Murinae; Mus; Mus	KEGG:mmu:217721`KO:K08220
comp412968_c0_seq3	100.112	7.37856	1.5742	4.68717	2.77013e-06	0.0013146	sp|P07996|TSP1_HUMAN^sp|P07996|TSP1_HUMAN^Q:2549-1764,H:909-1170^100%ID^E:2e-178^.^.	comp412968_c0_seq3|m.327648	1761-2582[-]	TSP1_HUMAN^TSP1_HUMAN^Q:10-273,H:907-1170^100%ID^E:0^RecName: Full=Thrombospondin-1;^Eukaryota; Metazoa; Chordata; Craniata; Vertebrata; Euteleostomi; Mammalia; Eutheria; Euarchontoglires; Primates; Haplorrhini; Catarrhini; Hominidae; Homo	KEGG:hsa:7057`KO:K16857
comp412968_c0_seq5	73.2284	8.73177	1.89464	4.60866	4.05264e-06	0.00168957	sp|P07996|TSP1_HUMAN^sp|P07996|TSP1_HUMAN^Q:203-1984,H:1-594^100%ID^E:0^.^.	comp412968_c0_seq5|m.327651	2-1984[+]	TSP1_HUMAN^TSP1_HUMAN^Q:68-661,H:1-594^100%ID^E:0^RecName: Full=Thrombospondin-1;^Eukaryota; Metazoa; Chordata; Craniata; Vertebrata; Euteleostomi; Mammalia; Eutheria; Euarchontoglires; Primates; Haplorrhini; Catarrhini; Hominidae; Homo	KEGG:hsa:7057`KO:K16857
comp412968_c0_seq8	32.9612	7.58106	2.07621	3.6514	0.000260817	0.0319198	sp|P07996|TSP1_HUMAN^sp|P07996|TSP1_HUMAN^Q:3491-1743,H:587-1169^99.14%ID^E:0^.^.	comp412968_c0_seq8|m.327654	2363-3490[-]	.	.
comp412992_c0_seq6	16.9565	7.99952	2.19496	3.6445	0.000267909	0.0325644	sp|P51871|CP4F6_RAT^sp|P51871|CP4F6_RAT^Q:1557-2474,H:61-372^37.42%ID^E:6e-58^.^.	comp412992_c0_seq6|m.327742	1410-2510[+]	CP4F6_RAT^CP4F6_RAT^Q:50-355,H:61-372^37.42%ID^E:8e-62^RecName: Full=Cytochrome P450 4F6;^Eukaryota; Metazoa; Chordata; Craniata; Vertebrata; Euteleostomi; Mammalia; Eutheria; Euarchontoglires; Glires; Rodentia; Myomorpha; Muroidea; Muridae; Murinae; Rattus	KEGG:rno:266689`KO:K17726
comp413091_c0_seq4	35.8495	9.08314	2.04296	4.44606	8.74604e-06	0.00298401	.	.	.	.	.
comp413101_c0_seq1	26.0858	-7.72	2.19639	-3.51485	0.000440001	0.0448373	sp|P30533|AMRP_HUMAN^sp|P30533|AMRP_HUMAN^Q:58-1008,H:30-357^36.61%ID^E:3e-44^.^.	comp413101_c0_seq1|m.328314	1-1011[+]	AMRP_HUMAN^AMRP_HUMAN^Q:20-336,H:30-357^36.61%ID^E:2e-46^RecName: Full=Alpha-2-macroglobulin receptor-associated protein;^Eukaryota; Metazoa; Chordata; Craniata; Vertebrata; Euteleostomi; Mammalia; Eutheria; Euarchontoglires; Primates; Haplorrhini; Catarrhini; Hominidae; Homo	KEGG:hsa:4043
comp413104_c1_seq9	45.7088	-8.52519	2.03936	-4.18032	2.91094e-05	0.00687059	sp|Q94887|NRX4_DROME^sp|Q94887|NRX4_DROME^Q:220-3702,H:66-1199^38.91%ID^E:0^.^.	comp413104_c1_seq9|m.328329	1-3819[+]	NRX4_DROME^NRX4_DROME^Q:54-1234,H:46-1199^38.42%ID^E:0^RecName: Full=Neurexin-4;^Eukaryota; Metazoa; Ecdysozoa; Arthropoda; Hexapoda; Insecta; Pterygota; Neoptera; Holometabola; Diptera; Brachycera; Muscomorpha; Ephydroidea; Drosophilidae; Drosophila; Sophophora	KEGG:dme:Dmel_CG6827
comp413193_c0_seq17	15.1495	7.83988	2.20422	3.55677	0.000375449	0.040504	.	.	.	.	.
comp413197_c0_seq71	495.88	-11.9659	2.00511	-5.9677	2.40628e-09	3.06691e-06	sp|Q7M3Y3|TNNI_CHLNI^sp|Q7M3Y3|TNNI_CHLNI^Q:3323-3622,H:178-280^84.47%ID^E:1e-45^.^.	comp413197_c0_seq71|m.328755	497-2284[+]	TNNI_CHLNI^TNNI_CHLNI^Q:519-570,H:145-196^92.31%ID^E:9e-07^RecName: Full=Troponin I;^Eukaryota; Metazoa; Lophotrochozoa; Mollusca; Bivalvia; Pteriomorphia; Pectinoida; Pectinoidea; Pectinidae; Chlamys	.
comp413234_c0_seq7	94.2434	-23.0556	2.84708	-8.09797	5.58857e-16	9.97202e-13	.	comp413234_c0_seq7|m.328946	4168-4497[+]	.	.
comp413408_c2_seq18	85.584	5.93759	1.66254	3.5714	0.000355078	0.0389974	.	.	.	.	.
comp413469_c0_seq11	22.328	-7.49335	2.11365	-3.54521	0.000392294	0.0415673	.	comp413469_c0_seq11|m.329840	2734-3102[-]	TRAF3_HUMAN^TRAF3_HUMAN^Q:18-103,H:53-135^36.05%ID^E:5e-07^RecName: Full=TNF receptor-associated factor 3;^Eukaryota; Metazoa; Chordata; Craniata; Vertebrata; Euteleostomi; Mammalia; Eutheria; Euarchontoglires; Primates; Haplorrhini; Catarrhini; Hominidae; Homo	KEGG:hsa:7187`KO:K03174
comp413499_c0_seq4	24.3202	-7.61578	2.09564	-3.6341	0.000278951	0.0333705	sp|Q40588|ASO_TOBAC^sp|Q40588|ASO_TOBAC^Q:335-1972,H:45-566^30.03%ID^E:2e-55^.^.	comp413499_c0_seq4|m.329946	2-2095[+]	ASO_TOBAC^ASO_TOBAC^Q:112-657,H:45-566^30.03%ID^E:4e-57^RecName: Full=L-ascorbate oxidase;^Eukaryota; Viridiplantae; Streptophyta; Embryophyta; Tracheophyta; Spermatophyta; Magnoliophyta; eudicotyledons; Gunneridae; Pentapetalae; asterids; lamiids; Solanales; Solanaceae; Nicotianoideae; Nicotianeae; Nicotiana	KEGG:nta:107826841
comp413499_c0_seq7	21.1818	8.32276	2.12947	3.90838	9.2918e-05	0.0155826	sp|Q40588|ASO_TOBAC^sp|Q40588|ASO_TOBAC^Q:335-1972,H:45-566^30.03%ID^E:2e-55^.^.	comp413499_c0_seq7|m.329947	2-2095[+]	ASO_TOBAC^ASO_TOBAC^Q:112-657,H:45-566^30.03%ID^E:4e-57^RecName: Full=L-ascorbate oxidase;^Eukaryota; Viridiplantae; Streptophyta; Embryophyta; Tracheophyta; Spermatophyta; Magnoliophyta; eudicotyledons; Gunneridae; Pentapetalae; asterids; lamiids; Solanales; Solanaceae; Nicotianoideae; Nicotianeae; Nicotiana	KEGG:nta:107826841
comp413560_c0_seq8	1204.7	5.78322	1.39278	4.15227	3.29187e-05	0.00743464	.	.	.	.	.
comp413651_c2_seq3	22.537	-7.50721	2.11705	-3.54608	0.000391015	0.0415673	.	.	.	.	.
comp413697_c1_seq54	45.2632	-6.23859	1.72039	-3.62627	0.00028754	0.0337505	.	comp413697_c1_seq54|m.331043	1885-3210[-]	.	.
comp413757_c0_seq9	26.9346	-7.7653	2.11955	-3.66366	0.000248636	0.030998	.	comp413757_c0_seq9|m.331246	177-6944[+]	NUMA1_HUMAN^NUMA1_HUMAN^Q:2011-2210,H:1882-2075^26.61%ID^E:4e-06^RecName: Full=Nuclear mitotic apparatus protein 1 {ECO:0000312|HGNC:HGNC:8059};^Eukaryota; Metazoa; Chordata; Craniata; Vertebrata; Euteleostomi; Mammalia; Eutheria; Euarchontoglires; Primates; Haplorrhini; Catarrhini; Hominidae; Homo	KEGG:hsa:4926`KO:K16808
comp413789_c1_seq9	29.5848	8.80906	2.1026	4.1896	2.79444e-05	0.00668403	.	comp413789_c1_seq9|m.331321	32-856[+]	.	.
comp413885_c1_seq25	87.5388	-9.46305	1.99978	-4.73204	2.22273e-06	0.00110171	sp|Q06455|MTG8_HUMAN^sp|Q06455|MTG8_HUMAN^Q:4039-2672,H:65-554^51.47%ID^E:9e-143^.^.	comp413885_c1_seq25|m.331714	2474-4120[-]	MTG8_MOUSE^MTG8_MOUSE^Q:28-527,H:38-574^50.99%ID^E:2e-160^RecName: Full=Protein CBFA2T1;^Eukaryota; Metazoa; Chordata; Craniata; Vertebrata; Euteleostomi; Mammalia; Eutheria; Euarchontoglires; Glires; Rodentia; Myomorpha; Muroidea; Muridae; Murinae; Mus; Mus	KEGG:mmu:12395`KO:K10053
comp413948_c0_seq23	27.6083	8.70756	2.08371	4.17888	2.92954e-05	0.00689624	.	.	.	.	.
comp414074_c0_seq4	54.6298	-8.78485	2.0622	-4.25994	2.04479e-05	0.00532217	.	comp414074_c0_seq4|m.332888	1-2247[-]	.	.
comp414156_c0_seq9	73.1219	7.86004	1.68485	4.66512	3.08444e-06	0.00141122	.	.	.	.	.
comp414195_c0_seq2	20.5554	8.27997	2.13325	3.8814	0.000103859	0.0169708	sp|Q8NEF3|CC112_HUMAN^sp|Q8NEF3|CC112_HUMAN^Q:152-1366,H:40-442^43.6%ID^E:2e-77^.^.	comp414195_c0_seq2|m.333617	185-1372[+]	CC112_HUMAN^CC112_HUMAN^Q:2-394,H:52-442^43.4%ID^E:8e-101^RecName: Full=Coiled-coil domain-containing protein 112;^Eukaryota; Metazoa; Chordata; Craniata; Vertebrata; Euteleostomi; Mammalia; Eutheria; Euarchontoglires; Primates; Haplorrhini; Catarrhini; Hominidae; Homo	KEGG:hsa:153733
comp414212_c0_seq5	17.9448	8.08385	2.16302	3.73729	0.000186011	0.0252596	sp|Q5XGS8|GTPB1_XENLA^sp|Q5XGS8|GTPB1_XENLA^Q:1944-2939,H:53-387^73.43%ID^E:2e-158^.^.	comp414212_c0_seq5|m.333693	1830-2939[+]	GTPB1_XENLA^GTPB1_XENLA^Q:39-370,H:53-387^73.43%ID^E:1e-178^RecName: Full=GTP-binding protein 1;^Eukaryota; Metazoa; Chordata; Craniata; Vertebrata; Euteleostomi; Amphibia; Batrachia; Anura; Pipoidea; Pipidae; Xenopodinae; Xenopus; Xenopus	KEGG:xla:495150
comp414295_c0_seq7	25.2798	-7.67194	2.08906	-3.67244	0.00024025	0.0301472	.	comp414295_c0_seq7|m.333973	124-1824[+]	.	.
comp414337_c0_seq12	79.2548	10.2259	2.06255	4.95791	7.12571e-07	0.000464045	sp|Q5ZIF1|APMAP_CHICK^sp|Q5ZIF1|APMAP_CHICK^Q:464-1495,H:71-415^51.3%ID^E:2e-112^.^.	comp414337_c0_seq12|m.334564	266-1507[+]	APMAP_CHICK^APMAP_CHICK^Q:1-410,H:1-415^47.24%ID^E:3e-127^RecName: Full=Adipocyte plasma membrane-associated protein;^Eukaryota; Metazoa; Chordata; Craniata; Vertebrata; Euteleostomi; Archelosauria; Archosauria; Dinosauria; Saurischia; Theropoda; Coelurosauria; Aves; Neognathae; Galloanserae; Galliformes; Phasianidae; Phasianinae; Gallus	KEGG:gga:416715`KO:K21407
comp414364_c0_seq5	28.113	8.72785	2.18209	3.99977	6.34038e-05	0.0119159	.	.	.	.	.
comp414418_c3_seq11	27.6407	8.71032	2.0958	4.15609	3.23735e-05	0.00736812	sp|Q09225|NRF6_CAEEL^sp|Q09225|NRF6_CAEEL^Q:1514-411,H:414-800^33%ID^E:3e-53^.^.	comp414418_c3_seq11|m.334859	366-1523[-]	NRF6_CAEEL^NRF6_CAEEL^Q:4-371,H:414-800^32.9%ID^E:3e-58^RecName: Full=Nose resistant to fluoxetine protein 6;^Eukaryota; Metazoa; Ecdysozoa; Nematoda; Chromadorea; Rhabditida; Rhabditoidea; Rhabditidae; Peloderinae; Caenorhabditis	KEGG:cel:CELE_C08B11.4
comp414418_c3_seq13	33.0928	-8.05956	2.05627	-3.9195	8.87313e-05	0.0149932	sp|Q09225|NRF6_CAEEL^sp|Q09225|NRF6_CAEEL^Q:1187-411,H:533-800^32.25%ID^E:1e-30^.^.	comp414418_c3_seq13|m.334864	1938-2438[-]	NRF6_CAEEL^NRF6_CAEEL^Q:102-148,H:349-395^36.17%ID^E:2e-07^RecName: Full=Nose resistant to fluoxetine protein 6;^Eukaryota; Metazoa; Ecdysozoa; Nematoda; Chromadorea; Rhabditida; Rhabditoidea; Rhabditidae; Peloderinae; Caenorhabditis	KEGG:cel:CELE_C08B11.4
comp414484_c0_seq5	42.0819	9.31223	2.05724	4.52657	5.99486e-06	0.00220103	sp|P81431|ADHX_OCTVU^sp|P81431|ADHX_OCTVU^Q:2866-1739,H:1-376^75.53%ID^E:0^.^.	comp414484_c0_seq5|m.335293	1721-2869[-]	ADHX_OCTVU^ADHX_OCTVU^Q:2-377,H:1-376^75.53%ID^E:0^RecName: Full=Alcohol dehydrogenase class-3;^Eukaryota; Metazoa; Lophotrochozoa; Mollusca; Cephalopoda; Coleoidea; Neocoleoidea; Octopodiformes; Octopoda; Incirrata; Octopodidae; Octopus	.
comp414503_c0_seq1	149.732	-10.2386	2.0038	-5.10962	3.22814e-07	0.000234153	sp|P53351|PLK2_MOUSE^sp|P53351|PLK2_MOUSE^Q:3924-2161,H:69-677^42.53%ID^E:2e-149^.^.	comp414503_c0_seq1|m.335349	2125-4098[-]	PLK1_MOUSE^PLK1_MOUSE^Q:59-655,H:43-596^43.91%ID^E:4e-175^RecName: Full=Serine/threonine-protein kinase PLK1;^Eukaryota; Metazoa; Chordata; Craniata; Vertebrata; Euteleostomi; Mammalia; Eutheria; Euarchontoglires; Glires; Rodentia; Myomorpha; Muroidea; Muridae; Murinae; Mus; Mus	KEGG:mmu:18817`KO:K06631
comp414546_c1_seq2	22.1441	-7.48111	2.11309	-3.54037	0.000399559	0.0419935	.	.	.	.	.
comp414568_c0_seq2	36.2109	-8.18917	2.05405	-3.98685	6.69568e-05	0.0121913	sp|Q76LL6|FHOD3_MOUSE^sp|Q76LL6|FHOD3_MOUSE^Q:2192-1347,H:55-332^69.23%ID^E:2e-108^.^.	comp414568_c0_seq2|m.335584	3-5732[-]	FHOD3_MOUSE^FHOD3_MOUSE^Q:1181-1462,H:55-332^69.23%ID^E:2e-121^RecName: Full=FH1/FH2 domain-containing protein 3;^Eukaryota; Metazoa; Chordata; Craniata; Vertebrata; Euteleostomi; Mammalia; Eutheria; Euarchontoglires; Glires; Rodentia; Myomorpha; Muroidea; Muridae; Murinae; Mus; Mus	KEGG:mmu:225288
comp414697_c0_seq15	52.5242	-8.72857	2.18654	-3.99196	6.55301e-05	0.0120235	sp|Q90683|ITF2_CHICK^sp|Q90683|ITF2_CHICK^Q:2393-2163,H:8-84^76.62%ID^E:1e-29^.^.	comp414697_c0_seq15|m.336184	1767-3659[-]	ITF2_RAT^ITF2_RAT^Q:16-503,H:101-567^41.31%ID^E:4e-72^RecName: Full=Transcription factor 4;^Eukaryota; Metazoa; Chordata; Craniata; Vertebrata; Euteleostomi; Mammalia; Eutheria; Euarchontoglires; Glires; Rodentia; Myomorpha; Muroidea; Muridae; Murinae; Rattus	KEGG:rno:84382`KO:K15603
comp414697_c0_seq6	57.9923	-8.86994	1.99557	-4.44482	8.79637e-06	0.00298401	sp|Q62655|ITF2_RAT^sp|Q62655|ITF2_RAT^Q:2459-2151,H:464-567^63.46%ID^E:2e-29^.^.	comp414697_c0_seq6|m.336161	1767-4175[-]	ITF2_MOUSE^ITF2_MOUSE^Q:30-675,H:5-648^39.11%ID^E:9e-81^RecName: Full=Transcription factor 4;^Eukaryota; Metazoa; Chordata; Craniata; Vertebrata; Euteleostomi; Mammalia; Eutheria; Euarchontoglires; Glires; Rodentia; Myomorpha; Muroidea; Muridae; Murinae; Mus; Mus	KEGG:mmu:21413`KO:K15603
comp414709_c0_seq1	47.6267	9.4953	2.05813	4.61355	3.95848e-06	0.00167748	sp|P41824|YBOXH_APLCA^sp|P41824|YBOXH_APLCA^Q:113-430,H:1-115^73.04%ID^E:6e-32^.^.	comp414709_c0_seq1|m.336222	3033-3815[-]	CES2_CAEEL^CES2_CAEEL^Q:196-258,H:119-181^39.68%ID^E:9e-06^RecName: Full=Cell death specification protein 2;^Eukaryota; Metazoa; Ecdysozoa; Nematoda; Chromadorea; Rhabditida; Rhabditoidea; Rhabditidae; Peloderinae; Caenorhabditis	KEGG:cel:CELE_ZK909.4
comp414709_c0_seq11	49.2298	-8.63266	2.01752	-4.27885	1.87857e-05	0.00501805	sp|P41824|YBOXH_APLCA^sp|P41824|YBOXH_APLCA^Q:113-430,H:1-115^73.04%ID^E:5e-32^.^.	comp414709_c0_seq11|m.336250	3033-4166[-]	CES2_CAEEL^CES2_CAEEL^Q:313-375,H:119-181^39.68%ID^E:1e-05^RecName: Full=Cell death specification protein 2;^Eukaryota; Metazoa; Ecdysozoa; Nematoda; Chromadorea; Rhabditida; Rhabditoidea; Rhabditidae; Peloderinae; Caenorhabditis	KEGG:cel:CELE_ZK909.4
comp414709_c0_seq17	334.62	10.7611	2.11208	5.09504	3.48662e-07	0.000248856	sp|P41824|YBOXH_APLCA^sp|P41824|YBOXH_APLCA^Q:113-430,H:1-115^73.04%ID^E:5e-32^.^.	comp414709_c0_seq17|m.336266	3296-3670[+]	.	.
comp414810_c0_seq16	252.295	-23.3655	2.90102	-8.05423	7.99805e-16	1.27423e-12	sp|Q5M9G0|DCTD_RAT^sp|Q5M9G0|DCTD_RAT^Q:2253-1801,H:5-158^55.77%ID^E:5e-53^.^.	comp414810_c0_seq16|m.336797	1-831[+]	UROM_HUMAN^UROM_HUMAN^Q:20-154,H:12-148^36.73%ID^E:6e-15^RecName: Full=Uromodulin;^Eukaryota; Metazoa; Chordata; Craniata; Vertebrata; Euteleostomi; Mammalia; Eutheria; Euarchontoglires; Primates; Haplorrhini; Catarrhini; Hominidae; Homo	KEGG:hsa:7369`KO:K18274
comp414810_c0_seq21	46.8289	9.46647	2.05296	4.61113	4.00482e-06	0.00167748	.	.	.	.	.
comp414810_c0_seq22	31.3473	-7.98035	2.09665	-3.80624	0.000141094	0.0209707	sp|Q5M9G0|DCTD_RAT^sp|Q5M9G0|DCTD_RAT^Q:1139-687,H:5-158^55.77%ID^E:7e-55^.^.	comp414810_c0_seq22|m.336802	642-1160[-]	DCTD_RAT^DCTD_RAT^Q:8-158,H:5-158^55.77%ID^E:2e-58^RecName: Full=Deoxycytidylate deaminase;^Eukaryota; Metazoa; Chordata; Craniata; Vertebrata; Euteleostomi; Mammalia; Eutheria; Euarchontoglires; Glires; Rodentia; Myomorpha; Muroidea; Muridae; Murinae; Rattus	KEGG:rno:290741`KO:K01493
comp414810_c0_seq7	504.297	-11.9902	2.09404	-5.72587	1.02908e-08	1.19237e-05	sp|Q5M9G0|DCTD_RAT^sp|Q5M9G0|DCTD_RAT^Q:1345-893,H:5-158^55.77%ID^E:3e-54^.^.	comp414810_c0_seq7|m.336784	848-1366[-]	DCTD_RAT^DCTD_RAT^Q:8-158,H:5-158^55.77%ID^E:2e-58^RecName: Full=Deoxycytidylate deaminase;^Eukaryota; Metazoa; Chordata; Craniata; Vertebrata; Euteleostomi; Mammalia; Eutheria; Euarchontoglires; Glires; Rodentia; Myomorpha; Muroidea; Muridae; Murinae; Rattus	KEGG:rno:290741`KO:K01493
comp414816_c1_seq5	27.801	-7.8104	2.09373	-3.73038	0.000191189	0.02551	sp|Q9BXF9|TEKT3_HUMAN^sp|Q9BXF9|TEKT3_HUMAN^Q:1826-1236,H:293-489^57.87%ID^E:9e-67^.^.`sp|Q9BXF9|TEKT3_HUMAN^sp|Q9BXF9|TEKT3_HUMAN^Q:3835-3047,H:1-245^48.11%ID^E:3e-60^.^.	comp414816_c1_seq5|m.336825	3044-3835[-]	TEKT3_HUMAN^TEKT3_HUMAN^Q:1-263,H:1-245^48.11%ID^E:4e-67^RecName: Full=Tektin-3;^Eukaryota; Metazoa; Chordata; Craniata; Vertebrata; Euteleostomi; Mammalia; Eutheria; Euarchontoglires; Primates; Haplorrhini; Catarrhini; Hominidae; Homo	KEGG:hsa:64518`KO:K18630
comp414846_c0_seq7	36.9483	9.12276	2.18716	4.17106	3.03184e-05	0.00700764	.	comp414846_c0_seq7|m.336999	208-591[+]	.	.
comp414849_c1_seq3	30.627	-7.94918	2.06313	-3.85296	0.000116697	0.0181384	sp|Q6MG08|ABCF1_RAT^sp|Q6MG08|ABCF1_RAT^Q:302-946,H:624-837^70.7%ID^E:3e-91^.^.	comp414849_c1_seq3|m.337027	362-964[+]	ABCF1_RAT^ABCF1_RAT^Q:1-195,H:644-837^71.28%ID^E:3e-85^RecName: Full=ATP-binding cassette sub-family F member 1;^Eukaryota; Metazoa; Chordata; Craniata; Vertebrata; Euteleostomi; Mammalia; Eutheria; Euarchontoglires; Glires; Rodentia; Myomorpha; Muroidea; Muridae; Murinae; Rattus`ABCF1_RAT^ABCF1_RAT^Q:4-180,H:325-532^23.56%ID^E:1e-10^RecName: Full=ATP-binding cassette sub-family F member 1;^Eukar…	KEGG:rno:85493`KO:K06184
comp415009_c0_seq2	68.1954	-9.10229	2.06174	-4.41486	1.01074e-05	0.0032457	.	.	.	.	.
comp415029_c0_seq3	162.312	11.2614	1.96352	5.73534	9.73168e-09	1.14242e-05	.	.	.	.	.
comp415029_c0_seq6	69.329	-7.73599	1.86536	-4.14719	3.36575e-05	0.00752109	.	.	.	.	.
comp415047_c0_seq2	118.166	-9.8957	2.23217	-4.43323	9.28329e-06	0.00311367	sp|Q9U4L6|TO401_DROME^sp|Q9U4L6|TO401_DROME^Q:1011-730,H:254-344^51.06%ID^E:1e-25^.^.	.	.	.	.
comp415141_c0_seq1	115.687	-9.86655	1.99588	-4.94345	7.67505e-07	0.00048714	sp|Q8VI02|PP4R1_RAT^sp|Q8VI02|PP4R1_RAT^Q:720-3533,H:37-930^42.78%ID^E:0^.^.	comp415141_c0_seq1|m.338773	774-3632[+]	PP4R1_RAT^PP4R1_RAT^Q:3-920,H:57-930^43.05%ID^E:0^RecName: Full=Serine/threonine-protein phosphatase 4 regulatory subunit 1;^Eukaryota; Metazoa; Chordata; Craniata; Vertebrata; Euteleostomi; Mammalia; Eutheria; Euarchontoglires; Glires; Rodentia; Myomorpha; Muroidea; Muridae; Murinae; Rattus	KEGG:rno:140943`KO:K15424
comp415141_c0_seq2	73.1345	-9.2034	2.02825	-4.53761	5.68963e-06	0.00214185	sp|Q8VI02|PP4R1_RAT^sp|Q8VI02|PP4R1_RAT^Q:1661-4474,H:37-930^42.78%ID^E:0^.^.	comp415141_c0_seq2|m.338775	1715-4573[+]	PP4R1_RAT^PP4R1_RAT^Q:3-920,H:57-930^43.05%ID^E:0^RecName: Full=Serine/threonine-protein phosphatase 4 regulatory subunit 1;^Eukaryota; Metazoa; Chordata; Craniata; Vertebrata; Euteleostomi; Mammalia; Eutheria; Euarchontoglires; Glires; Rodentia; Myomorpha; Muroidea; Muridae; Murinae; Rattus	KEGG:rno:140943`KO:K15424
comp415154_c0_seq29	123.694	23.5958	2.85337	8.26944	1.3459e-16	5.1052e-13	.	comp415154_c0_seq29|m.338832	298-1497[+]	.	.
comp415161_c0_seq3	31.7327	-8.00211	2.14086	-3.73779	0.000185641	0.0252478	sp|P26256|ANX12_HYDVU^sp|P26256|ANX12_HYDVU^Q:2064-1129,H:3-315^36.62%ID^E:1e-51^.^.	comp415161_c0_seq3|m.338847	1123-4014[-]	ANX12_HYDVU^ANX12_HYDVU^Q:651-962,H:3-315^36.62%ID^E:1e-52^RecName: Full=Annexin-B12;^Eukaryota; Metazoa; Cnidaria; Hydrozoa; Hydroidolina; Anthoathecata; Aplanulata; Hydridae; Hydra`ANX12_HYDVU^ANX12_HYDVU^Q:254-560,H:3-313^25.63%ID^E:9e-17^RecName: Full=Annexin-B12;^Eukaryota; Metazoa; Cnidaria; Hydrozoa; Hydroidolina; Anthoathecata; Aplanulata; Hydridae; Hydra	KEGG:hmg:100203975`KO:K17095
comp415167_c0_seq2	91.1631	-9.52296	2.00301	-4.75433	1.99108e-06	0.000997981	sp|O54774|AP3D1_MOUSE^sp|O54774|AP3D1_MOUSE^Q:101-2560,H:1-817^70.62%ID^E:0^.^.`sp|O54774|AP3D1_MOUSE^sp|O54774|AP3D1_MOUSE^Q:3131-3838,H:962-1196^52.12%ID^E:6e-70^.^.	comp415167_c0_seq2|m.338965	2-3844[+]	AP3D1_MOUSE^AP3D1_MOUSE^Q:34-853,H:1-817^70.62%ID^E:0^RecName: Full=AP-3 complex subunit delta-1;^Eukaryota; Metazoa; Chordata; Craniata; Vertebrata; Euteleostomi; Mammalia; Eutheria; Euarchontoglires; Glires; Rodentia; Myomorpha; Muroidea; Muridae; Murinae; Mus; Mus	KEGG:mmu:11776`KO:K12396
comp415204_c0_seq3	22.6756	-7.51344	2.12309	-3.53892	0.000401772	0.0421378	.	.	.	.	.
comp415244_c0_seq26	34.3301	9.0169	2.14095	4.21164	2.53525e-05	0.00611325	.	comp415244_c0_seq26|m.339307	634-1233[-]	.	.
comp415301_c0_seq3	29.6253	6.56555	1.82519	3.59719	0.000321678	0.0361	sp|O80668|AVT1A_ARATH^sp|O80668|AVT1A_ARATH^Q:490-1689,H:160-532^24.33%ID^E:6e-22^.^.	comp415301_c0_seq3|m.339543	415-1728[+]	AVT1A_ARATH^AVT1A_ARATH^Q:26-425,H:160-532^24.33%ID^E:5e-23^RecName: Full=Amino acid transporter AVT1A {ECO:0000305};^Eukaryota; Viridiplantae; Streptophyta; Embryophyta; Tracheophyta; Spermatophyta; Magnoliophyta; eudicotyledons; Gunneridae; Pentapetalae; rosids; malvids; Brassicales; Brassicaceae; Camelineae; Arabidopsis	.
comp415369_c0_seq10	26.5291	-7.74041	2.08904	-3.70525	0.000211186	0.0273463	.	.	.	.	.
comp415401_c1_seq5	30.5564	-7.94769	2.14559	-3.70419	0.000212066	0.0274204	.	comp415401_c1_seq5|m.339984	384-1817[+]	.	.
comp415426_c2_seq19	516.336	-25.014	2.95169	-8.47446	2.36173e-17	2.02878e-13	sp|Q16819|MEP1A_HUMAN^sp|Q16819|MEP1A_HUMAN^Q:3069-1960,H:62-431^26.61%ID^E:1e-23^.^.	comp415426_c2_seq19|m.340148	1951-3129[-]	MEP1A_HUMAN^MEP1A_HUMAN^Q:21-390,H:62-431^26.99%ID^E:2e-26^RecName: Full=Meprin A subunit alpha;^Eukaryota; Metazoa; Chordata; Craniata; Vertebrata; Euteleostomi; Mammalia; Eutheria; Euarchontoglires; Primates; Haplorrhini; Catarrhini; Hominidae; Homo	KEGG:hsa:4224`KO:K01395
comp415470_c0_seq3	28.1701	8.73403	2.0819	4.19522	2.72608e-05	0.00653806	sp|Q17R09|PRP16_BOVIN^sp|Q17R09|PRP16_BOVIN^Q:3973-896,H:194-1227^70.74%ID^E:0^.^.	comp415470_c0_seq3|m.340395	893-4612[-]	PRP16_BOVIN^PRP16_BOVIN^Q:9-1239,H:6-1227^65.36%ID^E:0^RecName: Full=Pre-mRNA-splicing factor ATP-dependent RNA helicase PRP16;^Eukaryota; Metazoa; Chordata; Craniata; Vertebrata; Euteleostomi; Mammalia; Eutheria; Laurasiatheria; Cetartiodactyla; Ruminantia; Pecora; Bovidae; Bovinae; Bos	KEGG:bta:520046`KO:K12815
comp415470_c0_seq9	24.7988	-7.646	2.12284	-3.60179	0.000316039	0.0357369	.	.	.	.	.
comp415672_c1_seq1	24.1218	8.511	2.10246	4.04812	5.16305e-05	0.0104217	sp|O61998|HSP90_BRUPA^sp|O61998|HSP90_BRUPA^Q:1976-756,H:272-678^82.8%ID^E:0^.^.`sp|O61998|HSP90_BRUPA^sp|O61998|HSP90_BRUPA^Q:2798-2178,H:3-210^80.29%ID^E:3e-94^.^.	comp415672_c1_seq1|m.341493	717-2819[-]	HS90B_CHICK^HS90B_CHICK^Q:1-689,H:1-690^80.61%ID^E:0^RecName: Full=Heat shock cognate protein HSP 90-beta;^Eukaryota; Metazoa; Chordata; Craniata; Vertebrata; Euteleostomi; Archelosauria; Archosauria; Dinosauria; Saurischia; Theropoda; Coelurosauria; Aves; Neognathae; Galloanserae; Galliformes; Phasianidae; Phasianinae; Gallus	KEGG:gga:396188`KO:K04079
comp415672_c1_seq4	31.7503	-7.99992	2.05969	-3.88404	0.000102735	0.016818	sp|O61998|HSP90_BRUPA^sp|O61998|HSP90_BRUPA^Q:2001-781,H:272-678^82.8%ID^E:0^.^.`sp|O61998|HSP90_BRUPA^sp|O61998|HSP90_BRUPA^Q:2823-2203,H:3-210^80.29%ID^E:3e-94^.^.	comp415672_c1_seq4|m.341494	652-2844[-]	HS90B_CHICK^HS90B_CHICK^Q:1-689,H:1-690^80.61%ID^E:0^RecName: Full=Heat shock cognate protein HSP 90-beta;^Eukaryota; Metazoa; Chordata; Craniata; Vertebrata; Euteleostomi; Archelosauria; Archosauria; Dinosauria; Saurischia; Theropoda; Coelurosauria; Aves; Neognathae; Galloanserae; Galliformes; Phasianidae; Phasianinae; Gallus	KEGG:gga:396188`KO:K04079
comp415675_c0_seq2	16.5395	7.9708	2.20258	3.61885	0.00029592	0.0343451	sp|O60662|KLH41_HUMAN^sp|O60662|KLH41_HUMAN^Q:724-2487,H:18-605^26.28%ID^E:1e-59^.^.	comp415675_c0_seq2|m.341520	694-2523[+]	KLH41_HUMAN^KLH41_HUMAN^Q:11-598,H:18-605^26.28%ID^E:4e-65^RecName: Full=Kelch-like protein 41;^Eukaryota; Metazoa; Chordata; Craniata; Vertebrata; Euteleostomi; Mammalia; Eutheria; Euarchontoglires; Primates; Haplorrhini; Catarrhini; Hominidae; Homo	KEGG:hsa:10324`KO:K10473
comp415684_c0_seq6	30.3399	-7.93386	2.07511	-3.82336	0.000131648	0.0198737	sp|Q0IHV2|LIN54_XENTR^sp|Q0IHV2|LIN54_XENTR^Q:1046-2317,H:333-733^52.14%ID^E:1e-103^.^.	comp415684_c0_seq6|m.341551	2-2359[+]	LIN54_XENTR^LIN54_XENTR^Q:349-772,H:333-733^53.41%ID^E:9e-128^RecName: Full=Protein lin-54 homolog;^Eukaryota; Metazoa; Chordata; Craniata; Vertebrata; Euteleostomi; Amphibia; Batrachia; Anura; Pipoidea; Pipidae; Xenopodinae; Xenopus; Silurana	KEGG:xtr:780045
comp415700_c0_seq2	23.3077	-7.55207	2.15748	-3.50041	0.00046454	0.046256	sp|Q9P0U4|CXXC1_HUMAN^sp|Q9P0U4|CXXC1_HUMAN^Q:1031-1846,H:374-647^61.45%ID^E:4e-117^.^.	comp415700_c0_seq2|m.341775	176-1873[+]	CXXC1_HUMAN^CXXC1_HUMAN^Q:16-557,H:28-647^44.6%ID^E:1e-167^RecName: Full=CXXC-type zinc finger protein 1;^Eukaryota; Metazoa; Chordata; Craniata; Vertebrata; Euteleostomi; Mammalia; Eutheria; Euarchontoglires; Primates; Haplorrhini; Catarrhini; Hominidae; Homo	KEGG:hsa:30827`KO:K14960
comp415728_c0_seq4	16.8518	7.98794	2.25596	3.54082	0.00039888	0.0419935	.	.	.	.	.
comp415767_c0_seq15	27.2713	8.69137	2.10568	4.12758	3.66603e-05	0.00801657	sp|Q5F450|PAN2_CHICK^sp|Q5F450|PAN2_CHICK^Q:1005-2636,H:651-1178^51.08%ID^E:5e-172^.^.	comp415767_c0_seq15|m.342058	1023-2681[+]	PAN2_CHICK^PAN2_CHICK^Q:11-538,H:667-1178^51.86%ID^E:0^RecName: Full=PAB-dependent poly(A)-specific ribonuclease subunit PAN2 {ECO:0000255|HAMAP-Rule:MF_03182};^Eukaryota; Metazoa; Chordata; Craniata; Vertebrata; Euteleostomi; Archelosauria; Archosauria; Dinosauria; Saurischia; Theropoda; Coelurosauria; Aves; Neognathae; Galloanserae; Galliformes; Phasianidae; Phasianinae; Gallus	KEGG:gga:429172`KO:K12571
comp415801_c2_seq2	38.1578	-8.266	2.03297	-4.06597	4.78337e-05	0.00981064	sp|Q55EX9|Y8948_DICDI^sp|Q55EX9|Y8948_DICDI^Q:1929-1243,H:22-239^29.61%ID^E:1e-21^.^.	comp415801_c2_seq2|m.342221	1162-1971[-]	Y8948_DICDI^Y8948_DICDI^Q:15-243,H:22-239^29.61%ID^E:2e-23^RecName: Full=Putative methyltransferase DDB_G0268948;^Eukaryota; Amoebozoa; Mycetozoa; Dictyosteliida; Dictyostelium	KEGG:ddi:DDB_G0268948
comp415820_c0_seq2	162.882	-10.3598	1.95624	-5.29577	1.18517e-07	0.000103665	sp|Q91WM2|HDHD5_MOUSE^sp|Q91WM2|HDHD5_MOUSE^Q:4788-3607,H:44-417^49.5%ID^E:6e-115^.^.	comp415820_c0_seq2|m.342289	3598-4875[-]	HDHD5_MOUSE^HDHD5_MOUSE^Q:30-423,H:44-417^49.5%ID^E:4e-125^RecName: Full=Haloacid dehalogenase-like hydrolase domain-containing 5 {ECO:0000312|MGI:MGI:2136976};^Eukaryota; Metazoa; Chordata; Craniata; Vertebrata; Euteleostomi; Mammalia; Eutheria; Euarchontoglires; Glires; Rodentia; Myomorpha; Muroidea; Muridae; Murinae; Mus; Mus	KEGG:mmu:214932
comp415822_c0_seq18	28.9042	-7.86741	2.13552	-3.68408	0.000229531	0.0289241	sp|D3ZR10|DCDC2_RAT^sp|D3ZR10|DCDC2_RAT^Q:2301-1168,H:5-352^28.17%ID^E:3e-24^.^.	comp415822_c0_seq18|m.342314	277-2310[-]	DCDC2_RAT^DCDC2_RAT^Q:4-381,H:5-352^28.17%ID^E:5e-25^RecName: Full=Doublecortin domain-containing protein 2;^Eukaryota; Metazoa; Chordata; Craniata; Vertebrata; Euteleostomi; Mammalia; Eutheria; Euarchontoglires; Glires; Rodentia; Myomorpha; Muroidea; Muridae; Murinae; Rattus	KEGG:rno:291130
comp415822_c0_seq24	19.946	8.24385	2.31404	3.56253	0.000367292	0.0399213	sp|D3ZR10|DCDC2_RAT^sp|D3ZR10|DCDC2_RAT^Q:2271-1168,H:5-352^28.35%ID^E:2e-22^.^.	comp415822_c0_seq24|m.342322	277-2280[-]	DCDC2_RAT^DCDC2_RAT^Q:4-371,H:5-352^28.35%ID^E:2e-23^RecName: Full=Doublecortin domain-containing protein 2;^Eukaryota; Metazoa; Chordata; Craniata; Vertebrata; Euteleostomi; Mammalia; Eutheria; Euarchontoglires; Glires; Rodentia; Myomorpha; Muroidea; Muridae; Murinae; Rattus	KEGG:rno:291130
comp415920_c1_seq5	26.4354	8.64401	2.08639	4.14304	3.42725e-05	0.0075874	sp|Q95M17|CHIA_BOVIN^sp|Q95M17|CHIA_BOVIN^Q:17-1174,H:1-387^46.67%ID^E:7e-126^.^.	comp415920_c1_seq5|m.342659	2-1693[+]	CHIA_MOUSE^CHIA_MOUSE^Q:19-411,H:16-407^45.82%ID^E:2e-127^RecName: Full=Acidic mammalian chitinase;^Eukaryota; Metazoa; Chordata; Craniata; Vertebrata; Euteleostomi; Mammalia; Eutheria; Euarchontoglires; Glires; Rodentia; Myomorpha; Muroidea; Muridae; Murinae; Mus; Mus	KEGG:mmu:81600`KO:K01183
comp415963_c1_seq4	34.9364	-8.1408	2.1431	-3.79861	0.000145512	0.0213036	.	.	.	.	.
comp416081_c0_seq6	244.852	11.8546	1.97834	5.99218	2.07041e-09	2.67707e-06	sp|B5X4E0|CALUB_SALSA^sp|B5X4E0|CALUB_SALSA^Q:1334-2185,H:35-316^44.76%ID^E:3e-63^.^.	comp416081_c0_seq6|m.343316	1271-2188[+]	CALUB_SALSA^CALUB_SALSA^Q:4-305,H:3-316^42.77%ID^E:1e-73^RecName: Full=Calumenin-B;^Eukaryota; Metazoa; Chordata; Craniata; Vertebrata; Euteleostomi; Actinopterygii; Neopterygii; Teleostei; Protacanthopterygii; Salmoniformes; Salmonidae; Salmoninae; Salmo	KEGG:sasa:106573432
comp416098_c0_seq10	124.216	-9.96897	1.97125	-5.05719	4.25484e-07	0.00029427	sp|Q99700|ATX2_HUMAN^sp|Q99700|ATX2_HUMAN^Q:3501-2776,H:260-499^45.02%ID^E:4e-46^.^.	comp416098_c0_seq10|m.343354	967-3645[-]	ATX2_HUMAN^ATX2_HUMAN^Q:49-292,H:260-501^44.88%ID^E:9e-60^RecName: Full=Ataxin-2;^Eukaryota; Metazoa; Chordata; Craniata; Vertebrata; Euteleostomi; Mammalia; Eutheria; Euarchontoglires; Primates; Haplorrhini; Catarrhini; Hominidae; Homo	KEGG:hsa:6311
comp416135_c1_seq5	24.9121	-7.65028	2.09234	-3.65633	0.000255855	0.0314778	.	.	.	.	.
comp416210_c0_seq8	29.1336	8.781	2.10252	4.17641	2.9614e-05	0.00694077	sp|P00377|DYR_PIG^sp|P00377|DYR_PIG^Q:155-565,H:46-184^49.29%ID^E:1e-37^.^.`sp|P00377|DYR_PIG^sp|P00377|DYR_PIG^Q:596-1135,H:3-182^38.71%ID^E:3e-30^.^.	comp416210_c0_seq8|m.343878	173-1162[+]	DYR_PIG^DYR_PIG^Q:1-131,H:52-184^48.51%ID^E:2e-35^RecName: Full=Dihydrofolate reductase;^Eukaryota; Metazoa; Chordata; Craniata; Vertebrata; Euteleostomi; Mammalia; Eutheria; Laurasiatheria; Cetartiodactyla; Suina; Suidae; Sus`DYR_PIG^DYR_PIG^Q:142-321,H:3-182^38.71%ID^E:8e-31^RecName: Full=Dihydrofolate reductase;^Eukaryota; Metazoa; Chordata; Craniata; Vertebrata; Euteleostomi; Mammalia; Euther…	.
comp416238_c1_seq5	87.9593	-9.4717	2.08564	-4.54139	5.58855e-06	0.00213106	sp|Q9Y4L5|RN115_HUMAN^sp|Q9Y4L5|RN115_HUMAN^Q:2738-1968,H:18-278^42.07%ID^E:2e-55^.^.	comp416238_c1_seq5|m.343959	1863-2804[-]	RN115_HUMAN^RN115_HUMAN^Q:23-279,H:18-278^43.37%ID^E:3e-62^RecName: Full=E3 ubiquitin-protein ligase RNF115 {ECO:0000305};^Eukaryota; Metazoa; Chordata; Craniata; Vertebrata; Euteleostomi; Mammalia; Eutheria; Euarchontoglires; Primates; Haplorrhini; Catarrhini; Hominidae; Homo	KEGG:hsa:27246`KO:K11982
comp416247_c0_seq1	28.2418	-7.83239	2.07653	-3.77186	0.000162034	0.0229404	sp|C3YWU0|FUCO_BRAFL^sp|C3YWU0|FUCO_BRAFL^Q:217-1521,H:17-448^54.34%ID^E:9e-167^.^.	comp416247_c0_seq1|m.344036	79-1533[+]	FUCO_BRAFL^FUCO_BRAFL^Q:47-481,H:17-448^54.34%ID^E:9e-174^RecName: Full=Alpha-L-fucosidase;^Eukaryota; Metazoa; Chordata; Cephalochordata; Branchiostomidae; Branchiostoma	KEGG:bfo:BRAFLDRAFT_56888`KO:K01206
comp416375_c0_seq3	23.6001	8.48177	2.11302	4.01404	5.96877e-05	0.0115159	.	.	.	.	.
comp416437_c1_seq2	22.9318	8.43263	2.38168	3.54063	0.000399177	0.0419935	.	comp416437_c1_seq2|m.344767	2946-3773[-]	.	.
comp416477_c0_seq8	69.4063	10.0377	2.77626	3.61554	0.000299719	0.034453	sp|F1Q4S1|ATP9B_DANRE^sp|F1Q4S1|ATP9B_DANRE^Q:385-3129,H:230-1124^68.84%ID^E:0^.^.	comp416477_c0_seq8|m.344995	703-3132[+]	ATP9B_BOVIN^ATP9B_BOVIN^Q:4-809,H:327-1135^72.19%ID^E:0^RecName: Full=Probable phospholipid-transporting ATPase IIB;^Eukaryota; Metazoa; Chordata; Craniata; Vertebrata; Euteleostomi; Mammalia; Eutheria; Laurasiatheria; Cetartiodactyla; Ruminantia; Pecora; Bovidae; Bovinae; Bos	KEGG:bta:510301`KO:K01530
comp416478_c0_seq2	33.953	9.00208	2.08447	4.31865	1.56987e-05	0.00441549	.	.	.	.	.
comp416484_c1_seq11	20.5477	8.28262	2.14426	3.8627	0.000112141	0.0177393	sp|O43704|ST1B1_HUMAN^sp|O43704|ST1B1_HUMAN^Q:359-1189,H:20-292^34.36%ID^E:1e-39^.^.	comp416484_c1_seq11|m.345020	176-1201[+]	ST1B1_HUMAN^ST1B1_HUMAN^Q:62-341,H:20-295^34.35%ID^E:2e-41^RecName: Full=Sulfotransferase family cytosolic 1B member 1;^Eukaryota; Metazoa; Chordata; Craniata; Vertebrata; Euteleostomi; Mammalia; Eutheria; Euarchontoglires; Primates; Haplorrhini; Catarrhini; Hominidae; Homo	KEGG:hsa:27284`KO:K01025
comp416484_c1_seq3	41.0555	9.28067	2.04802	4.53154	5.85558e-06	0.00218274	sp|Q3T0Y3|ST1B1_BOVIN^sp|Q3T0Y3|ST1B1_BOVIN^Q:2141-2971,H:20-292^37.19%ID^E:3e-43^.^.	comp416484_c1_seq3|m.345012	2051-2983[+]	ST1B1_BOVIN^ST1B1_BOVIN^Q:31-310,H:20-295^37.29%ID^E:7e-47^RecName: Full=Sulfotransferase family cytosolic 1B member 1;^Eukaryota; Metazoa; Chordata; Craniata; Vertebrata; Euteleostomi; Mammalia; Eutheria; Laurasiatheria; Cetartiodactyla; Ruminantia; Pecora; Bovidae; Bovinae; Bos	KEGG:bta:521920`KO:K01025
comp416484_c1_seq9	37.7775	-8.25262	2.05907	-4.00794	6.12519e-05	0.0116769	sp|O43704|ST1B1_HUMAN^sp|O43704|ST1B1_HUMAN^Q:359-1189,H:20-292^34.36%ID^E:1e-39^.^.	comp416484_c1_seq9|m.345017	176-1201[+]	ST1B1_HUMAN^ST1B1_HUMAN^Q:62-341,H:20-295^34.35%ID^E:2e-41^RecName: Full=Sulfotransferase family cytosolic 1B member 1;^Eukaryota; Metazoa; Chordata; Craniata; Vertebrata; Euteleostomi; Mammalia; Eutheria; Euarchontoglires; Primates; Haplorrhini; Catarrhini; Hominidae; Homo	KEGG:hsa:27284`KO:K01025
comp416583_c0_seq8	1016.85	-4.87271	1.22523	-3.97699	6.97936e-05	0.0125541	sp|P20397|NUCL_XENLA^sp|P20397|NUCL_XENLA^Q:420-959,H:320-486^34.81%ID^E:5e-26^.^.	comp416583_c0_seq8|m.345289	390-1205[+]	NUCL_XENLA^NUCL_XENLA^Q:11-190,H:320-486^36.46%ID^E:2e-29^RecName: Full=Nucleolin;^Eukaryota; Metazoa; Chordata; Craniata; Vertebrata; Euteleostomi; Amphibia; Batrachia; Anura; Pipoidea; Pipidae; Xenopodinae; Xenopus; Xenopus`NUCL_XENLA^NUCL_XENLA^Q:14-193,H:413-579^32.78%ID^E:8e-19^RecName: Full=Nucleolin;^Eukaryota; Metazoa; Chordata; Craniata; Vertebrata; Euteleostomi; Amphibia; Batrachia; Anu…	.
comp416591_c0_seq3	60.055	-8.92158	2.11015	-4.22794	2.35843e-05	0.00582866	.	comp416591_c0_seq3|m.345489	1265-1735[-]	Y1388_SYNY3^Y1388_SYNY3^Q:15-153,H:6-154^26%ID^E:5e-12^RecName: Full=Universal stress protein Sll1388;^Bacteria; Cyanobacteria; Synechococcales; Merismopediaceae; Synechocystis	KEGG:syn:sll1388
comp416685_c0_seq17	67.1889	-7.5672	1.90946	-3.96301	7.40117e-05	0.0129984	sp|P37397|CNN3_RAT^sp|P37397|CNN3_RAT^Q:427-1287,H:11-282^34.77%ID^E:1e-33^.^.	comp416685_c0_seq17|m.345829	457-1560[+]	CNN3_RAT^CNN3_RAT^Q:1-277,H:20-282^37.68%ID^E:2e-43^RecName: Full=Calponin-3;^Eukaryota; Metazoa; Chordata; Craniata; Vertebrata; Euteleostomi; Mammalia; Eutheria; Euarchontoglires; Glires; Rodentia; Myomorpha; Muroidea; Muridae; Murinae; Rattus`CNN3_RAT^CNN3_RAT^Q:236-342,H:164-269^46.73%ID^E:6e-14^RecName: Full=Calponin-3;^Eukaryota; Metazoa; Chordata; Craniata; Vertebrata; Euteleostomi; Mammal…	KEGG:rno:54321
comp416792_c0_seq39	60.5218	9.83712	2.83076	3.47508	0.000510699	0.0494433	.	.	.	.	.
comp416822_c0_seq1	256.274	10.2276	2.65495	3.85228	0.000117023	0.0181575	sp|P48918|NU5M_ALBCA^sp|P48918|NU5M_ALBCA^Q:2771-1203,H:3-522^38.21%ID^E:3e-77^.^.	.	.	.	.
comp416922_c0_seq2	97.1801	-23.0884	2.84825	-8.10617	5.22406e-16	9.70043e-13	sp|Q8NBS3|S4A11_HUMAN^sp|Q8NBS3|S4A11_HUMAN^Q:7053-4675,H:56-891^44.8%ID^E:0^.^.	comp416922_c0_seq2|m.347192	4687-7485[-]	S4A11_HUMAN^S4A11_HUMAN^Q:142-931,H:53-887^44.39%ID^E:0^RecName: Full=Sodium bicarbonate transporter-like protein 11;^Eukaryota; Metazoa; Chordata; Craniata; Vertebrata; Euteleostomi; Mammalia; Eutheria; Euarchontoglires; Primates; Haplorrhini; Catarrhini; Hominidae; Homo	KEGG:hsa:83959`KO:K13862
comp416943_c0_seq4	32.2943	-8.02243	2.21776	-3.61735	0.000297634	0.0343522	sp|P97265|GBA3_CAVPO^sp|P97265|GBA3_CAVPO^Q:397-1581,H:71-465^47.36%ID^E:3e-123^.^.	comp416943_c0_seq4|m.347279	376-1593[+]	LPH_RABIT^LPH_RABIT^Q:6-404,H:1440-1841^50%ID^E:1e-133^RecName: Full=Lactase-phlorizin hydrolase;^Eukaryota; Metazoa; Chordata; Craniata; Vertebrata; Euteleostomi; Mammalia; Eutheria; Euarchontoglires; Glires; Lagomorpha; Leporidae; Oryctolagus`LPH_RABIT^LPH_RABIT^Q:5-403,H:966-1363^49.25%ID^E:3e-125^RecName: Full=Lactase-phlorizin hydrolase;^Eukaryota; Metazoa; Chordata; Craniata; Vertebrata; Eu…	KEGG:ocu:100009256`KO:K01229
comp417010_c0_seq12	128.843	10.9276	2.39204	4.56832	4.91638e-06	0.00194947	.	.	.	.	.
comp417010_c0_seq16	100.281	23.2971	2.84398	8.19174	2.57469e-16	6.38079e-13	.	comp417010_c0_seq16|m.347495	112-690[-]	.	.
comp417151_c1_seq18	42.9231	-8.43768	2.26249	-3.72938	0.000191954	0.0255174	.	comp417151_c1_seq18|m.348248	3169-3501[-]	.	.
comp417233_c0_seq13	77.6907	-21.4594	2.84074	-7.55417	4.21524e-14	5.69811e-11	sp|Q95LN2|CFA70_MACFA^sp|Q95LN2|CFA70_MACFA^Q:93-2306,H:11-765^46.43%ID^E:0^.^.`sp|Q95LN2|CFA70_MACFA^sp|Q95LN2|CFA70_MACFA^Q:2967-3392,H:868-1009^69.72%ID^E:3e-45^.^.	comp417233_c0_seq13|m.348647	4442-5383[-]	TYDP1_RAT^TYDP1_RAT^Q:1-310,H:297-608^53.04%ID^E:6e-111^RecName: Full=Tyrosyl-DNA phosphodiesterase 1;^Eukaryota; Metazoa; Chordata; Craniata; Vertebrata; Euteleostomi; Mammalia; Eutheria; Euarchontoglires; Glires; Rodentia; Myomorpha; Muroidea; Muridae; Murinae; Rattus	KEGG:rno:314380`KO:K10862
comp417297_c0_seq1	39.8856	-8.32793	2.08916	-3.98626	6.71218e-05	0.0121965	sp|P84104|SRSF3_MOUSE^sp|P84104|SRSF3_MOUSE^Q:123-383,H:8-94^66.67%ID^E:4e-31^.^.	comp417297_c0_seq1|m.349145	96-569[+]	SRSF3_MOUSE^SRSF3_MOUSE^Q:10-99,H:8-97^65.56%ID^E:6e-35^RecName: Full=Serine/arginine-rich splicing factor 3;^Eukaryota; Metazoa; Chordata; Craniata; Vertebrata; Euteleostomi; Mammalia; Eutheria; Euarchontoglires; Glires; Rodentia; Myomorpha; Muroidea; Muridae; Murinae; Mus; Mus	KEGG:mmu:20383`KO:K12892
comp417318_c0_seq4	25.7055	-7.69622	2.08704	-3.68762	0.000226361	0.0287146	.	comp417318_c0_seq4|m.349366	2208-2771[+]	.	.
comp417364_c0_seq2	53.0802	9.65049	2.01288	4.79437	1.63186e-06	0.000846461	sp|Q56A18|SMCE1_RAT^sp|Q56A18|SMCE1_RAT^Q:2780-2049,H:44-267^54.1%ID^E:1e-57^.^.	comp417364_c0_seq2|m.349609	1086-2708[-]	SMCE1_RAT^SMCE1_RAT^Q:1-237,H:68-277^50.63%ID^E:1e-64^RecName: Full=SWI/SNF-related matrix-associated actin-dependent regulator of chromatin subfamily E member 1;^Eukaryota; Metazoa; Chordata; Craniata; Vertebrata; Euteleostomi; Mammalia; Eutheria; Euarchontoglires; Glires; Rodentia; Myomorpha; Muroidea; Muridae; Murinae; Rattus	KEGG:rno:303518`KO:K11651
comp417376_c0_seq11	78.9157	10.2235	2.08936	4.89313	9.92462e-07	0.000594265	.	.	.	.	.
comp417416_c1_seq19	18.7559	8.14659	2.1584	3.77436	0.000160419	0.0228773	.	comp417416_c1_seq19|m.349912	152-937[+]	.	.
comp417546_c0_seq2	66.6162	-9.06989	1.98522	-4.56871	4.90734e-06	0.00194947	sp|P48545|KCNJ5_MOUSE^sp|P48545|KCNJ5_MOUSE^Q:2709-1573,H:1-370^33.77%ID^E:3e-74^.^.	comp417546_c0_seq2|m.350594	1360-2709[-]	KCNJ6_RAT^KCNJ6_RAT^Q:57-381,H:59-377^37.54%ID^E:7e-83^RecName: Full=G protein-activated inward rectifier potassium channel 2;^Eukaryota; Metazoa; Chordata; Craniata; Vertebrata; Euteleostomi; Mammalia; Eutheria; Euarchontoglires; Glires; Rodentia; Myomorpha; Muroidea; Muridae; Murinae; Rattus	KEGG:rno:25743`KO:K05000
comp417546_c0_seq4	24.9578	8.56311	2.11151	4.05545	5.00379e-05	0.0101459	.	.	.	.	.
comp417596_c0_seq4	25.8188	-7.70041	2.11433	-3.642	0.000270525	0.0327486	sp|Q8T6B9|PUF68_DROME^sp|Q8T6B9|PUF68_DROME^Q:489-262,H:127-202^75%ID^E:5e-33^.^.	comp417596_c0_seq4|m.350855	1039-1446[-]	PU60B_DANRE^PU60B_DANRE^Q:65-135,H:5-87^51.14%ID^E:1e-15^RecName: Full=Poly(U)-binding-splicing factor PUF60-B;^Eukaryota; Metazoa; Chordata; Craniata; Vertebrata; Euteleostomi; Actinopterygii; Neopterygii; Teleostei; Ostariophysi; Cypriniformes; Cyprinidae; Danio	KEGG:dre:415211
comp417606_c0_seq4	74.0639	-9.22148	2.4598	-3.74887	0.00017763	0.0244724	.	comp417606_c0_seq4|m.350925	1795-3873[-]	.	.
comp417680_c0_seq18	28.3627	-7.83626	2.09414	-3.74199	0.000182571	0.0250209	.	comp417680_c0_seq18|m.351286	341-1477[+]	.	.
comp417773_c0_seq3	62.3191	9.88304	2.06063	4.79613	1.61757e-06	0.000846461	.	comp417773_c0_seq3|m.351881	2400-3440[-]	RBP2A_PLAF7^RBP2A_PLAF7^Q:166-262,H:2748-2844^33.33%ID^E:1e-05^RecName: Full=Reticulocyte-binding protein 2 homolog a {ECO:0000312|EMBL:CAD52492.1};^Eukaryota; Alveolata; Apicomplexa; Aconoidasida; Haemosporida; Plasmodiidae; Plasmodium; Plasmodium (Laverania)	KEGG:pfa:PF13_0198`KO:K13849
comp417773_c0_seq6	76.2756	-6.99011	1.671	-4.18318	2.87457e-05	0.0068309	.	comp417773_c0_seq6|m.351887	2400-3380[-]	RBP2A_PLAF7^RBP2A_PLAF7^Q:140-242,H:2742-2844^31.43%ID^E:1e-05^RecName: Full=Reticulocyte-binding protein 2 homolog a {ECO:0000312|EMBL:CAD52492.1};^Eukaryota; Alveolata; Apicomplexa; Aconoidasida; Haemosporida; Plasmodiidae; Plasmodium; Plasmodium (Laverania)`RBP2A_PLAF7^RBP2A_PLAF7^Q:140-239,H:2764-2863^31.13%ID^E:1e-05^RecName: Full=Reticulocyte-binding protein 2 homolog a {ECO:0000312|EMBL:CA…	KEGG:pfa:PF13_0198`KO:K13849
comp417783_c0_seq4	26.4601	7.11398	1.95517	3.63855	0.000274183	0.0330122	.	.	.	.	.
comp417827_c1_seq3	26.781	-7.75506	2.07963	-3.72905	0.0001922	0.0255174	sp|Q9VN14|CONT_DROME^sp|Q9VN14|CONT_DROME^Q:15-2081,H:673-1355^36.82%ID^E:1e-115^.^.	comp417827_c1_seq3|m.352143	3594-4841[-]	RAD21_BOVIN^RAD21_BOVIN^Q:70-252,H:292-482^45.45%ID^E:2e-34^RecName: Full=Double-strand-break repair protein rad21 homolog;^Eukaryota; Metazoa; Chordata; Craniata; Vertebrata; Euteleostomi; Mammalia; Eutheria; Laurasiatheria; Cetartiodactyla; Ruminantia; Pecora; Bovidae; Bovinae; Bos	KEGG:bta:540966`KO:K06670
comp417827_c1_seq5	30.1866	8.83521	2.06582	4.27685	1.89559e-05	0.00504217	sp|Q8IWV2|CNTN4_HUMAN^sp|Q8IWV2|CNTN4_HUMAN^Q:827-2188,H:553-987^31.95%ID^E:9e-80^.^.`sp|Q8IWV2|CNTN4_HUMAN^sp|Q8IWV2|CNTN4_HUMAN^Q:3-707,H:324-552^34.73%ID^E:9e-80^.^.	comp417827_c1_seq5|m.352150	3-719[+]	CNTN6_HUMAN^CNTN6_HUMAN^Q:3-235,H:328-554^36.32%ID^E:2e-42^RecName: Full=Contactin-6;^Eukaryota; Metazoa; Chordata; Craniata; Vertebrata; Euteleostomi; Mammalia; Eutheria; Euarchontoglires; Primates; Haplorrhini; Catarrhini; Hominidae; Homo`CNTN6_HUMAN^CNTN6_HUMAN^Q:8-201,H:243-421^27.55%ID^E:1e-11^RecName: Full=Contactin-6;^Eukaryota; Metazoa; Chordata; Craniata; Vertebrata; Euteleostomi; Mammal…	KEGG:hsa:27255`KO:K06764
comp417832_c0_seq5	24.2724	-7.61449	2.10993	-3.60889	0.000307512	0.035039	sp|P09957|YELL_DROME^sp|P09957|YELL_DROME^Q:2390-1350,H:29-371^26.94%ID^E:1e-25^.^.	comp417832_c0_seq5|m.352167	1146-2471[-]	YELL_DROSI^YELL_DROSI^Q:28-374,H:29-371^26.94%ID^E:1e-26^RecName: Full=Protein yellow;^Eukaryota; Metazoa; Ecdysozoa; Arthropoda; Hexapoda; Insecta; Pterygota; Neoptera; Holometabola; Diptera; Brachycera; Muscomorpha; Ephydroidea; Drosophilidae; Drosophila; Sophophora	KEGG:dsi:Dsimw501_GD24705
comp417973_c1_seq2	23.5143	-7.56937	2.13294	-3.5488	0.000386993	0.0413755	sp|Q9NBX4|RTXE_DROME^sp|Q9NBX4|RTXE_DROME^Q:343-3021,H:2-834^24.24%ID^E:3e-30^.^.	comp417973_c1_seq2|m.352784	187-3822[+]	RTJK_DROME^RTJK_DROME^Q:60-990,H:11-900^23.73%ID^E:4e-35^RecName: Full=RNA-directed DNA polymerase from mobile element jockey;^Eukaryota; Metazoa; Ecdysozoa; Arthropoda; Hexapoda; Insecta; Pterygota; Neoptera; Holometabola; Diptera; Brachycera; Muscomorpha; Ephydroidea; Drosophilidae; Drosophila; Sophophora	.
comp417988_c0_seq11	17.0365	8.00344	2.26478	3.53387	0.000409521	0.0426332	.	.	.	.	.
comp418023_c0_seq3	25.9221	-7.70817	2.08504	-3.69689	0.000218254	0.0280175	sp|Q6DN90|IQEC1_HUMAN^sp|Q6DN90|IQEC1_HUMAN^Q:2839-1625,H:519-932^54.93%ID^E:5e-137^.^.	comp418023_c0_seq3|m.352931	1340-3199[-]	IQEC1_HUMAN^IQEC1_HUMAN^Q:121-541,H:519-948^54.75%ID^E:2e-155^RecName: Full=IQ motif and SEC7 domain-containing protein 1;^Eukaryota; Metazoa; Chordata; Craniata; Vertebrata; Euteleostomi; Mammalia; Eutheria; Euarchontoglires; Primates; Haplorrhini; Catarrhini; Hominidae; Homo	KEGG:hsa:9922`KO:K12495
comp418040_c0_seq2	91.2084	-9.52406	2.15549	-4.41852	9.93806e-06	0.00321815	.	comp418040_c0_seq2|m.352987	1584-2531[-]	.	.
comp418053_c0_seq27	50.9456	9.59332	2.22484	4.31192	1.61841e-05	0.00449818	sp|O95477|ABCA1_HUMAN^sp|O95477|ABCA1_HUMAN^Q:3412-7728,H:352-1747^42.91%ID^E:0^.^.`sp|O95477|ABCA1_HUMAN^sp|O95477|ABCA1_HUMAN^Q:8127-9581,H:1747-2226^56.58%ID^E:6e-153^.^.`sp|O95477|ABCA1_HUMAN^sp|O95477|ABCA1_HUMAN^Q:8628-9608,H:899-1267^31.28%ID^E:2e-42^.^.`sp|O95477|ABCA1_HUMAN^sp|O95477|ABCA1_HUMAN^Q:5086-6216,H:1912-2228^30.53%ID^E:3e-38^.^.	comp418053_c0_seq27|m.353115	8064-9920[+]	ABCA1_HUMAN^ABCA1_HUMAN^Q:22-506,H:1747-2226^56.58%ID^E:0^RecName: Full=ATP-binding cassette sub-family A member 1;^Eukaryota; Metazoa; Chordata; Craniata; Vertebrata; Euteleostomi; Mammalia; Eutheria; Euarchontoglires; Primates; Haplorrhini; Catarrhini; Hominidae; Homo`ABCA1_HUMAN^ABCA1_HUMAN^Q:189-515,H:899-1267^31.55%ID^E:2e-44^RecName: Full=ATP-binding cassette sub-family A member 1;^Eukaryot…	KEGG:hsa:19`KO:K05641
comp418083_c0_seq35	38.3064	-8.26909	2.1925	-3.77153	0.000162247	0.0229404	sp|Q5R807|FCHO2_PONAB^sp|Q5R807|FCHO2_PONAB^Q:56-2647,H:3-809^40.52%ID^E:0^.^.	comp418083_c0_seq35|m.353284	56-2674[+]	FCHO2_PONAB^FCHO2_PONAB^Q:1-864,H:3-809^40.82%ID^E:0^RecName: Full=F-BAR domain only protein 2;^Eukaryota; Metazoa; Chordata; Craniata; Vertebrata; Euteleostomi; Mammalia; Eutheria; Euarchontoglires; Primates; Haplorrhini; Catarrhini; Hominidae; Pongo	KEGG:pon:100173197`KO:K20042
comp418089_c0_seq12	30.5007	8.85348	2.11449	4.18705	2.826e-05	0.00674144	.	comp418089_c0_seq12|m.353347	1872-2828[-]	.	.
comp418150_c0_seq11	50.9123	-8.68236	2.01069	-4.3181	1.57382e-05	0.00441549	.	.	.	.	.
comp418159_c0_seq5	29.4936	-7.89526	2.0762	-3.80275	0.000143097	0.021054	sp|A2RT91|ANKAR_MOUSE^sp|A2RT91|ANKAR_MOUSE^Q:226-2496,H:616-1365^31.37%ID^E:1e-91^.^.	comp418159_c0_seq5|m.353584	202-2754[+]	ANKAR_MOUSE^ANKAR_MOUSE^Q:9-765,H:616-1365^31.51%ID^E:5e-102^RecName: Full=Ankyrin and armadillo repeat-containing protein;^Eukaryota; Metazoa; Chordata; Craniata; Vertebrata; Euteleostomi; Mammalia; Eutheria; Euarchontoglires; Glires; Rodentia; Myomorpha; Muroidea; Muridae; Murinae; Mus; Mus	KEGG:mmu:319695
comp418245_c0_seq7	16.3377	7.94273	2.28064	3.48268	0.000496412	0.0485015	sp|Q5XIS2|CPTP_RAT^sp|Q5XIS2|CPTP_RAT^Q:2184-1573,H:7-216^38.57%ID^E:5e-43^.^.	comp418245_c0_seq7|m.353998	2839-3453[-]	TRPT1_DANRE^TRPT1_DANRE^Q:5-195,H:25-216^42.13%ID^E:2e-41^RecName: Full=tRNA 2'-phosphotransferase 1;^Eukaryota; Metazoa; Chordata; Craniata; Vertebrata; Euteleostomi; Actinopterygii; Neopterygii; Teleostei; Ostariophysi; Cypriniformes; Cyprinidae; Danio	KEGG:dre:503604`KO:K10669
comp418253_c0_seq32	105.205	10.637	1.97095	5.39688	6.78083e-08	6.43587e-05	sp|Q9H8E8|CSR2B_HUMAN^sp|Q9H8E8|CSR2B_HUMAN^Q:1315-269,H:435-782^55.81%ID^E:1e-119^.^.`sp|Q9H8E8|CSR2B_HUMAN^sp|Q9H8E8|CSR2B_HUMAN^Q:2707-2045,H:69-275^43.69%ID^E:2e-46^.^.	comp418253_c0_seq32|m.354052	266-2707[-]	CSR2B_HUMAN^CSR2B_HUMAN^Q:1-813,H:69-782^42.07%ID^E:0^RecName: Full=Cysteine-rich protein 2-binding protein;^Eukaryota; Metazoa; Chordata; Craniata; Vertebrata; Euteleostomi; Mammalia; Eutheria; Euarchontoglires; Primates; Haplorrhini; Catarrhini; Hominidae; Homo	KEGG:hsa:57325
comp418253_c0_seq6	23.4866	-7.56572	2.10152	-3.60012	0.000318069	0.0357865	sp|Q9H8E8|CSR2B_HUMAN^sp|Q9H8E8|CSR2B_HUMAN^Q:1315-269,H:435-782^55.81%ID^E:2e-118^.^.`sp|Q9H8E8|CSR2B_HUMAN^sp|Q9H8E8|CSR2B_HUMAN^Q:2707-2045,H:69-275^43.69%ID^E:4e-46^.^.	comp418253_c0_seq6|m.354033	266-2707[-]	CSR2B_HUMAN^CSR2B_HUMAN^Q:1-813,H:69-782^42.07%ID^E:0^RecName: Full=Cysteine-rich protein 2-binding protein;^Eukaryota; Metazoa; Chordata; Craniata; Vertebrata; Euteleostomi; Mammalia; Eutheria; Euarchontoglires; Primates; Haplorrhini; Catarrhini; Hominidae; Homo	KEGG:hsa:57325
comp418318_c1_seq36	27.1971	8.67952	2.24492	3.8663	0.000110501	0.0175733	sp|Q7Q9C0|ENOPH_ANOGA^sp|Q7Q9C0|ENOPH_ANOGA^Q:9544-9071,H:16-172^51.9%ID^E:6e-38^.^.	comp418318_c1_seq36|m.354386	9038-9610[-]	ENOPH_ANOGA^ENOPH_ANOGA^Q:23-180,H:16-172^51.9%ID^E:2e-52^RecName: Full=Enolase-phosphatase E1 {ECO:0000255|HAMAP-Rule:MF_03117};^Eukaryota; Metazoa; Ecdysozoa; Arthropoda; Hexapoda; Insecta; Pterygota; Neoptera; Holometabola; Diptera; Nematocera; Culicoidea; Culicidae; Anophelinae; Anopheles	KEGG:aga:AgaP_AGAP003331`KO:K09880
comp418405_c0_seq10	140.517	-7.32227	1.56895	-4.66698	3.05659e-06	0.00140568	.	comp418405_c0_seq10|m.354763	176-3106[+]	CCDC9_MOUSE^CCDC9_MOUSE^Q:268-393,H:186-306^40%ID^E:7e-18^RecName: Full=Coiled-coil domain-containing protein 9;^Eukaryota; Metazoa; Chordata; Craniata; Vertebrata; Euteleostomi; Mammalia; Eutheria; Euarchontoglires; Glires; Rodentia; Myomorpha; Muroidea; Muridae; Murinae; Mus; Mus	KEGG:mmu:243846
comp418405_c0_seq2	24.2494	8.51399	2.20732	3.85716	0.000114711	0.018017	.	comp418405_c0_seq2|m.354733	176-3085[+]	CCDC9_MOUSE^CCDC9_MOUSE^Q:268-393,H:186-306^40%ID^E:7e-18^RecName: Full=Coiled-coil domain-containing protein 9;^Eukaryota; Metazoa; Chordata; Craniata; Vertebrata; Euteleostomi; Mammalia; Eutheria; Euarchontoglires; Glires; Rodentia; Myomorpha; Muroidea; Muridae; Murinae; Mus; Mus	KEGG:mmu:243846
comp418436_c1_seq4	103.008	-9.69876	1.96562	-4.93421	8.0477e-07	0.000501746	sp|Q6ZN84|CCD81_HUMAN^sp|Q6ZN84|CCD81_HUMAN^Q:2141-1128,H:314-652^42.86%ID^E:5e-66^.^.`sp|Q6ZN84|CCD81_HUMAN^sp|Q6ZN84|CCD81_HUMAN^Q:3410-2835,H:22-213^53.65%ID^E:6e-64^.^.	comp418436_c1_seq4|m.354957	1125-3605[-]	CCD81_HUMAN^CCD81_HUMAN^Q:396-826,H:256-652^37.84%ID^E:3e-73^RecName: Full=Coiled-coil domain-containing protein 81;^Eukaryota; Metazoa; Chordata; Craniata; Vertebrata; Euteleostomi; Mammalia; Eutheria; Euarchontoglires; Primates; Haplorrhini; Catarrhini; Hominidae; Homo`CCD81_HUMAN^CCD81_HUMAN^Q:66-257,H:22-213^53.65%ID^E:2e-65^RecName: Full=Coiled-coil domain-containing protein 81;^Eukaryota; M…	KEGG:hsa:60494
comp418445_c0_seq14	42.2571	9.31686	2.32062	4.01481	5.94945e-05	0.0115141	.	.	.	.	.
comp418498_c0_seq12	27.9219	-7.8143	2.08057	-3.75585	0.000172754	0.0240448	.	comp418498_c0_seq12|m.355164	628-1455[+]	.	.
comp418498_c0_seq6	27.3754	-7.78802	2.09223	-3.72236	0.00019737	0.0260874	.	comp418498_c0_seq6|m.355152	659-1390[+]	.	.
comp418558_c0_seq2	14.5953	7.78798	2.21598	3.51446	0.000440643	0.0448373	.	comp418558_c0_seq2|m.355452	386-691[+]	LOX12_RAT^LOX12_RAT^Q:1-101,H:561-663^30.1%ID^E:2e-06^RecName: Full=Arachidonate 12-lipoxygenase, 12S-type;^Eukaryota; Metazoa; Chordata; Craniata; Vertebrata; Euteleostomi; Mammalia; Eutheria; Euarchontoglires; Glires; Rodentia; Myomorpha; Muroidea; Muridae; Murinae; Rattus	.
comp418601_c0_seq12	166.079	11.2944	1.97444	5.72032	1.06323e-08	1.21615e-05	.	.	.	.	.
comp418601_c0_seq14	133.253	-10.0696	1.96343	-5.12858	2.91941e-07	0.000222619	.	.	.	.	.
comp418652_c1_seq36	50.5572	-8.67131	2.00857	-4.31716	1.5805e-05	0.00442036	sp|O75912|DGKI_HUMAN^sp|O75912|DGKI_HUMAN^Q:4202-1353,H:113-1065^51.3%ID^E:0^.^.	comp418652_c1_seq36|m.355945	1350-4271[-]	DGKZ_MOUSE^DGKZ_MOUSE^Q:44-973,H:53-929^54.16%ID^E:0^RecName: Full=Diacylglycerol kinase zeta;^Eukaryota; Metazoa; Chordata; Craniata; Vertebrata; Euteleostomi; Mammalia; Eutheria; Euarchontoglires; Glires; Rodentia; Myomorpha; Muroidea; Muridae; Murinae; Mus; Mus	KEGG:mmu:104418`KO:K00901
comp418711_c0_seq16	119.09	-9.90834	1.99165	-4.97493	6.52697e-07	0.00043135	.	comp418711_c0_seq16|m.356332	315-2834[+]	TIF1A_HUMAN^TIF1A_HUMAN^Q:11-457,H:56-526^21.15%ID^E:2e-21^RecName: Full=Transcription intermediary factor 1-alpha;^Eukaryota; Metazoa; Chordata; Craniata; Vertebrata; Euteleostomi; Mammalia; Eutheria; Euarchontoglires; Primates; Haplorrhini; Catarrhini; Hominidae; Homo	KEGG:hsa:8805`KO:K08881
comp418711_c0_seq17	37.0606	9.12708	2.21092	4.12817	3.65655e-05	0.00801549	.	comp418711_c0_seq17|m.356333	630-1238[+]	.	.
comp418759_c2_seq11	38.8681	-8.29057	2.0958	-3.9558	7.6278e-05	0.0132658	.	.	.	.	.
comp418784_c0_seq7	25.4411	-7.67796	2.20216	-3.48656	0.000489268	0.0480214	.	comp418784_c0_seq7|m.356701	1266-1862[-]	.	.
comp418944_c0_seq1	60.1961	-8.92401	1.99967	-4.46274	8.09199e-06	0.00279774	.	comp418944_c0_seq1|m.357426	348-5960[-]	CHS2_USTMA^CHS2_USTMA^Q:1117-1443,H:542-926^25.19%ID^E:8e-19^RecName: Full=Chitin synthase 2;^Eukaryota; Fungi; Dikarya; Basidiomycota; Ustilaginomycotina; Ustilaginomycetes; Ustilaginales; Ustilaginaceae; Ustilago	KEGG:uma:UMAG_04290`KO:K00698
comp418973_c0_seq1	81.0003	-22.8488	2.89945	-7.88038	3.26377e-15	4.62201e-12	sp|Q9Z2I9|SUCB1_MOUSE^sp|Q9Z2I9|SUCB1_MOUSE^Q:2910-1660,H:51-463^67.94%ID^E:0^.^.	comp418973_c0_seq1|m.357651	1657-3033[-]	SUCB1_MOUSE^SUCB1_MOUSE^Q:42-458,H:51-463^67.94%ID^E:0^RecName: Full=Succinate--CoA ligase [ADP-forming] subunit beta, mitochondrial {ECO:0000255|HAMAP-Rule:MF_03220};^Eukaryota; Metazoa; Chordata; Craniata; Vertebrata; Euteleostomi; Mammalia; Eutheria; Euarchontoglires; Glires; Rodentia; Myomorpha; Muroidea; Muridae; Murinae; Mus; Mus	KEGG:mmu:20916`KO:K01900
comp419058_c2_seq4	27.7836	8.71059	2.20566	3.9492	7.84115e-05	0.0135576	sp|Q66I24|ASSY_DANRE^sp|Q66I24|ASSY_DANRE^Q:1553-438,H:35-405^67.47%ID^E:0^.^.	comp419058_c2_seq4|m.358154	417-1484[-]	ASSY_MOUSE^ASSY_MOUSE^Q:1-352,H:59-409^68.75%ID^E:0^RecName: Full=Argininosuccinate synthase {ECO:0000305};^Eukaryota; Metazoa; Chordata; Craniata; Vertebrata; Euteleostomi; Mammalia; Eutheria; Euarchontoglires; Glires; Rodentia; Myomorpha; Muroidea; Muridae; Murinae; Mus; Mus	KEGG:mmu:11898`KO:K01940
comp419125_c0_seq5	60.5218	9.83712	2.83076	3.47508	0.000510699	0.0494433	sp|Q3MI05|PPGB_BOVIN^sp|Q3MI05|PPGB_BOVIN^Q:2420-1062,H:31-478^53.19%ID^E:2e-161^.^.	comp419125_c0_seq5|m.358581	1053-2483[-]	PPGB_BOVIN^PPGB_BOVIN^Q:22-474,H:31-478^53.19%ID^E:3e-167^RecName: Full=Lysosomal protective protein;^Eukaryota; Metazoa; Chordata; Craniata; Vertebrata; Euteleostomi; Mammalia; Eutheria; Laurasiatheria; Cetartiodactyla; Ruminantia; Pecora; Bovidae; Bovinae; Bos	KEGG:bta:518169`KO:K13289
comp419135_c2_seq4	39.3516	-8.3108	2.03377	-4.08639	4.38128e-05	0.00921908	sp|Q01815|CAC1C_MOUSE^sp|Q01815|CAC1C_MOUSE^Q:1407-6170,H:81-1632^46.17%ID^E:0^.^.	comp419135_c2_seq4|m.358618	642-6308[+]	CAC1S_RAT^CAC1S_RAT^Q:244-1849,H:4-1543^44.89%ID^E:0^RecName: Full=Voltage-dependent L-type calcium channel subunit alpha-1S;^Eukaryota; Metazoa; Chordata; Craniata; Vertebrata; Euteleostomi; Mammalia; Eutheria; Euarchontoglires; Glires; Rodentia; Myomorpha; Muroidea; Muridae; Murinae; Rattus`CAC1S_RAT^CAC1S_RAT^Q:1079-1685,H:2-664^26.32%ID^E:3e-54^RecName: Full=Voltage-dependent L-type calcium c…	KEGG:rno:682930`KO:K04857
comp419135_c2_seq86	57.1779	9.75885	2.05491	4.74905	2.04375e-06	0.00101866	sp|C9D7C2|CAC1A_APIME^sp|C9D7C2|CAC1A_APIME^Q:2727-6227,H:553-1656^64.5%ID^E:0^.^.`sp|C9D7C2|CAC1A_APIME^sp|C9D7C2|CAC1A_APIME^Q:1104-2543,H:1-504^55.36%ID^E:8e-151^.^.`sp|C9D7C2|CAC1A_APIME^sp|C9D7C2|CAC1A_APIME^Q:3879-4646,H:146-414^29.45%ID^E:6e-27^.^.`sp|C9D7C2|CAC1A_APIME^sp|C9D7C2|CAC1A_APIME^Q:1458-2387,H:876-1176^27.3%ID^E:8e-27^.^.	comp419135_c2_seq86|m.358674	642-6260[+]	CAC1A_APIME^CAC1A_APIME^Q:155-1862,H:1-1656^60.41%ID^E:0^RecName: Full=Voltage-dependent calcium channel type A subunit alpha-1;^Eukaryota; Metazoa; Ecdysozoa; Arthropoda; Hexapoda; Insecta; Pterygota; Neoptera; Holometabola; Hymenoptera; Apocrita; Aculeata; Apoidea; Apidae; Apis	KEGG:ame:408764
comp419146_c1_seq3	18.6912	8.1379	2.22863	3.65152	0.000260691	0.0319198	.	.	.	.	.
comp419224_c0_seq8	53.2119	-8.74392	2.37254	-3.68547	0.000228279	0.0288843	sp|D3YXG0|HMCN1_MOUSE^sp|D3YXG0|HMCN1_MOUSE^Q:247-2295,H:1363-2011^25.63%ID^E:2e-36^.^.`sp|D3YXG0|HMCN1_MOUSE^sp|D3YXG0|HMCN1_MOUSE^Q:256-2298,H:2878-3527^24.41%ID^E:2e-35^.^.`sp|D3YXG0|HMCN1_MOUSE^sp|D3YXG0|HMCN1_MOUSE^Q:253-2295,H:798-1451^24.02%ID^E:1e-33^.^.`sp|D3YXG0|HMCN1_MOUSE^sp|D3YXG0|HMCN1_MOUSE^Q:250-2295,H:1457-2103^23.65%ID^E:3e-29^.^.`sp|D3YXG0|HMCN1_MOUSE^sp|D3YXG0|HMCN1_MOUSE^Q:26…	comp419224_c0_seq8|m.359056	172-3159[+]	HMCN1_MOUSE^HMCN1_MOUSE^Q:15-709,H:2864-3527^24.49%ID^E:8e-37^RecName: Full=Hemicentin-1 {ECO:0000312|MGI:MGI:2685047};^Eukaryota; Metazoa; Chordata; Craniata; Vertebrata; Euteleostomi; Mammalia; Eutheria; Euarchontoglires; Glires; Rodentia; Myomorpha; Muroidea; Muridae; Murinae; Mus; Mus`HMCN1_MOUSE^HMCN1_MOUSE^Q:28-708,H:798-1451^24.02%ID^E:2e-34^RecName: Full=Hemicentin-1 {ECO:0000312|MGI:MGI:…	KEGG:mmu:545370`KO:K17341
comp419239_c1_seq25	22.4919	8.41422	2.14734	3.91844	8.91231e-05	0.015031	sp|Q9W391|KPBA_DROME^sp|Q9W391|KPBA_DROME^Q:2574-2017,H:1040-1247^53.08%ID^E:4e-54^.^.	comp419239_c1_seq25|m.359196	2014-2766[-]	KPBA_DROME^KPBA_DROME^Q:65-250,H:1040-1247^53.08%ID^E:5e-60^RecName: Full=Probable phosphorylase b kinase regulatory subunit alpha;^Eukaryota; Metazoa; Ecdysozoa; Arthropoda; Hexapoda; Insecta; Pterygota; Neoptera; Holometabola; Diptera; Brachycera; Muscomorpha; Ephydroidea; Drosophilidae; Drosophila; Sophophora	KEGG:dme:Dmel_CG7766`KO:K07190
comp419344_c3_seq3	14.7477	7.79916	2.2192	3.5144	0.000440744	0.0448373	.	.	.	.	.
comp419444_c2_seq4	34.1128	-8.10442	2.0467	-3.95976	7.50256e-05	0.0131011	sp|Q5RBA8|KPRB_PONAB^sp|Q5RBA8|KPRB_PONAB^Q:2320-3366,H:20-369^67.32%ID^E:1e-143^.^.	comp419444_c2_seq4|m.360040	688-2040[-]	NTH_CHICK^NTH_CHICK^Q:205-429,H:55-279^63.56%ID^E:4e-98^RecName: Full=Endonuclease III-like protein 1 {ECO:0000255|HAMAP-Rule:MF_03183};^Eukaryota; Metazoa; Chordata; Craniata; Vertebrata; Euteleostomi; Archelosauria; Archosauria; Dinosauria; Saurischia; Theropoda; Coelurosauria; Aves; Neognathae; Galloanserae; Galliformes; Phasianidae; Phasianinae; Gallus	KEGG:gga:416551`KO:K10773
comp419447_c1_seq14	35.2462	-8.14881	2.20184	-3.7009	0.000214836	0.0276584	sp|Q07001|ACHD_HUMAN^sp|Q07001|ACHD_HUMAN^Q:1850-1026,H:71-362^32.54%ID^E:2e-43^.^.	comp419447_c1_seq14|m.360059	738-1682[-]	ACHD_XENLA^ACHD_XENLA^Q:13-200,H:136-340^35.12%ID^E:3e-37^RecName: Full=Acetylcholine receptor subunit delta;^Eukaryota; Metazoa; Chordata; Craniata; Vertebrata; Euteleostomi; Amphibia; Batrachia; Anura; Pipoidea; Pipidae; Xenopodinae; Xenopus; Xenopus	KEGG:xla:444847`KO:K04816
comp419472_c0_seq39	21.6007	8.35827	2.26181	3.69538	0.000219557	0.0281039	.	comp419472_c0_seq39|m.360154	427-1242[-]	.	.
comp419487_c1_seq24	21.3004	-7.42385	2.12361	-3.49587	0.000472524	0.0467379	sp|Q4V8K2|CTBL1_RAT^sp|Q4V8K2|CTBL1_RAT^Q:11-991,H:1-332^59.04%ID^E:0^.^.`sp|Q4V8K2|CTBL1_RAT^sp|Q4V8K2|CTBL1_RAT^Q:994-1647,H:345-563^61.64%ID^E:0^.^.	comp419487_c1_seq24|m.360178	2-1033[+]	CTBL1_RAT^CTBL1_RAT^Q:4-330,H:1-332^59.04%ID^E:2e-137^RecName: Full=Beta-catenin-like protein 1;^Eukaryota; Metazoa; Chordata; Craniata; Vertebrata; Euteleostomi; Mammalia; Eutheria; Euarchontoglires; Glires; Rodentia; Myomorpha; Muroidea; Muridae; Murinae; Rattus	KEGG:rno:296320`KO:K12864
comp419567_c0_seq7	97.3136	-23.0965	2.8483	-8.10887	5.10917e-16	9.70043e-13	sp|Q8TEU7|RPGF6_HUMAN^sp|Q8TEU7|RPGF6_HUMAN^Q:350-3691,H:12-1135^47.73%ID^E:0^.^.	comp419567_c0_seq7|m.360669	242-4324[+]	RPGF6_HUMAN^RPGF6_HUMAN^Q:37-1150,H:12-1135^48%ID^E:0^RecName: Full=Rap guanine nucleotide exchange factor 6;^Eukaryota; Metazoa; Chordata; Craniata; Vertebrata; Euteleostomi; Mammalia; Eutheria; Euarchontoglires; Primates; Haplorrhini; Catarrhini; Hominidae; Homo	KEGG:hsa:51735`KO:K08020
comp419574_c0_seq16	84.3771	22.9083	2.83761	8.07309	6.85411e-16	1.14139e-12	sp|Q09299|YQOA_CAEEL^sp|Q09299|YQOA_CAEEL^Q:1608-2840,H:247-663^29.36%ID^E:8e-40^.^.	comp419574_c0_seq16|m.360770	1554-3089[+]	YQOA_CAEEL^YQOA_CAEEL^Q:19-429,H:247-663^29.36%ID^E:6e-42^RecName: Full=Putative RNA-binding protein EEED8.10;^Eukaryota; Metazoa; Ecdysozoa; Nematoda; Chromadorea; Rhabditida; Rhabditoidea; Rhabditidae; Peloderinae; Caenorhabditis	KEGG:cel:CELE_EEED8.10
comp419586_c0_seq22	64.5131	-9.02443	2.03025	-4.44498	8.79003e-06	0.00298401	sp|Q9VJ79|PDE11_DROME^sp|Q9VJ79|PDE11_DROME^Q:4330-2156,H:387-1100^58.57%ID^E:0^.^.	comp419586_c0_seq22|m.360844	2045-4705[-]	PDE11_DROME^PDE11_DROME^Q:130-850,H:391-1100^58.9%ID^E:0^RecName: Full=Dual 3',5'-cyclic-AMP and -GMP phosphodiesterase 11;^Eukaryota; Metazoa; Ecdysozoa; Arthropoda; Hexapoda; Insecta; Pterygota; Neoptera; Holometabola; Diptera; Brachycera; Muscomorpha; Ephydroidea; Drosophilidae; Drosophila; Sophophora`PDE11_DROME^PDE11_DROME^Q:19-129,H:195-307^50.85%ID^E:6e-23^RecName: Full=Dual 3',5'-cyclic-A…	KEGG:dme:Dmel_CG34341`KO:K13298
comp419601_c0_seq16	50.265	-8.66289	2.01016	-4.30956	1.6358e-05	0.00451836	sp|Q0E908|HIL_DROME^sp|Q0E908|HIL_DROME^Q:5156-3795,H:333-781^26.29%ID^E:9e-46^.^.	comp419601_c0_seq16|m.360984	2199-4838[-]	HIL_DROME^HIL_DROME^Q:2-348,H:439-781^26.33%ID^E:3e-36^RecName: Full=Hillarin {ECO:0000312|FlyBase:FBgn0050147};^Eukaryota; Metazoa; Ecdysozoa; Arthropoda; Hexapoda; Insecta; Pterygota; Neoptera; Holometabola; Diptera; Brachycera; Muscomorpha; Ephydroidea; Drosophilidae; Drosophila; Sophophora	KEGG:dme:Dmel_CG30147
comp419601_c0_seq2	55.4595	6.22689	1.61794	3.84864	0.000118774	0.0183972	sp|Q0E908|HIL_DROME^sp|Q0E908|HIL_DROME^Q:5567-4206,H:333-781^26.29%ID^E:1e-45^.^.	comp419601_c0_seq2|m.360972	2871-5249[-]	HIL_DROME^HIL_DROME^Q:2-348,H:439-781^26.33%ID^E:2e-36^RecName: Full=Hillarin {ECO:0000312|FlyBase:FBgn0050147};^Eukaryota; Metazoa; Ecdysozoa; Arthropoda; Hexapoda; Insecta; Pterygota; Neoptera; Holometabola; Diptera; Brachycera; Muscomorpha; Ephydroidea; Drosophilidae; Drosophila; Sophophora	KEGG:dme:Dmel_CG30147
comp419604_c0_seq5	31.3851	-7.98664	2.28979	-3.48793	0.000486774	0.0478293	.	.	.	.	.
comp419689_c0_seq10	19.6966	8.22389	2.19228	3.75129	0.000175929	0.0243935	sp|Q5RA95|NDRG3_PONAB^sp|Q5RA95|NDRG3_PONAB^Q:2887-2237,H:108-318^45.41%ID^E:1e-51^.^.	comp419689_c0_seq10|m.361502	4706-5077[-]	NDRG3_RAT^NDRG3_RAT^Q:1-100,H:1-101^43.14%ID^E:9e-20^RecName: Full=Protein NDRG3;^Eukaryota; Metazoa; Chordata; Craniata; Vertebrata; Euteleostomi; Mammalia; Eutheria; Euarchontoglires; Glires; Rodentia; Myomorpha; Muroidea; Muridae; Murinae; Rattus	KEGG:rno:296318
comp419705_c0_seq1	32.106	8.92266	2.06495	4.321	1.55324e-05	0.00440589	sp|Q6DGR4|HGH1_DANRE^sp|Q6DGR4|HGH1_DANRE^Q:2797-1727,H:8-362^47.77%ID^E:2e-78^.^.	comp419705_c0_seq1|m.361565	1721-2827[-]	HGH1_DANRE^HGH1_DANRE^Q:11-367,H:8-362^47.77%ID^E:2e-98^RecName: Full=Protein HGH1 homolog;^Eukaryota; Metazoa; Chordata; Craniata; Vertebrata; Euteleostomi; Actinopterygii; Neopterygii; Teleostei; Ostariophysi; Cypriniformes; Cyprinidae; Danio	KEGG:dre:436795
comp419730_c1_seq27	14.483	7.77832	2.22589	3.49447	0.000475005	0.0469313	sp|A6NMZ7|CO6A6_HUMAN^sp|A6NMZ7|CO6A6_HUMAN^Q:1961-708,H:809-1179^29.38%ID^E:9e-41^.^.`sp|A6NMZ7|CO6A6_HUMAN^sp|A6NMZ7|CO6A6_HUMAN^Q:1967-672,H:434-805^25.06%ID^E:2e-34^.^.`sp|A6NMZ7|CO6A6_HUMAN^sp|A6NMZ7|CO6A6_HUMAN^Q:2021-1545,H:603-757^38.99%ID^E:7e-23^.^.	comp419730_c1_seq27|m.361668	588-2048[-]	CO6A3_HUMAN^CO6A3_HUMAN^Q:29-436,H:38-412^31.81%ID^E:1e-46^RecName: Full=Collagen alpha-3(VI) chain;^Eukaryota; Metazoa; Chordata; Craniata; Vertebrata; Euteleostomi; Mammalia; Eutheria; Euarchontoglires; Primates; Haplorrhini; Catarrhini; Hominidae; Homo`CO6A3_HUMAN^CO6A3_HUMAN^Q:28-442,H:1231-1612^30.81%ID^E:3e-42^RecName: Full=Collagen alpha-3(VI) chain;^Eukaryota; Metazoa; Chordata; Craniata;…	KEGG:hsa:1293`KO:K06238
comp419753_c0_seq7	29.3012	8.78746	2.40525	3.65344	0.000258747	0.0317536	.	comp419753_c0_seq7|m.361754	416-748[-]	.	.
comp419801_c0_seq2	51.2942	9.59723	2.10916	4.55027	5.3578e-06	0.00208739	.	comp419801_c0_seq2|m.362042	68-400[+]	.	.
comp419916_c0_seq23	28.1159	-7.82548	2.0729	-3.77514	0.000159919	0.0228773	sp|F1M3L7|EPS8_RAT^sp|F1M3L7|EPS8_RAT^Q:3644-1986,H:65-596^30.86%ID^E:2e-61^.^.	comp419916_c0_seq23|m.363069	1842-3809[-]	EPS8_RAT^EPS8_RAT^Q:3-608,H:13-596^30.57%ID^E:6e-66^RecName: Full=Epidermal growth factor receptor kinase substrate 8;^Eukaryota; Metazoa; Chordata; Craniata; Vertebrata; Euteleostomi; Mammalia; Eutheria; Euarchontoglires; Glires; Rodentia; Myomorpha; Muroidea; Muridae; Murinae; Rattus	KEGG:rno:312812`KO:K17277
comp419935_c0_seq19	69.097	-9.12351	2.51058	-3.63403	0.000279028	0.0333705	.	comp419935_c0_seq19|m.363191	3733-4056[+]	.	.
comp419937_c0_seq10	146.32	-6.98704	1.51474	-4.6127	3.97476e-06	0.00167748	sp|Q9JHU4|DYHC1_MOUSE^sp|Q9JHU4|DYHC1_MOUSE^Q:153-10169,H:19-3352^74.78%ID^E:0^.^.`sp|Q9JHU4|DYHC1_MOUSE^sp|Q9JHU4|DYHC1_MOUSE^Q:10454-14539,H:3293-4644^67.25%ID^E:0^.^.	comp419937_c0_seq10|m.363251	120-10190[+]	DYHC1_MOUSE^DYHC1_MOUSE^Q:8-3350,H:15-3352^74.72%ID^E:0^RecName: Full=Cytoplasmic dynein 1 heavy chain 1;^Eukaryota; Metazoa; Chordata; Craniata; Vertebrata; Euteleostomi; Mammalia; Eutheria; Euarchontoglires; Glires; Rodentia; Myomorpha; Muroidea; Muridae; Murinae; Mus; Mus	KEGG:mmu:13424`KO:K10413
comp419972_c0_seq4	117.733	-9.89063	2.005	-4.93298	8.0983e-07	0.000501746	sp|Q8N6R0|MET13_HUMAN^sp|Q8N6R0|MET13_HUMAN^Q:2141-300,H:1-638^41.4%ID^E:2e-151^.^.	comp419972_c0_seq4|m.363465	120-2141[-]	MET13_HUMAN^MET13_HUMAN^Q:1-638,H:1-662^40.42%ID^E:1e-158^RecName: Full=Methyltransferase-like protein 13;^Eukaryota; Metazoa; Chordata; Craniata; Vertebrata; Euteleostomi; Mammalia; Eutheria; Euarchontoglires; Primates; Haplorrhini; Catarrhini; Hominidae; Homo	KEGG:hsa:51603
comp419978_c0_seq4	129.772	-10.031	2.09195	-4.79502	1.62658e-06	0.000846461	sp|Q0E908|HIL_DROME^sp|Q0E908|HIL_DROME^Q:572-3193,H:1-816^35.3%ID^E:8e-142^.^.	comp419978_c0_seq4|m.363491	512-3679[+]	HIL_DROME^HIL_DROME^Q:21-894,H:1-816^37.93%ID^E:0^RecName: Full=Hillarin {ECO:0000312|FlyBase:FBgn0050147};^Eukaryota; Metazoa; Ecdysozoa; Arthropoda; Hexapoda; Insecta; Pterygota; Neoptera; Holometabola; Diptera; Brachycera; Muscomorpha; Ephydroidea; Drosophilidae; Drosophila; Sophophora	KEGG:dme:Dmel_CG30147
comp420001_c2_seq3	66.4323	-9.06489	2.01045	-4.50889	6.51662e-06	0.00235384	sp|Q9DBE0|CSAD_MOUSE^sp|Q9DBE0|CSAD_MOUSE^Q:829-1704,H:114-406^58.36%ID^E:2e-118^.^.`sp|Q9DBE0|CSAD_MOUSE^sp|Q9DBE0|CSAD_MOUSE^Q:1848-2120,H:391-481^48.35%ID^E:1e-22^.^.	comp420001_c2_seq3|m.363584	868-1725[+]	CSAD_MOUSE^CSAD_MOUSE^Q:1-279,H:127-406^57.86%ID^E:9e-120^RecName: Full=Cysteine sulfinic acid decarboxylase;^Eukaryota; Metazoa; Chordata; Craniata; Vertebrata; Euteleostomi; Mammalia; Eutheria; Euarchontoglires; Glires; Rodentia; Myomorpha; Muroidea; Muridae; Murinae; Mus; Mus	KEGG:mmu:246277`KO:K01594
comp420028_c0_seq14	15.5265	7.86976	2.2649	3.47466	0.000511504	0.0494433	.	comp420028_c0_seq14|m.363673	1260-2078[-]	LRC57_XENLA^LRC57_XENLA^Q:54-151,H:19-117^43.43%ID^E:9e-12^RecName: Full=Leucine-rich repeat-containing protein 57;^Eukaryota; Metazoa; Chordata; Craniata; Vertebrata; Euteleostomi; Amphibia; Batrachia; Anura; Pipoidea; Pipidae; Xenopodinae; Xenopus; Xenopus`LRC57_XENLA^LRC57_XENLA^Q:56-169,H:45-155^33.33%ID^E:6e-08^RecName: Full=Leucine-rich repeat-containing protein 57;^Eukaryota; Metazoa; Chor…	KEGG:xla:432302
comp420223_c0_seq5	22.9828	-7.53198	2.14997	-3.50329	0.00045955	0.0458168	.	comp420223_c0_seq5|m.364630	389-3022[+]	.	.
comp420230_c1_seq8	30.2189	-7.93016	2.06995	-3.83108	0.00012758	0.0195279	sp|Q9P0K7|RAI14_HUMAN^sp|Q9P0K7|RAI14_HUMAN^Q:584-1246,H:7-225^39.82%ID^E:2e-37^.^.	comp420230_c1_seq8|m.364732	539-3418[+]	RAI14_HUMAN^RAI14_HUMAN^Q:16-236,H:7-225^39.82%ID^E:8e-41^RecName: Full=Ankycorbin;^Eukaryota; Metazoa; Chordata; Craniata; Vertebrata; Euteleostomi; Mammalia; Eutheria; Euarchontoglires; Primates; Haplorrhini; Catarrhini; Hominidae; Homo	KEGG:hsa:26064
comp420233_c0_seq2	26.2031	8.63436	2.12501	4.06322	4.84011e-05	0.00988158	.	comp420233_c0_seq2|m.364753	3326-3802[-]	.	.
comp420233_c0_seq49	165.97	-10.3868	1.946	-5.33749	9.42432e-08	8.57979e-05	.	comp420233_c0_seq49|m.364795	4568-5698[+]	EDIL3_MOUSE^EDIL3_MOUSE^Q:191-375,H:121-317^30.35%ID^E:4e-20^RecName: Full=EGF-like repeat and discoidin I-like domain-containing protein 3;^Eukaryota; Metazoa; Chordata; Craniata; Vertebrata; Euteleostomi; Mammalia; Eutheria; Euarchontoglires; Glires; Rodentia; Myomorpha; Muroidea; Muridae; Murinae; Mus; Mus`EDIL3_MOUSE^EDIL3_MOUSE^Q:261-372,H:362-476^35.59%ID^E:5e-10^RecName: Full=EGF-like repe…	KEGG:mmu:13612
comp420249_c0_seq6	28.5566	-7.84721	2.07144	-3.78829	0.00015169	0.0220415	sp|P52825|CPT2_MOUSE^sp|P52825|CPT2_MOUSE^Q:129-1409,H:226-651^53.63%ID^E:2e-157^.^.	comp420249_c0_seq6|m.364878	180-1439[+]	CPT2_MOUSE^CPT2_MOUSE^Q:1-410,H:243-651^53.9%ID^E:9e-158^RecName: Full=Carnitine O-palmitoyltransferase 2, mitochondrial;^Eukaryota; Metazoa; Chordata; Craniata; Vertebrata; Euteleostomi; Mammalia; Eutheria; Euarchontoglires; Glires; Rodentia; Myomorpha; Muroidea; Muridae; Murinae; Mus; Mus	KEGG:mmu:12896`KO:K08766
comp420274_c0_seq20	145.851	-10.1996	2.0635	-4.94285	7.69876e-07	0.00048714	sp|O88664|TAOK1_RAT^sp|O88664|TAOK1_RAT^Q:348-1340,H:1-325^76.51%ID^E:9e-173^.^.`sp|O88664|TAOK1_RAT^sp|O88664|TAOK1_RAT^Q:1542-2981,H:412-899^49.59%ID^E:1e-106^.^.	comp420274_c0_seq20|m.365032	348-3071[+]	TAOK1_RAT^TAOK1_RAT^Q:1-878,H:1-899^55.73%ID^E:0^RecName: Full=Serine/threonine-protein kinase TAO1;^Eukaryota; Metazoa; Chordata; Craniata; Vertebrata; Euteleostomi; Mammalia; Eutheria; Euarchontoglires; Glires; Rodentia; Myomorpha; Muroidea; Muridae; Murinae; Rattus	KEGG:rno:286993`KO:K04429
comp420300_c0_seq6	39.3778	-6.79011	1.9219	-3.53301	0.00041085	0.0427063	sp|P51871|CP4F6_RAT^sp|P51871|CP4F6_RAT^Q:224-1678,H:28-517^37.85%ID^E:7e-110^.^.	comp420300_c0_seq6|m.365179	182-1687[+]	CP4F6_RAT^CP4F6_RAT^Q:14-499,H:27-517^37.78%ID^E:3e-111^RecName: Full=Cytochrome P450 4F6;^Eukaryota; Metazoa; Chordata; Craniata; Vertebrata; Euteleostomi; Mammalia; Eutheria; Euarchontoglires; Glires; Rodentia; Myomorpha; Muroidea; Muridae; Murinae; Rattus	KEGG:rno:266689`KO:K17726
comp420355_c0_seq3	57.5515	-8.86014	2.0937	-4.23181	2.31818e-05	0.00574508	.	.	.	.	.
comp420395_c0_seq18	23.2045	-7.54943	2.11398	-3.57119	0.000355364	0.0389974	.	comp420395_c0_seq18|m.365841	79-1344[-]	ZBED4_MOUSE^ZBED4_MOUSE^Q:7-412,H:690-1072^22.17%ID^E:2e-11^RecName: Full=Zinc finger BED domain-containing protein 4;^Eukaryota; Metazoa; Chordata; Craniata; Vertebrata; Euteleostomi; Mammalia; Eutheria; Euarchontoglires; Glires; Rodentia; Myomorpha; Muroidea; Muridae; Murinae; Mus; Mus	KEGG:mmu:223773
comp420419_c0_seq2	21.913	8.37338	2.11971	3.95025	7.80709e-05	0.0135249	sp|B0JZG0|S23A2_XENTR^sp|B0JZG0|S23A2_XENTR^Q:697-1653,H:314-621^43.75%ID^E:1e-67^.^.	comp420419_c0_seq2|m.366016	643-1722[+]	S23A2_XENTR^S23A2_XENTR^Q:19-337,H:314-621^43.75%ID^E:3e-78^RecName: Full=Solute carrier family 23 member 2 {ECO:0000250|UniProtKB:Q9UGH3};^Eukaryota; Metazoa; Chordata; Craniata; Vertebrata; Euteleostomi; Amphibia; Batrachia; Anura; Pipoidea; Pipidae; Xenopodinae; Xenopus; Silurana	KEGG:xtr:100145200`KO:K14611
comp420440_c0_seq16	25.7408	-7.6994	2.10559	-3.65665	0.000255536	0.0314778	.	comp420440_c0_seq16|m.366109	1348-4755[-]	EFCB6_MACFA^EFCB6_MACFA^Q:532-1133,H:105-645^21.71%ID^E:2e-26^RecName: Full=EF-hand calcium-binding domain-containing protein 6;^Eukaryota; Metazoa; Chordata; Craniata; Vertebrata; Euteleostomi; Mammalia; Eutheria; Euarchontoglires; Primates; Haplorrhini; Catarrhini; Cercopithecidae; Cercopithecinae; Macaca`EFCB6_MACFA^EFCB6_MACFA^Q:350-1021,H:7-646^19.21%ID^E:3e-12^RecName: Full=EF-hand calcium-…	.
comp420469_c0_seq34	19.0301	8.17583	2.26879	3.60361	0.000313833	0.0355775	.	comp420469_c0_seq34|m.366300	1780-4059[-]	PML_MOUSE^PML_MOUSE^Q:475-722,H:621-831^28.4%ID^E:2e-09^RecName: Full=Protein PML;^Eukaryota; Metazoa; Chordata; Craniata; Vertebrata; Euteleostomi; Mammalia; Eutheria; Euarchontoglires; Glires; Rodentia; Myomorpha; Muroidea; Muridae; Murinae; Mus; Mus	KEGG:mmu:18854`KO:K10054
comp420469_c0_seq40	30.7504	-7.95416	2.05993	-3.86138	0.00011275	0.0177727	.	comp420469_c0_seq40|m.366311	1780-2337[-]	PML_MOUSE^PML_MOUSE^Q:4-148,H:700-831^31.29%ID^E:5e-06^RecName: Full=Protein PML;^Eukaryota; Metazoa; Chordata; Craniata; Vertebrata; Euteleostomi; Mammalia; Eutheria; Euarchontoglires; Glires; Rodentia; Myomorpha; Muroidea; Muridae; Murinae; Mus; Mus	KEGG:mmu:18854`KO:K10054
comp420482_c0_seq14	97.0466	-23.0912	2.84819	-8.10732	5.17502e-16	9.70043e-13	.	.	.	.	.
comp420493_c0_seq11	41.442	9.29575	2.13649	4.35094	1.35554e-05	0.00404421	sp|Q8NEZ4|KMT2C_HUMAN^sp|Q8NEZ4|KMT2C_HUMAN^Q:1350-2573,H:132-525^45.43%ID^E:4e-99^.^.`sp|Q8NEZ4|KMT2C_HUMAN^sp|Q8NEZ4|KMT2C_HUMAN^Q:3063-4247,H:943-1292^46.97%ID^E:5e-86^.^.`sp|Q8NEZ4|KMT2C_HUMAN^sp|Q8NEZ4|KMT2C_HUMAN^Q:3159-3647,H:357-518^35.12%ID^E:7e-26^.^.`sp|Q8NEZ4|KMT2C_HUMAN^sp|Q8NEZ4|KMT2C_HUMAN^Q:1980-2570,H:959-1145^34.33%ID^E:2e-24^.^.	comp420493_c0_seq11|m.366506	324-7565[+]	KMT2C_HUMAN^KMT2C_HUMAN^Q:901-1746,H:930-1710^36.42%ID^E:8e-134^RecName: Full=Histone-lysine N-methyltransferase 2C;^Eukaryota; Metazoa; Chordata; Craniata; Vertebrata; Euteleostomi; Mammalia; Eutheria; Euarchontoglires; Primates; Haplorrhini; Catarrhini; Hominidae; Homo`KMT2C_HUMAN^KMT2C_HUMAN^Q:224-750,H:34-525^41.39%ID^E:4e-112^RecName: Full=Histone-lysine N-methyltransferase 2C;^Eukaryota; Me…	KEGG:hsa:58508`KO:K09188
comp420518_c0_seq3	78.4515	5.63726	1.58782	3.55033	0.000384753	0.0412607	.	comp420518_c0_seq3|m.366740	699-1472[+]	.	.
comp420527_c0_seq12	16.7718	7.98413	2.19286	3.64096	0.000271622	0.0327924	.	comp420527_c0_seq12|m.366765	311-2398[+]	JERKL_HUMAN^JERKL_HUMAN^Q:163-360,H:167-368^29.61%ID^E:1e-15^RecName: Full=Jerky protein homolog-like;^Eukaryota; Metazoa; Chordata; Craniata; Vertebrata; Euteleostomi; Mammalia; Eutheria; Euarchontoglires; Primates; Haplorrhini; Catarrhini; Hominidae; Homo	KEGG:hsa:8690
comp420543_c0_seq2	18.4189	8.12346	2.15763	3.765	0.000166549	0.0234003	.	comp420543_c0_seq2|m.366815	294-2144[+]	.	.
comp420600_c4_seq3	1414.34	-6.59064	1.21526	-5.42324	5.85291e-08	5.61489e-05	.	comp420600_c4_seq3|m.367083	345-908[+]	RBG5_ARATH^RBG5_ARATH^Q:6-75,H:35-100^45.71%ID^E:4e-13^RecName: Full=Glycine-rich RNA-binding protein 5, mitochondrial;^Eukaryota; Viridiplantae; Streptophyta; Embryophyta; Tracheophyta; Spermatophyta; Magnoliophyta; eudicotyledons; Gunneridae; Pentapetalae; rosids; malvids; Brassicales; Brassicaceae; Camelineae; Arabidopsis	KEGG:ath:AT1G74230`KO:K12741
comp420628_c0_seq1	33.0197	-8.05977	2.24284	-3.59356	0.000326192	0.0364689	.	.	.	.	.
comp420679_c1_seq4	34.886	9.04512	2.05296	4.4059	1.05348e-05	0.00332377	.	.	.	.	.
comp420713_c0_seq26	52.6534	5.49644	1.57553	3.48862	0.000485513	0.047758	sp|P20825|POL2_DROME^sp|P20825|POL2_DROME^Q:3134-3610,H:484-635^46.54%ID^E:1e-27^.^.	comp420713_c0_seq26|m.367794	4589-5212[+]	.	.
comp420713_c0_seq83	62.7853	-8.98411	1.98823	-4.51864	6.22391e-06	0.00226647	sp|P20825|POL2_DROME^sp|P20825|POL2_DROME^Q:3134-3610,H:484-635^46.54%ID^E:1e-27^.^.	comp420713_c0_seq83|m.367837	1916-3943[+]	POL2_DROME^POL2_DROME^Q:407-565,H:484-635^46.54%ID^E:2e-28^RecName: Full=Retrovirus-related Pol polyprotein from transposon 297;^Eukaryota; Metazoa; Ecdysozoa; Arthropoda; Hexapoda; Insecta; Pterygota; Neoptera; Holometabola; Diptera; Brachycera; Muscomorpha; Ephydroidea; Drosophilidae; Drosophila; Sophophora	.
comp420714_c0_seq8	246.505	24.5379	2.89413	8.47849	2.28133e-17	2.02878e-13	sp|Q32L99|PTGR2_BOVIN^sp|Q32L99|PTGR2_BOVIN^Q:2217-3263,H:4-346^59.14%ID^E:1e-110^.^.	comp420714_c0_seq8|m.367864	762-2066[-]	NOP53_MOUSE^NOP53_MOUSE^Q:27-426,H:59-479^33.64%ID^E:4e-52^RecName: Full=Ribosome biogenesis protein NOP53 {ECO:0000305};^Eukaryota; Metazoa; Chordata; Craniata; Vertebrata; Euteleostomi; Mammalia; Eutheria; Euarchontoglires; Glires; Rodentia; Myomorpha; Muroidea; Muridae; Murinae; Mus; Mus	KEGG:mmu:68077`KO:K14840
comp420747_c0_seq9	20.9171	8.30758	2.13433	3.89236	9.92739e-05	0.0164019	.	.	.	.	.
comp420771_c0_seq11	97.7343	-9.62325	1.98918	-4.83781	1.3128e-06	0.000714179	sp|Q9H8Y8|GORS2_HUMAN^sp|Q9H8Y8|GORS2_HUMAN^Q:3946-3140,H:1-283^63.01%ID^E:3e-110^.^.	comp420771_c0_seq11|m.368228	2555-3946[-]	GORS2_RAT^GORS2_RAT^Q:1-342,H:1-340^56.11%ID^E:6e-122^RecName: Full=Golgi reassembly-stacking protein 2;^Eukaryota; Metazoa; Chordata; Craniata; Vertebrata; Euteleostomi; Mammalia; Eutheria; Euarchontoglires; Glires; Rodentia; Myomorpha; Muroidea; Muridae; Murinae; Rattus	.
comp420775_c1_seq3	35.6139	-8.16647	2.041	-4.00122	6.30176e-05	0.0118865	.	comp420775_c1_seq3|m.368231	2664-3743[-]	CUBN_HUMAN^CUBN_HUMAN^Q:122-249,H:928-1058^29.77%ID^E:4e-06^RecName: Full=Cubilin;^Eukaryota; Metazoa; Chordata; Craniata; Vertebrata; Euteleostomi; Mammalia; Eutheria; Euarchontoglires; Primates; Haplorrhini; Catarrhini; Hominidae; Homo	KEGG:hsa:8029`KO:K14616
comp420780_c0_seq10	36.0958	6.30771	1.80026	3.50378	0.000458706	0.0458168	.	.	.	.	.
comp420780_c0_seq27	25.363	-7.67648	2.08837	-3.67582	0.000237087	0.0297921	.	.	.	.	.
comp420786_c0_seq6	141.365	23.7832	2.86022	8.31517	9.16224e-17	3.89256e-13	sp|Q2QLC1|CAV1_PLEMO^sp|Q2QLC1|CAV1_PLEMO^Q:307-663,H:49-167^42.02%ID^E:2e-25^.^.	comp420786_c0_seq6|m.368254	349-744[-]	.	.
comp420821_c0_seq20	34.0927	-8.10219	2.06043	-3.93228	8.41425e-05	0.0144366	.	.	.	.	.
comp420857_c0_seq3	29.8666	8.82443	2.20513	4.00177	6.28705e-05	0.0118839	sp|Q3V3N7|BBS1_MOUSE^sp|Q3V3N7|BBS1_MOUSE^Q:930-2138,H:192-593^58.56%ID^E:8e-163^.^.`sp|Q3V3N7|BBS1_MOUSE^sp|Q3V3N7|BBS1_MOUSE^Q:142-708,H:22-210^47.89%ID^E:2e-51^.^.	comp420857_c0_seq3|m.368518	1-711[+]	BBS1_MOUSE^BBS1_MOUSE^Q:48-236,H:22-210^47.89%ID^E:1e-56^RecName: Full=Bardet-Biedl syndrome 1 protein homolog;^Eukaryota; Metazoa; Chordata; Craniata; Vertebrata; Euteleostomi; Mammalia; Eutheria; Euarchontoglires; Glires; Rodentia; Myomorpha; Muroidea; Muridae; Murinae; Mus; Mus	KEGG:mmu:52028`KO:K16746
comp420914_c0_seq9	85.2493	-9.42625	2.00795	-4.69446	2.67317e-06	0.00127537	sp|Q7LFX5|CHSTF_HUMAN^sp|Q7LFX5|CHSTF_HUMAN^Q:1925-2422,H:397-558^36.75%ID^E:2e-25^.^.	comp420914_c0_seq9|m.368805	6055-7047[-]	MET24_XENTR^MET24_XENTR^Q:130-300,H:148-321^32.61%ID^E:3e-20^RecName: Full=Methyltransferase-like protein 24;^Eukaryota; Metazoa; Chordata; Craniata; Vertebrata; Euteleostomi; Amphibia; Batrachia; Anura; Pipoidea; Pipidae; Xenopodinae; Xenopus; Silurana	KEGG:xtr:100145735
comp420971_c1_seq3	31.253	8.88089	2.44066	3.63872	0.000273999	0.0330122	sp|Q9NU02|ANKE1_HUMAN^sp|Q9NU02|ANKE1_HUMAN^Q:257-2563,H:1-770^45.7%ID^E:0^.^.	comp420971_c1_seq3|m.369056	257-2581[+]	ANKE1_HUMAN^ANKE1_HUMAN^Q:1-769,H:1-770^46.08%ID^E:0^RecName: Full=Ankyrin repeat and EF-hand domain-containing protein 1;^Eukaryota; Metazoa; Chordata; Craniata; Vertebrata; Euteleostomi; Mammalia; Eutheria; Euarchontoglires; Primates; Haplorrhini; Catarrhini; Hominidae; Homo	KEGG:hsa:63926
comp420982_c0_seq1	35.1107	9.05368	2.04674	4.42347	9.71272e-06	0.00320417	.	comp420982_c0_seq1|m.369104	1-1050[+]	.	.
comp420982_c0_seq6	47.8824	-8.59338	2.00946	-4.27646	1.89891e-05	0.00504217	.	comp420982_c0_seq6|m.369111	1-1050[+]	.	.
comp421054_c0_seq12	28.9017	-7.86619	2.08281	-3.77673	0.000158903	0.0228773	sp|Q99JW2|ACY1_MOUSE^sp|Q99JW2|ACY1_MOUSE^Q:2568-1522,H:53-401^61.03%ID^E:2e-153^.^.	comp421054_c0_seq12|m.369717	1513-2538[-]	ACY1_MOUSE^ACY1_MOUSE^Q:1-339,H:63-401^62.24%ID^E:1e-160^RecName: Full=Aminoacylase-1;^Eukaryota; Metazoa; Chordata; Craniata; Vertebrata; Euteleostomi; Mammalia; Eutheria; Euarchontoglires; Glires; Rodentia; Myomorpha; Muroidea; Muridae; Murinae; Mus; Mus	KEGG:mmu:109652`KO:K14677
comp421081_c0_seq17	48.7563	-8.62108	2.41901	-3.56389	0.000365395	0.039853	.	comp421081_c0_seq17|m.369917	1672-4566[+]	.	.
comp421081_c0_seq20	43.4218	-8.45428	2.16911	-3.89758	9.71579e-05	0.016142	.	comp421081_c0_seq20|m.369921	1672-4629[+]	.	.
comp421087_c0_seq8	24.3631	-7.61912	2.09788	-3.63182	0.000281424	0.0334775	.	.	.	.	.
comp421091_c3_seq1	51.8996	-8.70786	2.11503	-4.11714	3.83604e-05	0.00828677	sp|Q8WUX2|CHAC2_HUMAN^sp|Q8WUX2|CHAC2_HUMAN^Q:8709-8545,H:1-55^83.64%ID^E:3e-22^.^.	.	.	.	.
comp421163_c0_seq10	71.782	-9.17793	1.98958	-4.61299	3.96909e-06	0.00167748	sp|Q8BZG5|RRNAD_MOUSE^sp|Q8BZG5|RRNAD_MOUSE^Q:2417-3091,H:250-461^44.54%ID^E:1e-48^.^.	comp421163_c0_seq10|m.370218	1133-3109[+]	RRNAD_MOUSE^RRNAD_MOUSE^Q:429-653,H:250-461^44.54%ID^E:5e-50^RecName: Full=Protein RRNAD1;^Eukaryota; Metazoa; Chordata; Craniata; Vertebrata; Euteleostomi; Mammalia; Eutheria; Euarchontoglires; Glires; Rodentia; Myomorpha; Muroidea; Muridae; Murinae; Mus; Mus`RRNAD_MOUSE^RRNAD_MOUSE^Q:46-266,H:23-216^32.46%ID^E:1e-24^RecName: Full=Protein RRNAD1;^Eukaryota; Metazoa; Chordata; Craniata; Vertebrat…	KEGG:mmu:229503
comp421163_c0_seq2	18.1542	8.10608	2.1998	3.68491	0.000228779	0.0288843	.	comp421163_c0_seq2|m.370211	512-1945[+]	RRNAD_HUMAN^RRNAD_HUMAN^Q:38-259,H:14-209^31.3%ID^E:5e-26^RecName: Full=Protein RRNAD1;^Eukaryota; Metazoa; Chordata; Craniata; Vertebrata; Euteleostomi; Mammalia; Eutheria; Euarchontoglires; Primates; Haplorrhini; Catarrhini; Hominidae; Homo`RRNAD_HUMAN^RRNAD_HUMAN^Q:429-470,H:250-291^61.9%ID^E:7e-09^RecName: Full=Protein RRNAD1;^Eukaryota; Metazoa; Chordata; Craniata; Vertebrata; Euteleostomi; …	KEGG:hsa:51093
comp421165_c0_seq2	83.8325	10.3068	2.12164	4.85793	1.18617e-06	0.000667392	.	comp421165_c0_seq2|m.370224	1391-1741[+]	.	.
comp421165_c0_seq5	37.2319	9.13991	2.06224	4.43204	9.33452e-06	0.00311913	.	comp421165_c0_seq5|m.370228	2-736[+]	.	.
comp421176_c0_seq4	25.8165	8.60805	2.096	4.10689	4.01029e-05	0.00860073	sp|A1YER2|HTAI2_GORGO^sp|A1YER2|HTAI2_GORGO^Q:1637-1227,H:102-238^43.8%ID^E:7e-33^.^.	comp421176_c0_seq4|m.370284	1215-1523[-]	HTAI2_GORGO^HTAI2_GORGO^Q:2-99,H:141-238^36.73%ID^E:5e-16^RecName: Full=Oxidoreductase HTATIP2;^Eukaryota; Metazoa; Chordata; Craniata; Vertebrata; Euteleostomi; Mammalia; Eutheria; Euarchontoglires; Primates; Haplorrhini; Catarrhini; Hominidae; Gorilla	.
comp421192_c0_seq11	45.5274	-8.51992	2.02184	-4.21395	2.50948e-05	0.00608325	.	comp421192_c0_seq11|m.370368	1472-1888[-]	.	.
comp421212_c1_seq1	35.1102	-8.14763	2.10353	-3.87332	0.000107363	0.017197	sp|Q96DR7|ARHGQ_HUMAN^sp|Q96DR7|ARHGQ_HUMAN^Q:2494-1175,H:414-848^41.52%ID^E:4e-100^.^.	comp421212_c1_seq1|m.370442	1085-6124[-]	ARHGQ_HUMAN^ARHGQ_HUMAN^Q:1211-1667,H:414-865^40.86%ID^E:3e-112^RecName: Full=Rho guanine nucleotide exchange factor 26;^Eukaryota; Metazoa; Chordata; Craniata; Vertebrata; Euteleostomi; Mammalia; Eutheria; Euarchontoglires; Primates; Haplorrhini; Catarrhini; Hominidae; Homo	KEGG:hsa:26084`KO:K13744
comp421247_c0_seq2	15.4789	7.87194	2.19835	3.58084	0.000342486	0.0379577	.	comp421247_c0_seq2|m.370779	702-1943[+]	.	.
comp421264_c0_seq7	35.6316	-8.1648	2.13146	-3.83061	0.000127825	0.0195279	sp|F8WLE0|KIF28_RAT^sp|F8WLE0|KIF28_RAT^Q:4394-1791,H:15-846^38.96%ID^E:0^.^.	comp421264_c0_seq7|m.370948	1428-4403[-]	KIF28_RAT^KIF28_RAT^Q:4-871,H:15-846^39.53%ID^E:0^RecName: Full=Kinesin-like protein KIF28P;^Eukaryota; Metazoa; Chordata; Craniata; Vertebrata; Euteleostomi; Mammalia; Eutheria; Euarchontoglires; Glires; Rodentia; Myomorpha; Muroidea; Muridae; Murinae; Rattus	KEGG:rno:289309
comp421290_c0_seq7	844.168	-12.7333	2.59066	-4.91507	8.87505e-07	0.000538649	sp|P48463|PP2AA_CHICK^sp|P48463|PP2AA_CHICK^Q:4444-3518,H:1-309^94.5%ID^E:0^.^.	comp421290_c0_seq7|m.371171	3515-4453[-]	PP2AA_CHICK^PP2AA_CHICK^Q:4-312,H:1-309^94.5%ID^E:0^RecName: Full=Serine/threonine-protein phosphatase 2A catalytic subunit alpha isoform;^Eukaryota; Metazoa; Chordata; Craniata; Vertebrata; Euteleostomi; Archelosauria; Archosauria; Dinosauria; Saurischia; Theropoda; Coelurosauria; Aves; Neognathae; Galloanserae; Galliformes; Phasianidae; Phasianinae; Gallus	KEGG:gga:396021`KO:K04382
comp421304_c0_seq5	28.0856	-7.82126	2.13917	-3.65621	0.000255973	0.0314778	sp|Q9DAM1|LRC34_MOUSE^sp|Q9DAM1|LRC34_MOUSE^Q:134-1315,H:7-395^48.98%ID^E:2e-112^.^.	comp421304_c0_seq5|m.371216	107-1399[+]	LRC34_MOUSE^LRC34_MOUSE^Q:10-403,H:7-395^48.98%ID^E:3e-126^RecName: Full=Leucine-rich repeat-containing protein 34;^Eukaryota; Metazoa; Chordata; Craniata; Vertebrata; Euteleostomi; Mammalia; Eutheria; Euarchontoglires; Glires; Rodentia; Myomorpha; Muroidea; Muridae; Murinae; Mus; Mus	KEGG:mmu:71827
comp421312_c0_seq11	52.1112	-8.71408	2.05553	-4.23933	2.24185e-05	0.00563418	.	comp421312_c0_seq11|m.371272	313-771[+]	.	.
comp421353_c0_seq1	27.9144	-7.81435	2.07514	-3.7657	0.000166086	0.0233912	.	comp421353_c0_seq1|m.371529	113-2935[-]	BD1L1_MOUSE^BD1L1_MOUSE^Q:77-201,H:479-579^37.6%ID^E:8e-06^RecName: Full=Biorientation of chromosomes in cell division protein 1-like 1 {ECO:0000305};^Eukaryota; Metazoa; Chordata; Craniata; Vertebrata; Euteleostomi; Mammalia; Eutheria; Euarchontoglires; Glires; Rodentia; Myomorpha; Muroidea; Muridae; Murinae; Mus; Mus	KEGG:mmu:665775
comp421355_c0_seq3	50.9476	-8.68211	2.01631	-4.30593	1.66283e-05	0.00457301	sp|Q8BZ47|ZN609_MOUSE^sp|Q8BZ47|ZN609_MOUSE^Q:4991-4209,H:211-520^42.37%ID^E:2e-50^.^.	comp421355_c0_seq3|m.371557	885-5351[-]	ZN609_MOUSE^ZN609_MOUSE^Q:121-394,H:211-533^41.62%ID^E:2e-53^RecName: Full=Zinc finger protein 609;^Eukaryota; Metazoa; Chordata; Craniata; Vertebrata; Euteleostomi; Mammalia; Eutheria; Euarchontoglires; Glires; Rodentia; Myomorpha; Muroidea; Muridae; Murinae; Mus; Mus	KEGG:mmu:214812
comp421382_c1_seq6	28.7027	-7.85681	2.10391	-3.73439	0.000188169	0.0253213	sp|Q8N413|S2545_HUMAN^sp|Q8N413|S2545_HUMAN^Q:2908-2111,H:21-288^40.94%ID^E:2e-55^.^.	comp421382_c1_seq6|m.371668	2090-2986[-]	S2545_HUMAN^S2545_HUMAN^Q:10-292,H:4-288^40.61%ID^E:6e-67^RecName: Full=Solute carrier family 25 member 45;^Eukaryota; Metazoa; Chordata; Craniata; Vertebrata; Euteleostomi; Mammalia; Eutheria; Euarchontoglires; Primates; Haplorrhini; Catarrhini; Hominidae; Homo`S2545_HUMAN^S2545_HUMAN^Q:207-291,H:3-84^37.65%ID^E:3e-07^RecName: Full=Solute carrier family 25 member 45;^Eukaryota; Metazoa; Chordata…	KEGG:hsa:283130`KO:K15123
comp421385_c0_seq4	25.3932	-7.68115	2.18926	-3.50857	0.000450529	0.0454185	.	comp421385_c0_seq4|m.371674	688-2175[-]	.	.
comp421420_c0_seq9	29.3903	-7.892	2.23131	-3.53694	0.00040479	0.0422392	sp|Q8BHY8|SNX14_MOUSE^sp|Q8BHY8|SNX14_MOUSE^Q:5140-3398,H:75-650^43.8%ID^E:2e-136^.^.`sp|Q8BHY8|SNX14_MOUSE^sp|Q8BHY8|SNX14_MOUSE^Q:3065-2139,H:654-950^42.95%ID^E:3e-65^.^.	comp421420_c0_seq9|m.371965	2130-2867[-]	SNX14_PONAB^SNX14_PONAB^Q:1-243,H:653-880^42.8%ID^E:5e-56^RecName: Full=Sorting nexin-14;^Eukaryota; Metazoa; Chordata; Craniata; Vertebrata; Euteleostomi; Mammalia; Eutheria; Euarchontoglires; Primates; Haplorrhini; Catarrhini; Hominidae; Pongo	KEGG:pon:100172967`KO:K17926
comp421455_c0_seq16	48.9905	-8.62776	2.0661	-4.17586	2.96856e-05	0.00694077	.	comp421455_c0_seq16|m.372123	1697-2119[-]	H17B6_HUMAN^H17B6_HUMAN^Q:27-104,H:207-284^35.9%ID^E:1e-12^RecName: Full=17-beta-hydroxysteroid dehydrogenase type 6;^Eukaryota; Metazoa; Chordata; Craniata; Vertebrata; Euteleostomi; Mammalia; Eutheria; Euarchontoglires; Primates; Haplorrhini; Catarrhini; Hominidae; Homo	KEGG:hsa:8630`KO:K13369
comp421560_c0_seq41	28.5071	8.74982	2.10022	4.16615	3.0979e-05	0.00710511	sp|Q8TBH0|ARRD2_HUMAN^sp|Q8TBH0|ARRD2_HUMAN^Q:104-1027,H:23-331^30.35%ID^E:7e-33^.^.	comp421560_c0_seq41|m.372549	53-1096[+]	ARRD3_PONAB^ARRD3_PONAB^Q:11-321,H:16-334^30.34%ID^E:6e-39^RecName: Full=Arrestin domain-containing protein 3;^Eukaryota; Metazoa; Chordata; Craniata; Vertebrata; Euteleostomi; Mammalia; Eutheria; Euarchontoglires; Primates; Haplorrhini; Catarrhini; Hominidae; Pongo	KEGG:pon:100174687
comp421586_c2_seq17	25.2301	8.57432	2.10544	4.07245	4.65207e-05	0.00958542	sp|Q9NWS8|RMND1_HUMAN^sp|Q9NWS8|RMND1_HUMAN^Q:291-1010,H:172-410^31.67%ID^E:5e-37^.^.	comp421586_c2_seq17|m.372710	3-1061[+]	RMND1_PONAB^RMND1_PONAB^Q:97-336,H:172-410^31.67%ID^E:6e-37^RecName: Full=Required for meiotic nuclear division protein 1 homolog;^Eukaryota; Metazoa; Chordata; Craniata; Vertebrata; Euteleostomi; Mammalia; Eutheria; Euarchontoglires; Primates; Haplorrhini; Catarrhini; Hominidae; Pongo	KEGG:pon:100172187
comp421606_c0_seq4	29.2468	-7.88061	2.0887	-3.77297	0.000161319	0.0229404	sp|Q8CH18|CCAR1_MOUSE^sp|Q8CH18|CCAR1_MOUSE^Q:1156-1686,H:365-541^66.67%ID^E:2e-75^.^.`sp|Q8CH18|CCAR1_MOUSE^sp|Q8CH18|CCAR1_MOUSE^Q:100-735,H:1-212^43.86%ID^E:4e-32^.^.`sp|Q8CH18|CCAR1_MOUSE^sp|Q8CH18|CCAR1_MOUSE^Q:1998-2228,H:715-791^77.92%ID^E:2e-31^.^.`sp|Q8CH18|CCAR1_MOUSE^sp|Q8CH18|CCAR1_MOUSE^Q:2535-3287,H:921-1144^32.81%ID^E:3e-25^.^.	comp421606_c0_seq4|m.372876	1677-3290[+]	CCAR1_XENLA^CCAR1_XENLA^Q:2-481,H:625-1097^42.47%ID^E:2e-89^RecName: Full=Cell division cycle and apoptosis regulator protein 1;^Eukaryota; Metazoa; Chordata; Craniata; Vertebrata; Euteleostomi; Amphibia; Batrachia; Anura; Pipoidea; Pipidae; Xenopodinae; Xenopus; Xenopus	KEGG:xla:779160
comp421630_c1_seq9	24.358	-7.62087	2.16428	-3.5212	0.000429599	0.0441566	sp|Q6GNV5|FNBP1_XENLA^sp|Q6GNV5|FNBP1_XENLA^Q:94-1803,H:1-603^36.04%ID^E:3e-113^.^.	comp421630_c1_seq9|m.373039	94-1824[+]	FNBP1_XENLA^FNBP1_XENLA^Q:1-570,H:1-603^36.29%ID^E:9e-130^RecName: Full=Formin-binding protein 1 homolog;^Eukaryota; Metazoa; Chordata; Craniata; Vertebrata; Euteleostomi; Amphibia; Batrachia; Anura; Pipoidea; Pipidae; Xenopodinae; Xenopus; Xenopus	KEGG:xla:444253`KO:K20121
comp421653_c0_seq9	42.8601	-8.43518	2.0922	-4.03173	5.53674e-05	0.0109287	sp|Q6ZNE5|BAKOR_HUMAN^sp|Q6ZNE5|BAKOR_HUMAN^Q:5148-3871,H:38-469^34.62%ID^E:6e-54^.^.	comp421653_c0_seq9|m.373171	1-606[+]	.	.
comp421675_c1_seq24	86.0251	-9.43764	2.03669	-4.63381	3.58991e-06	0.00157002	sp|O43399|TPD54_HUMAN^sp|O43399|TPD54_HUMAN^Q:366-833,H:55-186^41.67%ID^E:4e-28^.^.	comp421675_c1_seq24|m.373282	171-935[+]	TPD54_HUMAN^TPD54_HUMAN^Q:66-221,H:55-186^41.67%ID^E:5e-31^RecName: Full=Tumor protein D54;^Eukaryota; Metazoa; Chordata; Craniata; Vertebrata; Euteleostomi; Mammalia; Eutheria; Euarchontoglires; Primates; Haplorrhini; Catarrhini; Hominidae; Homo	KEGG:hsa:7165
comp421680_c0_seq4	45.3687	-8.51483	2.02353	-4.20791	2.57748e-05	0.00619832	.	comp421680_c0_seq4|m.373310	298-2526[+]	.	.
comp421716_c4_seq12	90.2282	23.1586	2.78473	8.31626	9.07812e-17	3.89256e-13	sp|Q6P5F9|XPO1_MOUSE^sp|Q6P5F9|XPO1_MOUSE^Q:461-3448,H:76-1071^100%ID^E:0^.^.`sp|Q6P5F9|XPO1_MOUSE^sp|Q6P5F9|XPO1_MOUSE^Q:172-399,H:1-76^100%ID^E:5e-38^.^.	comp421716_c4_seq12|m.373557	7746-8102[+]	.	.
comp421716_c4_seq18	504.148	7.75265	1.91604	4.04619	5.20573e-05	0.0104605	sp|Q6P5F9|XPO1_MOUSE^sp|Q6P5F9|XPO1_MOUSE^Q:172-3384,H:1-1071^100%ID^E:0^.^.	comp421716_c4_seq18|m.373565	4480-4872[-]	.	.
comp421716_c4_seq9	102.048	23.3263	2.84469	8.19994	2.40517e-16	6.24519e-13	sp|Q6P5F9|XPO1_MOUSE^sp|Q6P5F9|XPO1_MOUSE^Q:1527-4520,H:74-1071^99.8%ID^E:0^.^.	comp421716_c4_seq9|m.373547	9513-10331[-]	IBP5_HUMAN^IBP5_HUMAN^Q:1-272,H:1-272^100%ID^E:0^RecName: Full=Insulin-like growth factor-binding protein 5;^Eukaryota; Metazoa; Chordata; Craniata; Vertebrata; Euteleostomi; Mammalia; Eutheria; Euarchontoglires; Primates; Haplorrhini; Catarrhini; Hominidae; Homo	KEGG:hsa:3488
comp421742_c0_seq19	20.146	8.25308	2.13991	3.85675	0.000114906	0.018017	sp|Q63413|DX39B_RAT^sp|Q63413|DX39B_RAT^Q:1313-1993,H:23-249^86.78%ID^E:4e-129^.^.	comp421742_c0_seq19|m.373892	716-1078[-]	CI016_BOVIN^CI016_BOVIN^Q:49-96,H:26-73^43.75%ID^E:7e-08^RecName: Full=UPF0184 protein C9orf16 homolog;^Eukaryota; Metazoa; Chordata; Craniata; Vertebrata; Euteleostomi; Mammalia; Eutheria; Laurasiatheria; Cetartiodactyla; Ruminantia; Pecora; Bovidae; Bovinae; Bos	KEGG:bta:616015
comp421745_c1_seq4	105.101	-9.72694	1.9922	-4.8825	1.0475e-06	0.000610821	sp|F1QFR9|PSM4A_DANRE^sp|F1QFR9|PSM4A_DANRE^Q:358-1167,H:1557-1833^51.97%ID^E:1e-78^.^.	comp421745_c1_seq4|m.373911	322-1170[+]	PSME4_HUMAN^PSME4_HUMAN^Q:9-282,H:1563-1843^52.65%ID^E:2e-89^RecName: Full=Proteasome activator complex subunit 4;^Eukaryota; Metazoa; Chordata; Craniata; Vertebrata; Euteleostomi; Mammalia; Eutheria; Euarchontoglires; Primates; Haplorrhini; Catarrhini; Hominidae; Homo	KEGG:hsa:23198`KO:K06699
comp421751_c0_seq19	159.01	-5.99724	1.51731	-3.95255	7.7324e-05	0.0134216	sp|Q6P9S0|MTSSL_MOUSE^sp|Q6P9S0|MTSSL_MOUSE^Q:345-1118,H:1-255^66.28%ID^E:7e-104^.^.	comp421751_c0_seq19|m.373967	345-2966[+]	MTSS1_HUMAN^MTSS1_HUMAN^Q:3-279,H:4-275^64.98%ID^E:6e-116^RecName: Full=Metastasis suppressor protein 1;^Eukaryota; Metazoa; Chordata; Craniata; Vertebrata; Euteleostomi; Mammalia; Eutheria; Euarchontoglires; Primates; Haplorrhini; Catarrhini; Hominidae; Homo	KEGG:hsa:9788`KO:K20128
comp421751_c0_seq23	67.9989	-9.09932	1.98232	-4.59023	4.42757e-06	0.00181201	sp|Q6P9S0|MTSSL_MOUSE^sp|Q6P9S0|MTSSL_MOUSE^Q:345-1364,H:1-306^56.18%ID^E:2e-106^.^.	comp421751_c0_seq23|m.373975	4406-5320[+]	.	.
comp421751_c0_seq3	69.9205	10.0483	2.77644	3.61914	0.000295587	0.0343451	sp|Q6P9S0|MTSSL_MOUSE^sp|Q6P9S0|MTSSL_MOUSE^Q:345-1364,H:1-306^56.18%ID^E:7e-107^.^.	comp421751_c0_seq3|m.373942	345-3089[+]	MTSS1_HUMAN^MTSS1_HUMAN^Q:3-344,H:4-347^60.46%ID^E:1e-121^RecName: Full=Metastasis suppressor protein 1;^Eukaryota; Metazoa; Chordata; Craniata; Vertebrata; Euteleostomi; Mammalia; Eutheria; Euarchontoglires; Primates; Haplorrhini; Catarrhini; Hominidae; Homo`MTSS1_HUMAN^MTSS1_HUMAN^Q:572-672,H:471-576^46.79%ID^E:8e-10^RecName: Full=Metastasis suppressor protein 1;^Eukaryota; Metazoa; Chordata; C…	KEGG:hsa:9788`KO:K20128
comp421756_c1_seq9	280.194	-23.468	2.90809	-8.06989	7.03628e-16	1.14139e-12	sp|Q9VVE5|MSIR6_DROME^sp|Q9VVE5|MSIR6_DROME^Q:174-758,H:23-216^76.41%ID^E:1e-94^.^.	comp421756_c1_seq9|m.374037	126-1427[+]	MSI1H_MOUSE^MSI1H_MOUSE^Q:17-433,H:14-362^49.77%ID^E:8e-111^RecName: Full=RNA-binding protein Musashi homolog 1;^Eukaryota; Metazoa; Chordata; Craniata; Vertebrata; Euteleostomi; Mammalia; Eutheria; Euarchontoglires; Glires; Rodentia; Myomorpha; Muroidea; Muridae; Murinae; Mus; Mus	KEGG:mmu:17690`KO:K14411
comp421775_c0_seq1	84.5969	-9.41549	2.31658	-4.0644	4.81564e-05	0.00985417	sp|Q0E908|HIL_DROME^sp|Q0E908|HIL_DROME^Q:258-1613,H:332-818^27.79%ID^E:8e-51^.^.`sp|Q0E908|HIL_DROME^sp|Q0E908|HIL_DROME^Q:1857-3083,H:355-779^28.31%ID^E:3e-42^.^.	comp421775_c0_seq1|m.374151	198-3821[+]	HIL_DROME^HIL_DROME^Q:21-472,H:332-818^27.79%ID^E:3e-51^RecName: Full=Hillarin {ECO:0000312|FlyBase:FBgn0050147};^Eukaryota; Metazoa; Ecdysozoa; Arthropoda; Hexapoda; Insecta; Pterygota; Neoptera; Holometabola; Diptera; Brachycera; Muscomorpha; Ephydroidea; Drosophilidae; Drosophila; Sophophora`HIL_DROME^HIL_DROME^Q:554-962,H:355-779^28.31%ID^E:1e-42^RecName: Full=Hillarin {ECO:0000312|FlyBase:FB…	KEGG:dme:Dmel_CG30147
comp421806_c2_seq3	37.8681	-8.25312	2.0825	-3.96308	7.39884e-05	0.0129984	.	.	.	.	.
comp421807_c1_seq5	25.635	-7.68987	2.12432	-3.61992	0.000294695	0.0343451	.	.	.	.	.
comp421826_c0_seq4	565.901	25.7165	2.95334	8.70759	3.10404e-18	1.59543e-13	sp|Q14738|2A5D_HUMAN^sp|Q14738|2A5D_HUMAN^Q:220-1404,H:64-460^84.13%ID^E:0^.^.	comp421826_c0_seq4|m.374434	1-1407[+]	2A5D_RABIT^2A5D_RABIT^Q:74-468,H:48-444^84.13%ID^E:0^RecName: Full=Serine/threonine-protein phosphatase 2A 56 kDa regulatory subunit delta isoform;^Eukaryota; Metazoa; Chordata; Craniata; Vertebrata; Euteleostomi; Mammalia; Eutheria; Euarchontoglires; Glires; Lagomorpha; Leporidae; Oryctolagus	KEGG:ocu:100009533`KO:K11584
comp421896_c0_seq20	20.86	8.29727	2.18447	3.7983	0.000145693	0.0213036	.	comp421896_c0_seq20|m.374916	993-1775[-]	.	.
comp421909_c0_seq22	17.1583	8.02633	2.25834	3.55409	0.000379289	0.0408196	sp|Q8BIE6|FRM4A_MOUSE^sp|Q8BIE6|FRM4A_MOUSE^Q:121-1476,H:55-507^52.52%ID^E:2e-138^.^.	comp421909_c0_seq22|m.374989	532-3066[+]	FRM4A_MOUSE^FRM4A_MOUSE^Q:1-315,H:192-507^51.09%ID^E:5e-93^RecName: Full=FERM domain-containing protein 4A;^Eukaryota; Metazoa; Chordata; Craniata; Vertebrata; Euteleostomi; Mammalia; Eutheria; Euarchontoglires; Glires; Rodentia; Myomorpha; Muroidea; Muridae; Murinae; Mus; Mus	KEGG:mmu:209630
comp421913_c1_seq4	41.3061	-8.37914	2.0423	-4.10278	4.08207e-05	0.00871861	sp|A2AX52|CO6A4_MOUSE^sp|A2AX52|CO6A4_MOUSE^Q:4209-775,H:27-1204^28.01%ID^E:7e-106^.^.`sp|A2AX52|CO6A4_MOUSE^sp|A2AX52|CO6A4_MOUSE^Q:4236-1132,H:219-1282^27.68%ID^E:4e-82^.^.	comp421913_c1_seq4|m.375021	733-4284[-]	CO6A4_MOUSE^CO6A4_MOUSE^Q:26-1170,H:27-1204^28.59%ID^E:4e-117^RecName: Full=Collagen alpha-4(VI) chain;^Eukaryota; Metazoa; Chordata; Craniata; Vertebrata; Euteleostomi; Mammalia; Eutheria; Euarchontoglires; Glires; Rodentia; Myomorpha; Muroidea; Muridae; Murinae; Mus; Mus`CO6A4_MOUSE^CO6A4_MOUSE^Q:17-1051,H:219-1282^28.03%ID^E:3e-95^RecName: Full=Collagen alpha-4(VI) chain;^Eukaryota; Metazoa; C…	KEGG:mmu:68553`KO:K06238
comp421959_c2_seq1	56.7858	-8.84007	2.0108	-4.3963	1.10111e-05	0.00341107	sp|Q28FX0|ELAV3_XENTR^sp|Q28FX0|ELAV3_XENTR^Q:706-1635,H:25-336^40.58%ID^E:2e-68^.^.	comp421959_c2_seq1|m.375212	2-592[-]	.	.
comp422034_c0_seq1	22.0257	-7.47201	2.11922	-3.52584	0.000422144	0.0435409	.	comp422034_c0_seq1|m.375621	275-1735[+]	.	.
comp422047_c1_seq4	126.397	-9.99365	1.95252	-5.11834	3.08231e-07	0.00022727	.	.	.	.	.
comp422048_c0_seq1	24.3656	-7.62091	2.13921	-3.56248	0.000367363	0.0399213	.	comp422048_c0_seq1|m.375739	1039-1704[-]	.	.
comp422101_c0_seq12	29.1431	8.78753	2.10881	4.16705	3.0856e-05	0.00709665	sp|Q8BMT9|HHAT_MOUSE^sp|Q8BMT9|HHAT_MOUSE^Q:498-1967,H:2-484^31.99%ID^E:2e-66^.^.	comp422101_c0_seq12|m.375947	435-2033[+]	HHAT_MOUSE^HHAT_MOUSE^Q:22-511,H:2-484^32.66%ID^E:1e-70^RecName: Full=Protein-cysteine N-palmitoyltransferase HHAT;^Eukaryota; Metazoa; Chordata; Craniata; Vertebrata; Euteleostomi; Mammalia; Eutheria; Euarchontoglires; Glires; Rodentia; Myomorpha; Muroidea; Muridae; Murinae; Mus; Mus	KEGG:mmu:226861
comp422107_c0_seq24	209.069	11.6267	1.96223	5.92526	3.11806e-09	3.91813e-06	.	comp422107_c0_seq24|m.376000	1938-2768[-]	.	.
comp422107_c0_seq34	39.0443	-8.2999	2.04448	-4.05966	4.91448e-05	0.00998769	.	comp422107_c0_seq34|m.376048	1086-3242[-]	.	.
comp422128_c0_seq5	31.1509	-7.9729	2.05787	-3.87435	0.000106908	0.0171859	sp|Q0VA61|HYOU1_XENTR^sp|Q0VA61|HYOU1_XENTR^Q:3439-1730,H:2-565^52.36%ID^E:0^.^.	comp422128_c0_seq5|m.376141	416-3451[-]	HYOU1_HUMAN^HYOU1_HUMAN^Q:29-965,H:33-999^45.69%ID^E:0^RecName: Full=Hypoxia up-regulated protein 1;^Eukaryota; Metazoa; Chordata; Craniata; Vertebrata; Euteleostomi; Mammalia; Eutheria; Euarchontoglires; Primates; Haplorrhini; Catarrhini; Hominidae; Homo	KEGG:hsa:10525`KO:K09486
comp422162_c0_seq1	32.3402	8.93751	2.09541	4.26528	1.99652e-05	0.00523897	sp|Q9WTN6|S22AL_MOUSE^sp|Q9WTN6|S22AL_MOUSE^Q:1001-2182,H:130-526^29.63%ID^E:1e-44^.^.	comp422162_c0_seq1|m.376252	1061-2314[+]	S22AL_MOUSE^S22AL_MOUSE^Q:2-402,H:151-553^29.37%ID^E:2e-48^RecName: Full=Solute carrier family 22 member 21;^Eukaryota; Metazoa; Chordata; Craniata; Vertebrata; Euteleostomi; Mammalia; Eutheria; Euarchontoglires; Glires; Rodentia; Myomorpha; Muroidea; Muridae; Murinae; Mus; Mus	KEGG:mmu:56517`KO:K08202
comp422162_c0_seq9	42.6637	-8.42755	2.0299	-4.15172	3.29991e-05	0.00743464	sp|Q9WTN6|S22AL_MOUSE^sp|Q9WTN6|S22AL_MOUSE^Q:1001-2182,H:130-526^29.63%ID^E:1e-44^.^.	comp422162_c0_seq9|m.376258	1061-2314[+]	S22AL_MOUSE^S22AL_MOUSE^Q:2-402,H:151-553^29.37%ID^E:2e-48^RecName: Full=Solute carrier family 22 member 21;^Eukaryota; Metazoa; Chordata; Craniata; Vertebrata; Euteleostomi; Mammalia; Eutheria; Euarchontoglires; Glires; Rodentia; Myomorpha; Muroidea; Muridae; Murinae; Mus; Mus	KEGG:mmu:56517`KO:K08202
comp422199_c0_seq6	151.971	-10.26	1.98129	-5.17841	2.2378e-07	0.000179866	sp|P16066|ANPRA_HUMAN^sp|P16066|ANPRA_HUMAN^Q:1137-2840,H:491-1052^44.05%ID^E:3e-143^.^.	comp422199_c0_seq6|m.376501	360-3224[+]	ANPRA_RAT^ANPRA_RAT^Q:240-827,H:471-1048^42.98%ID^E:5e-154^RecName: Full=Atrial natriuretic peptide receptor 1;^Eukaryota; Metazoa; Chordata; Craniata; Vertebrata; Euteleostomi; Mammalia; Eutheria; Euarchontoglires; Glires; Rodentia; Myomorpha; Muroidea; Muridae; Murinae; Rattus	KEGG:rno:24603`KO:K12323
comp422207_c0_seq59	50.1567	-8.66207	2.2813	-3.79699	0.000146465	0.0213518	sp|Q86U86|PB1_HUMAN^sp|Q86U86|PB1_HUMAN^Q:6215-2085,H:1-1420^42.42%ID^E:0^.^.	comp422207_c0_seq59|m.376601	1245-6218[-]	PB1_HUMAN^PB1_HUMAN^Q:2-1655,H:1-1687^41.23%ID^E:0^RecName: Full=Protein polybromo-1;^Eukaryota; Metazoa; Chordata; Craniata; Vertebrata; Euteleostomi; Mammalia; Eutheria; Euarchontoglires; Primates; Haplorrhini; Catarrhini; Hominidae; Homo	KEGG:hsa:55193`KO:K11757
comp422233_c0_seq3	145.896	11.1093	2.16465	5.13214	2.86459e-07	0.000220321	.	comp422233_c0_seq3|m.376812	380-2056[+]	AUTS2_HUMAN^AUTS2_HUMAN^Q:36-177,H:641-798^35.85%ID^E:2e-11^RecName: Full=Autism susceptibility gene 2 protein;^Eukaryota; Metazoa; Chordata; Craniata; Vertebrata; Euteleostomi; Mammalia; Eutheria; Euarchontoglires; Primates; Haplorrhini; Catarrhini; Hominidae; Homo	KEGG:hsa:26053
comp422233_c0_seq5	87.5463	-9.46368	1.96975	-4.80452	1.55126e-06	0.000823812	.	comp422233_c0_seq5|m.376814	188-3592[+]	AUTS2_HUMAN^AUTS2_HUMAN^Q:371-1027,H:420-1159^28.9%ID^E:2e-21^RecName: Full=Autism susceptibility gene 2 protein;^Eukaryota; Metazoa; Chordata; Craniata; Vertebrata; Euteleostomi; Mammalia; Eutheria; Euarchontoglires; Primates; Haplorrhini; Catarrhini; Hominidae; Homo`AUTS2_HUMAN^AUTS2_HUMAN^Q:49-202,H:80-253^31.11%ID^E:6e-08^RecName: Full=Autism susceptibility gene 2 protein;^Eukaryota; Metazoa;…	KEGG:hsa:26053
comp422252_c1_seq2	54.6651	-8.78345	2.02627	-4.33478	1.45907e-05	0.00419919	sp|Q9VRN5|LIN28_DROME^sp|Q9VRN5|LIN28_DROME^Q:306-677,H:43-166^59.68%ID^E:3e-40^.^.	comp422252_c1_seq2|m.376898	138-782[+]	LIN28_DROME^LIN28_DROME^Q:50-180,H:36-166^58.78%ID^E:8e-46^RecName: Full=Protein lin-28 homolog;^Eukaryota; Metazoa; Ecdysozoa; Arthropoda; Hexapoda; Insecta; Pterygota; Neoptera; Holometabola; Diptera; Brachycera; Muscomorpha; Ephydroidea; Drosophilidae; Drosophila; Sophophora	KEGG:dme:Dmel_CG17334`KO:K18754
comp422252_c1_seq6	111.154	-9.80739	2.22606	-4.40573	1.0543e-05	0.00332377	sp|Q9VRN5|LIN28_DROME^sp|Q9VRN5|LIN28_DROME^Q:579-950,H:43-166^59.68%ID^E:2e-39^.^.	comp422252_c1_seq6|m.376902	540-1055[+]	LIN28_DROME^LIN28_DROME^Q:7-137,H:36-166^58.78%ID^E:6e-46^RecName: Full=Protein lin-28 homolog;^Eukaryota; Metazoa; Ecdysozoa; Arthropoda; Hexapoda; Insecta; Pterygota; Neoptera; Holometabola; Diptera; Brachycera; Muscomorpha; Ephydroidea; Drosophilidae; Drosophila; Sophophora	KEGG:dme:Dmel_CG17334`KO:K18754
comp422316_c1_seq1	18.5789	8.12988	2.20634	3.68479	0.000228891	0.0288843	.	comp422316_c1_seq1|m.377170	893-1732[-]	Y5521_DICDI^Y5521_DICDI^Q:50-262,H:624-825^24.77%ID^E:3e-06^RecName: Full=Uncharacterized protein DDB_G0292642;^Eukaryota; Amoebozoa; Mycetozoa; Dictyosteliida; Dictyostelium	KEGG:ddi:DDB_G0292642`KEGG:ddi:DDB_G0292706
comp422335_c0_seq2	39.0368	-8.29731	2.06	-4.02782	5.62953e-05	0.0110629	sp|Q8CDI6|CD158_MOUSE^sp|Q8CDI6|CD158_MOUSE^Q:7085-4350,H:43-912^27.33%ID^E:4e-69^.^.	comp422335_c0_seq2|m.377373	3741-7535[-]	CD158_HUMAN^CD158_HUMAN^Q:144-1261,H:34-1113^26.43%ID^E:9e-82^RecName: Full=Coiled-coil domain-containing protein 158;^Eukaryota; Metazoa; Chordata; Craniata; Vertebrata; Euteleostomi; Mammalia; Eutheria; Euarchontoglires; Primates; Haplorrhini; Catarrhini; Hominidae; Homo	KEGG:hsa:339965
comp422339_c0_seq4	41.5353	-8.38824	2.0233	-4.14582	3.38603e-05	0.00753353	sp|Q5PQJ7|TBCEL_RAT^sp|Q5PQJ7|TBCEL_RAT^Q:434-1384,H:114-422^36.05%ID^E:6e-61^.^.`sp|Q5PQJ7|TBCEL_RAT^sp|Q5PQJ7|TBCEL_RAT^Q:192-455,H:1-92^29.35%ID^E:6e-61^.^.	comp422339_c0_seq4|m.377402	2038-3756[-]	TYRO_PINMA^TYRO_PINMA^Q:17-231,H:172-409^30.43%ID^E:2e-15^RecName: Full=Tyrosinase-like protein;^Eukaryota; Metazoa; Lophotrochozoa; Mollusca; Bivalvia; Pteriomorphia; Pterioida; Pterioidea; Pteriidae; Pinctada	.
comp422349_c1_seq17	50.9217	6.39865	1.59868	4.00247	6.26844e-05	0.0118738	sp|Q01995|TAGL_HUMAN^sp|Q01995|TAGL_HUMAN^Q:65-667,H:1-201^100%ID^E:5e-146^.^.	comp422349_c1_seq17|m.377461	65-670[+]	TAGL_HUMAN^TAGL_HUMAN^Q:1-201,H:1-201^100%ID^E:1e-148^RecName: Full=Transgelin;^Eukaryota; Metazoa; Chordata; Craniata; Vertebrata; Euteleostomi; Mammalia; Eutheria; Euarchontoglires; Primates; Haplorrhini; Catarrhini; Hominidae; Homo	KEGG:hsa:6876`KO:K20526
comp422475_c0_seq12	33.5486	-8.08153	2.07572	-3.89337	9.88614e-05	0.016364	sp|A1XQX0|NR1AA_DANRE^sp|A1XQX0|NR1AA_DANRE^Q:778-4737,H:6-1383^36.23%ID^E:0^.^.	comp422475_c0_seq12|m.378114	766-5178[+]	NR1AA_DANRE^NR1AA_DANRE^Q:5-1453,H:6-1473^34.5%ID^E:0^RecName: Full=Neurexin-1a;^Eukaryota; Metazoa; Chordata; Craniata; Vertebrata; Euteleostomi; Actinopterygii; Neopterygii; Teleostei; Ostariophysi; Cypriniformes; Cyprinidae; Danio	KEGG:dre:565531`KO:K07377
comp422478_c0_seq3	43.9684	-8.46823	2.17054	-3.90143	9.56242e-05	0.0159764	sp|Q9C102|GLT1_SCHPO^sp|Q9C102|GLT1_SCHPO^Q:8061-1696,H:52-2110^53.09%ID^E:0^.^.	comp422478_c0_seq3|m.378134	1693-7143[-]	GLT1_SCHPO^GLT1_SCHPO^Q:1-1816,H:316-2110^55.53%ID^E:0^RecName: Full=Putative glutamate synthase [NADPH];^Eukaryota; Fungi; Dikarya; Ascomycota; Taphrinomycotina; Schizosaccharomycetes; Schizosaccharomycetales; Schizosaccharomycetaceae; Schizosaccharomyces	KEGG:spo:SPAPB1E7.07`KO:K00264
comp422499_c0_seq17	49.0107	-8.62873	2.14431	-4.02401	5.7216e-05	0.0111939	.	comp422499_c0_seq17|m.378194	2130-3767[-]	.	.
comp422523_c0_seq1	20.4754	8.27707	2.14061	3.86668	0.000110325	0.0175733	sp|P19891|ASNS_CRIGR^sp|P19891|ASNS_CRIGR^Q:3215-2286,H:176-493^53.14%ID^E:4e-98^.^.	comp422523_c0_seq1|m.378278	2148-3254[-]	ASNS_CRIGR^ASNS_CRIGR^Q:14-323,H:176-493^53.14%ID^E:4e-117^RecName: Full=Asparagine synthetase [glutamine-hydrolyzing];^Eukaryota; Metazoa; Chordata; Craniata; Vertebrata; Euteleostomi; Mammalia; Eutheria; Euarchontoglires; Glires; Rodentia; Myomorpha; Muroidea; Cricetidae; Cricetinae; Cricetulus	KEGG:cge:100760225`KO:K01953
comp422536_c1_seq7	346.785	25.0345	2.91766	8.58034	9.45958e-18	1.59543e-13	sp|P42577|FRIS_LYMST^sp|P42577|FRIS_LYMST^Q:272-604,H:1-111^81.08%ID^E:1e-59^.^.	comp422536_c1_seq7|m.378360	272-658[+]	FRIS_LYMST^FRIS_LYMST^Q:1-128,H:1-128^77.34%ID^E:9e-70^RecName: Full=Soma ferritin;^Eukaryota; Metazoa; Lophotrochozoa; Mollusca; Gastropoda; Heterobranchia; Euthyneura; Panpulmonata; Hygrophila; Lymnaeoidea; Lymnaeidae; Lymnaea	.
comp422560_c0_seq15	29.355	-7.88984	2.14552	-3.67735	0.000235671	0.029656	.	comp422560_c0_seq15|m.378502	548-1690[-]	SNX5_BOVIN^SNX5_BOVIN^Q:18-368,H:27-394^25.13%ID^E:6e-30^RecName: Full=Sorting nexin-5;^Eukaryota; Metazoa; Chordata; Craniata; Vertebrata; Euteleostomi; Mammalia; Eutheria; Laurasiatheria; Cetartiodactyla; Ruminantia; Pecora; Bovidae; Bovinae; Bos	KEGG:bta:514423`KO:K17920
comp422590_c0_seq7	184.336	-10.5384	1.97745	-5.32931	9.85889e-08	8.7673e-05	sp|Q6A070|TGRM1_MOUSE^sp|Q6A070|TGRM1_MOUSE^Q:3727-5259,H:1251-1769^43.87%ID^E:3e-111^.^.`sp|Q6A070|TGRM1_MOUSE^sp|Q6A070|TGRM1_MOUSE^Q:346-2079,H:111-664^37.16%ID^E:2e-95^.^.	comp422590_c0_seq7|m.378668	199-5265[+]	TGRM1_MOUSE^TGRM1_MOUSE^Q:837-1687,H:942-1769^34.78%ID^E:4e-130^RecName: Full=TOG array regulator of axonemal microtubules protein 1;^Eukaryota; Metazoa; Chordata; Craniata; Vertebrata; Euteleostomi; Mammalia; Eutheria; Euarchontoglires; Glires; Rodentia; Myomorpha; Muroidea; Muridae; Murinae; Mus; Mus`TGRM1_MOUSE^TGRM1_MOUSE^Q:50-663,H:111-698^36.32%ID^E:4e-97^RecName: Full=TOG array regulator o…	KEGG:mmu:328108
comp422616_c0_seq8	37.0496	-8.22125	2.116	-3.88529	0.000102209	0.0167935	sp|Q9UBC2|EP15R_HUMAN^sp|Q9UBC2|EP15R_HUMAN^Q:4365-2290,H:7-697^43.81%ID^E:4e-170^.^.	comp422616_c0_seq8|m.378855	2038-4392[-]	EP15R_HUMAN^EP15R_HUMAN^Q:10-701,H:7-697^44.51%ID^E:0^RecName: Full=Epidermal growth factor receptor substrate 15-like 1;^Eukaryota; Metazoa; Chordata; Craniata; Vertebrata; Euteleostomi; Mammalia; Eutheria; Euarchontoglires; Primates; Haplorrhini; Catarrhini; Hominidae; Homo	KEGG:hsa:58513`KO:K12472
comp422645_c0_seq5	28.3375	-7.83907	2.15609	-3.63579	0.000277133	0.0332328	sp|C0HBB2|GLMP_SALSA^sp|C0HBB2|GLMP_SALSA^Q:4-687,H:179-394^30.3%ID^E:3e-30^.^.	comp422645_c0_seq5|m.378985	1-741[+]	GLMP_SALSA^GLMP_SALSA^Q:2-229,H:179-394^30.3%ID^E:1e-31^RecName: Full=Glycosylated lysosomal membrane protein {ECO:0000250|UniProtKB:Q8WWB7};^Eukaryota; Metazoa; Chordata; Craniata; Vertebrata; Euteleostomi; Actinopterygii; Neopterygii; Teleostei; Protacanthopterygii; Salmoniformes; Salmonidae; Salmoninae; Salmo	KEGG:sasa:100380552
comp422712_c0_seq10	82.0682	-9.36992	2.00234	-4.67949	2.87587e-06	0.00134335	sp|Q91821|MELK_XENLA^sp|Q91821|MELK_XENLA^Q:6422-8395,H:6-651^47.51%ID^E:0^.^.	comp422712_c0_seq10|m.379361	2419-4101[+]	NLGNY_HUMAN^NLGNY_HUMAN^Q:1-558,H:26-595^32.79%ID^E:1e-84^RecName: Full=Neuroligin-4, Y-linked;^Eukaryota; Metazoa; Chordata; Craniata; Vertebrata; Euteleostomi; Mammalia; Eutheria; Euarchontoglires; Primates; Haplorrhini; Catarrhini; Hominidae; Homo	KEGG:hsa:22829`KO:K07378
comp422720_c1_seq39	52.3853	9.62807	2.56793	3.74935	0.000177295	0.0244724	sp|O93530|WRN_XENLA^sp|O93530|WRN_XENLA^Q:823-1986,H:502-888^28.81%ID^E:2e-35^.^.	comp422720_c1_seq39|m.379425	3252-4511[-]	.	.
comp422720_c1_seq6	72.0077	10.0881	2.83344	3.56037	0.00037034	0.040147	sp|O93530|WRN_XENLA^sp|O93530|WRN_XENLA^Q:823-1986,H:502-888^28.81%ID^E:2e-35^.^.	comp422720_c1_seq6|m.379406	3252-4694[-]	.	.
comp422727_c0_seq15	70.6158	-9.15279	2.03286	-4.50242	6.71846e-06	0.002413	.	.	.	.	.
[truncated: 334 more rows]

## Sheet: Aan
ContigID	baseMean	log2FoldChange	lfcSE	stat	pvalue	padj	sprot_Top_BLASTX_hit	prot_id	prot_coords	sprot_Top_BLASTP_hit	Kegg
comp427866_c0_seq6	209.291	23.8083	4.78499	4.97562	6.50383e-07	0.000134754	.	.	.	.	.
[truncated: 4,971 more rows]

## Sheet: Cpo
ContigID	baseMean	log2FoldChange	lfcSE	stat	pvalue	padj	sprot_Top_BLASTX_hit	prot_id	prot_coords	sprot_Top_BLASTP_hit	Kegg
[truncated: 44,922 more rows]
