# Supplementary material for: The harmful algae, Cochlodinium polykrikoides and Aureococcus anophagefferens, elicit stronger transcriptomic and mortality response in larval bivalves (Argopecten irradians) than climate change stressors
Source: Ecol Evol. 2019 Apr 5;9(8):4931–48. doi: 10.1002/ece3.5100 (PMC6476759; doi:10.1002/ece3.5100)
Supplement: Supplementary file 5 [file ECE3-9-4931-s005.xlsx]

## Sheet: argo_annotation
Supplementary table 5. Complete list of contigs differenatially expressed and considered for targeted gene responses
Treatment	ContigID	Log2FoldChange	annotation
Margalefidinium polykrikoides	comp176968_c1_seq1	8.38227	chitin-binding protein
Margalefidinium polykrikoides	comp178382_c0_seq1	9.14383	chitin-binding protein
Margalefidinium polykrikoides	comp183085_c0_seq1	23.0205	chitin-binding protein
Margalefidinium polykrikoides	comp268574_c0_seq2	8.62193	chitin-binding protein
Margalefidinium polykrikoides	comp299714_c0_seq1	9.15193	chitin-binding protein
Margalefidinium polykrikoides	comp304506_c0_seq1	8.89813	chitin-binding protein
Margalefidinium polykrikoides	comp318513_c0_seq2	8.69404	chitin-binding protein
Margalefidinium polykrikoides	comp332023_c0_seq1	11.2148	chitin-binding protein
Margalefidinium polykrikoides	comp346016_c0_seq1	8.92791	chitin-binding protein
Margalefidinium polykrikoides	comp357006_c1_seq2	8.28921	chitin-binding protein
Margalefidinium polykrikoides	comp360221_c0_seq1	-7.80932	chitin-binding protein
Margalefidinium polykrikoides	comp374766_c1_seq2	49.225	chitin-binding protein
Margalefidinium polykrikoides	comp377208_c0_seq1	9.61543	chitin-binding protein
Margalefidinium polykrikoides	comp403204_c0_seq14	9.13059	chitin-binding protein
Margalefidinium polykrikoides	comp404974_c0_seq11	-9.20509	chitin-binding protein
Margalefidinium polykrikoides	comp422092_c0_seq6	8.34054	chitin-binding protein
Margalefidinium polykrikoides	comp426454_c0_seq4	-8.57034	chitin-binding protein
Margalefidinium polykrikoides	comp474299_c0_seq1	-7.25495	chitin-binding protein
Margalefidinium polykrikoides	comp573994_c0_seq1	9.25992	chitin-binding protein
Margalefidinium polykrikoides	comp622780_c0_seq1	8.73543	chitin-binding protein
Margalefidinium polykrikoides	comp741658_c0_seq1	8.46265	chitin-binding protein
Margalefidinium polykrikoides	comp786931_c0_seq1	8.24656	chitin-binding protein
Margalefidinium polykrikoides	comp183528_c0_seq1	9.86081	peroxidase
Margalefidinium polykrikoides	comp189093_c0_seq1	8.178	peroxidase
Margalefidinium polykrikoides	comp191458_c0_seq1	9.60362	peroxidase
Margalefidinium polykrikoides	comp241125_c0_seq1	8.1657	peroxidase
Margalefidinium polykrikoides	comp256395_c0_seq1	7.97341	peroxidase
Margalefidinium polykrikoides	comp257854_c0_seq1	8.39004	peroxidase
Margalefidinium polykrikoides	comp268182_c0_seq2	27.5956	peroxidase
Margalefidinium polykrikoides	comp286105_c0_seq1	25.7186	peroxidase
Margalefidinium polykrikoides	comp286790_c0_seq1	10.3187	peroxidase
Margalefidinium polykrikoides	comp295133_c0_seq1	10.0677	peroxidase
Margalefidinium polykrikoides	comp315630_c0_seq1	13.2451	peroxidase
Margalefidinium polykrikoides	comp325037_c0_seq1	9.45056	peroxidase
Margalefidinium polykrikoides	comp331325_c0_seq1	24.725	peroxidase
Margalefidinium polykrikoides	comp333932_c0_seq1	8.50387	peroxidase
Margalefidinium polykrikoides	comp337454_c0_seq1	10.0208	peroxidase
Margalefidinium polykrikoides	comp345448_c0_seq2	25.3092	peroxidase
Margalefidinium polykrikoides	comp364271_c0_seq1	26.2626	peroxidase
Margalefidinium polykrikoides	comp364271_c0_seq2	23.6978	peroxidase
Margalefidinium polykrikoides	comp378361_c0_seq1	9.29599	peroxidase
Margalefidinium polykrikoides	comp380146_c0_seq1	13.6333	peroxidase
Margalefidinium polykrikoides	comp380146_c0_seq4	9.47113	peroxidase
Margalefidinium polykrikoides	comp380484_c0_seq1	9.57744	peroxidase
Margalefidinium polykrikoides	comp380573_c1_seq1	12.8593	peroxidase
Margalefidinium polykrikoides	comp381493_c0_seq1	9.08246	peroxidase
Margalefidinium polykrikoides	comp386740_c0_seq2	25.216	peroxidase
Margalefidinium polykrikoides	comp386740_c0_seq3	24.248	peroxidase
Margalefidinium polykrikoides	comp386740_c0_seq4	9.316	peroxidase
Margalefidinium polykrikoides	comp386999_c0_seq1	8.64195	peroxidase
Margalefidinium polykrikoides	comp391425_c0_seq5	9.83086	peroxidase
Margalefidinium polykrikoides	comp391425_c0_seq7	8.17134	peroxidase
Margalefidinium polykrikoides	comp394357_c0_seq1	9.16723	peroxidase
Margalefidinium polykrikoides	comp394357_c0_seq2	8.53078	peroxidase
Margalefidinium polykrikoides	comp404133_c0_seq3	9.73686	peroxidase
Margalefidinium polykrikoides	comp404133_c0_seq5	9.56539	peroxidase
Margalefidinium polykrikoides	comp405566_c0_seq3	9.83308	peroxidase
Margalefidinium polykrikoides	comp405566_c0_seq4	10.7204	peroxidase
Margalefidinium polykrikoides	comp414134_c0_seq2	10.6031	peroxidase
Margalefidinium polykrikoides	comp522390_c0_seq1	10.3426	peroxidase
Margalefidinium polykrikoides	comp573086_c0_seq1	8.55913	peroxidase
Margalefidinium polykrikoides	comp573129_c0_seq1	9.97347	peroxidase
Margalefidinium polykrikoides	comp588311_c0_seq1	9.47113	peroxidase
Margalefidinium polykrikoides	comp615344_c0_seq1	8.07891	peroxidase
Margalefidinium polykrikoides	comp655292_c0_seq1	7.90092	peroxidase
Margalefidinium polykrikoides	comp180525_c0_seq1	11.1695	peroxidase
Margalefidinium polykrikoides	comp183405_c0_seq1	9.79334	peroxidase
Margalefidinium polykrikoides	comp362417_c0_seq1	9.95504	superoxide dismutase
Margalefidinium polykrikoides	comp362818_c0_seq1	8.11237	superoxide dismutase
Margalefidinium polykrikoides	comp362818_c1_seq1	9.50117	superoxide dismutase
Margalefidinium polykrikoides	comp362818_c1_seq2	9.03841	superoxide dismutase
Margalefidinium polykrikoides	comp362818_c1_seq3	11.9187	superoxide dismutase
Margalefidinium polykrikoides	comp374150_c0_seq1	24.4968	superoxide dismutase
Margalefidinium polykrikoides	comp393070_c0_seq6	27.8574	superoxide dismutase
Margalefidinium polykrikoides	comp393207_c0_seq1	23.9024	superoxide dismutase
Margalefidinium polykrikoides	comp393469_c0_seq1	9.17536	superoxide dismutase
Margalefidinium polykrikoides	comp393469_c0_seq2	22.3316	superoxide dismutase
Margalefidinium polykrikoides	comp393469_c0_seq4	24.5768	superoxide dismutase
Margalefidinium polykrikoides	comp393469_c0_seq5	23.7352	superoxide dismutase
Margalefidinium polykrikoides	comp401701_c2_seq2	25.831	superoxide dismutase
Margalefidinium polykrikoides	comp420487_c0_seq9	-8.80275	superoxide dismutase
Margalefidinium polykrikoides	comp449370_c0_seq1	-7.10916	superoxide dismutase
Margalefidinium polykrikoides	comp517539_c0_seq1	9.38807	superoxide dismutase
Margalefidinium polykrikoides	comp183528_c0_seq1	3	catalase
Margalefidinium polykrikoides	comp286790_c0_seq1	3.03	catalase
Margalefidinium polykrikoides	comp289594_c0_seq1	23.2682	catalase
Margalefidinium polykrikoides	comp315630_c0_seq1	13.2451	catalase
Margalefidinium polykrikoides	comp407801_c5_seq1	25.7058	catalase
Margalefidinium polykrikoides	comp558832_c0_seq1	9.75457	catalase
Margalefidinium polykrikoides	comp603501_c0_seq1	9.83796	catalase
Margalefidinium polykrikoides	comp181871_c0_seq1	23.1629	cytochrome c oxidase
Margalefidinium polykrikoides	comp184261_c0_seq1	9.30148	cytochrome c oxidase
Margalefidinium polykrikoides	comp190691_c0_seq1	9.43045	cytochrome c oxidase
Margalefidinium polykrikoides	comp192579_c0_seq1	23.6552	cytochrome c oxidase
Margalefidinium polykrikoides	comp271697_c0_seq1	8.29327	cytochrome c oxidase
Margalefidinium polykrikoides	comp304775_c0_seq1	27.166	cytochrome c oxidase
Margalefidinium polykrikoides	comp331124_c0_seq4	25.787	cytochrome c oxidase
Margalefidinium polykrikoides	comp332783_c0_seq2	26.3336	cytochrome c oxidase
Margalefidinium polykrikoides	comp363720_c0_seq14	9.81457	cytochrome c oxidase
Margalefidinium polykrikoides	comp363720_c0_seq5	26.5689	cytochrome c oxidase
Margalefidinium polykrikoides	comp363720_c0_seq9	9.68222	cytochrome c oxidase
Margalefidinium polykrikoides	comp366397_c0_seq2	26.2348	cytochrome c oxidase
Margalefidinium polykrikoides	comp376711_c0_seq1	22.7276	cytochrome c oxidase
Margalefidinium polykrikoides	comp386163_c0_seq2	27.0316	cytochrome c oxidase
Margalefidinium polykrikoides	comp386495_c0_seq2	9.46468	cytochrome c oxidase
Margalefidinium polykrikoides	comp389037_c0_seq3	8.40033	cytochrome c oxidase
Margalefidinium polykrikoides	comp392562_c0_seq1	9.68613	cytochrome c oxidase
Margalefidinium polykrikoides	comp410838_c0_seq20	9.29262	cytochrome c oxidase
Margalefidinium polykrikoides	comp413689_c0_seq34	9.93579	cytochrome c oxidase
Margalefidinium polykrikoides	comp418981_c2_seq12	10.8205	cytochrome c oxidase
Margalefidinium polykrikoides	comp418981_c2_seq14	2.80891	cytochrome c oxidase
Margalefidinium polykrikoides	comp418981_c2_seq15	3.07885	cytochrome c oxidase
Margalefidinium polykrikoides	comp418981_c2_seq2	3.59738	cytochrome c oxidase
Margalefidinium polykrikoides	comp586223_c0_seq1	24.166	cytochrome c oxidase
Margalefidinium polykrikoides	comp588978_c0_seq1	24.8346	cytochrome c oxidase
Margalefidinium polykrikoides	comp614922_c0_seq1	24.0197	cytochrome c oxidase
Margalefidinium polykrikoides	comp179159_c0_seq1	25.3249	succinate dehydrogenase
Margalefidinium polykrikoides	comp180994_c0_seq1	9.10268	succinate dehydrogenase
Margalefidinium polykrikoides	comp182137_c0_seq1	7.88449	succinate dehydrogenase
Margalefidinium polykrikoides	comp270624_c0_seq1	-7.24651	succinate dehydrogenase
Margalefidinium polykrikoides	comp312651_c0_seq2	8.36291	succinate dehydrogenase
Margalefidinium polykrikoides	comp346296_c0_seq2	10.361	succinate dehydrogenase
Margalefidinium polykrikoides	comp367379_c0_seq1	8.53994	succinate dehydrogenase
Margalefidinium polykrikoides	comp370706_c1_seq1	25.7577	succinate dehydrogenase
Margalefidinium polykrikoides	comp380033_c1_seq1	27.012	succinate dehydrogenase
Margalefidinium polykrikoides	comp380033_c1_seq3	24.4865	succinate dehydrogenase
Margalefidinium polykrikoides	comp383652_c0_seq6	11.8262	succinate dehydrogenase
Margalefidinium polykrikoides	comp389656_c0_seq1	9.50339	succinate dehydrogenase
Margalefidinium polykrikoides	comp394784_c0_seq1	12.6587	succinate dehydrogenase
Margalefidinium polykrikoides	comp398396_c0_seq10	8.03278	succinate dehydrogenase
Margalefidinium polykrikoides	comp398396_c0_seq11	11.1157	succinate dehydrogenase
Margalefidinium polykrikoides	comp398396_c0_seq12	10.3805	succinate dehydrogenase
Margalefidinium polykrikoides	comp398396_c0_seq14	8.35711	succinate dehydrogenase
Margalefidinium polykrikoides	comp398396_c0_seq15	9.79985	succinate dehydrogenase
Margalefidinium polykrikoides	comp398396_c0_seq16	8.79294	succinate dehydrogenase
Margalefidinium polykrikoides	comp398396_c0_seq4	8.31499	succinate dehydrogenase
Margalefidinium polykrikoides	comp398396_c0_seq8	10.5965	succinate dehydrogenase
Margalefidinium polykrikoides	comp399748_c0_seq2	10.3303	succinate dehydrogenase
Margalefidinium polykrikoides	comp407482_c0_seq2	10.5564	succinate dehydrogenase
Margalefidinium polykrikoides	comp411726_c0_seq1	11.6463	succinate dehydrogenase
Margalefidinium polykrikoides	comp411726_c0_seq3	9.12905	succinate dehydrogenase
Margalefidinium polykrikoides	comp411726_c0_seq4	11.9494	succinate dehydrogenase
Margalefidinium polykrikoides	comp422839_c0_seq1	11.4834	succinate dehydrogenase
Margalefidinium polykrikoides	comp422839_c0_seq4	9.97244	succinate dehydrogenase
Margalefidinium polykrikoides	comp422839_c0_seq7	8.4945	succinate dehydrogenase
Margalefidinium polykrikoides	comp426618_c0_seq14	14.0023	succinate dehydrogenase
Margalefidinium polykrikoides	comp426618_c0_seq2	10.4939	succinate dehydrogenase
Margalefidinium polykrikoides	comp426618_c0_seq7	13.2442	succinate dehydrogenase
Margalefidinium polykrikoides	comp426618_c0_seq8	11.7437	succinate dehydrogenase
Margalefidinium polykrikoides	comp426618_c0_seq9	10.4995	succinate dehydrogenase
Margalefidinium polykrikoides	comp427726_c0_seq5	13.0478	succinate dehydrogenase
Margalefidinium polykrikoides	comp427726_c0_seq8	11.1828	succinate dehydrogenase
Margalefidinium polykrikoides	comp475099_c0_seq1	-7.81758	succinate dehydrogenase
Margalefidinium polykrikoides	comp611913_c0_seq1	9.58671	succinate dehydrogenase
Margalefidinium polykrikoides	comp177199_c0_seq1	9.89107	malate dehydrogenase
Margalefidinium polykrikoides	comp245738_c0_seq1	8.43335	malate dehydrogenase
Margalefidinium polykrikoides	comp254437_c0_seq1	9.42522	malate dehydrogenase
Margalefidinium polykrikoides	comp288805_c0_seq1	12.7557	malate dehydrogenase
Margalefidinium polykrikoides	comp294888_c0_seq1	9.58567	malate dehydrogenase
Margalefidinium polykrikoides	comp300393_c0_seq1	10.4003	malate dehydrogenase
Margalefidinium polykrikoides	comp319563_c0_seq1	25.664	malate dehydrogenase
Margalefidinium polykrikoides	comp378054_c0_seq3	13.6936	malate dehydrogenase
Margalefidinium polykrikoides	comp379356_c0_seq1	8.77745	malate dehydrogenase
Margalefidinium polykrikoides	comp379356_c0_seq3	8.50698	malate dehydrogenase
Margalefidinium polykrikoides	comp379356_c0_seq4	9.32471	malate dehydrogenase
Margalefidinium polykrikoides	comp386599_c0_seq1	25.9848	malate dehydrogenase
Margalefidinium polykrikoides	comp388787_c0_seq2	26.3674	malate dehydrogenase
Margalefidinium polykrikoides	comp388802_c1_seq3	23.6072	malate dehydrogenase
Margalefidinium polykrikoides	comp393381_c0_seq1	12.2272	malate dehydrogenase
Margalefidinium polykrikoides	comp400623_c1_seq9	24.9153	malate dehydrogenase
Margalefidinium polykrikoides	comp405106_c1_seq22	11.2248	malate dehydrogenase
Margalefidinium polykrikoides	comp405106_c1_seq58	24.7843	malate dehydrogenase
Margalefidinium polykrikoides	comp418701_c0_seq2	8.57607	malate dehydrogenase
Margalefidinium polykrikoides	comp418701_c0_seq5	12.4051	malate dehydrogenase
Margalefidinium polykrikoides	comp449639_c0_seq1	-7.31798	malate dehydrogenase
Margalefidinium polykrikoides	comp513255_c0_seq1	8.17412	malate dehydrogenase
Margalefidinium polykrikoides	comp598042_c0_seq1	9.07051	malate dehydrogenase
Margalefidinium polykrikoides	comp649713_c0_seq1	9.34619	malate dehydrogenase
Margalefidinium polykrikoides	comp176000_c0_seq1	10.8894	NADPH dehydrogenase
Margalefidinium polykrikoides	comp177148_c0_seq2	12.6127	NADPH dehydrogenase
Margalefidinium polykrikoides	comp178846_c0_seq1	11.9978	NADPH dehydrogenase
Margalefidinium polykrikoides	comp180735_c0_seq1	25.0317	NADPH dehydrogenase
Margalefidinium polykrikoides	comp181738_c0_seq1	13.3818	NADPH dehydrogenase
Margalefidinium polykrikoides	comp184482_c0_seq1	8.89504	NADPH dehydrogenase
Margalefidinium polykrikoides	comp188045_c0_seq1	11.1834	NADPH dehydrogenase
Margalefidinium polykrikoides	comp188443_c0_seq1	24.3318	NADPH dehydrogenase
Margalefidinium polykrikoides	comp188443_c0_seq2	11.0848	NADPH dehydrogenase
Margalefidinium polykrikoides	comp188551_c0_seq1	25.7453	NADPH dehydrogenase
Margalefidinium polykrikoides	comp188948_c0_seq2	24.1694	NADPH dehydrogenase
Margalefidinium polykrikoides	comp189369_c0_seq1	24.6487	NADPH dehydrogenase
Margalefidinium polykrikoides	comp189945_c0_seq1	24.5339	NADPH dehydrogenase
Margalefidinium polykrikoides	comp239813_c0_seq1	11.9898	NADPH dehydrogenase
Margalefidinium polykrikoides	comp264974_c0_seq1	8.5601	NADPH dehydrogenase
Margalefidinium polykrikoides	comp287240_c0_seq1	24.0197	NADPH dehydrogenase
Margalefidinium polykrikoides	comp293280_c0_seq1	23.8693	NADPH dehydrogenase
Margalefidinium polykrikoides	comp298374_c0_seq2	11.8933	NADPH dehydrogenase
Margalefidinium polykrikoides	comp304912_c0_seq1	25.8324	NADPH dehydrogenase
Margalefidinium polykrikoides	comp314937_c0_seq2	23.115	NADPH dehydrogenase
Margalefidinium polykrikoides	comp316765_c0_seq3	25.1108	NADPH dehydrogenase
Margalefidinium polykrikoides	comp331304_c0_seq4	25.3149	NADPH dehydrogenase
Margalefidinium polykrikoides	comp331621_c0_seq1	25.6768	NADPH dehydrogenase
Margalefidinium polykrikoides	comp332879_c0_seq4	23.935	NADPH dehydrogenase
Margalefidinium polykrikoides	comp332941_c0_seq2	24.4814	NADPH dehydrogenase
Margalefidinium polykrikoides	comp333034_c0_seq1	10.0328	NADPH dehydrogenase
Margalefidinium polykrikoides	comp334567_c0_seq2	25.6109	NADPH dehydrogenase
Margalefidinium polykrikoides	comp344083_c0_seq2	24.5391	NADPH dehydrogenase
Margalefidinium polykrikoides	comp345369_c0_seq2	24.9375	NADPH dehydrogenase
Margalefidinium polykrikoides	comp347782_c0_seq1	-7.16456	NADPH dehydrogenase
Margalefidinium polykrikoides	comp368166_c0_seq10	23.4547	NADPH dehydrogenase
Margalefidinium polykrikoides	comp368166_c0_seq7	8.7113	NADPH dehydrogenase
Margalefidinium polykrikoides	comp368166_c0_seq9	26.4718	NADPH dehydrogenase
Margalefidinium polykrikoides	comp376803_c0_seq1	24.0304	NADPH dehydrogenase
Margalefidinium polykrikoides	comp377960_c0_seq5	24.1044	NADPH dehydrogenase
Margalefidinium polykrikoides	comp380315_c0_seq1	-7.90009	NADPH dehydrogenase
Margalefidinium polykrikoides	comp381129_c0_seq4	25.0524	NADPH dehydrogenase
Margalefidinium polykrikoides	comp387853_c0_seq1	23.4884	NADPH dehydrogenase
Margalefidinium polykrikoides	comp387853_c1_seq4	24.0304	NADPH dehydrogenase
Margalefidinium polykrikoides	comp387853_c3_seq2	23.9075	NADPH dehydrogenase
Margalefidinium polykrikoides	comp400230_c0_seq2	9.99855	NADPH dehydrogenase
Margalefidinium polykrikoides	comp405766_c0_seq11	25.0451	NADPH dehydrogenase
Margalefidinium polykrikoides	comp405766_c0_seq3	26.527	NADPH dehydrogenase
Margalefidinium polykrikoides	comp405766_c0_seq8	23.9288	NADPH dehydrogenase
Margalefidinium polykrikoides	comp409338_c0_seq22	24.973	NADPH dehydrogenase
Margalefidinium polykrikoides	comp409338_c0_seq24	9.53648	NADPH dehydrogenase
Margalefidinium polykrikoides	comp409338_c0_seq40	9.30103	NADPH dehydrogenase
Margalefidinium polykrikoides	comp409338_c0_seq43	23.8926	NADPH dehydrogenase
Margalefidinium polykrikoides	comp409338_c0_seq5	24.5843	NADPH dehydrogenase
Margalefidinium polykrikoides	comp409338_c0_seq52	24.3574	NADPH dehydrogenase
Margalefidinium polykrikoides	comp409338_c0_seq9	26.2991	NADPH dehydrogenase
Margalefidinium polykrikoides	comp415522_c0_seq14	25.4328	NADPH dehydrogenase
Margalefidinium polykrikoides	comp415522_c0_seq15	23.9288	NADPH dehydrogenase
Margalefidinium polykrikoides	comp550122_c0_seq1	9.5553	NADPH dehydrogenase
Margalefidinium polykrikoides	comp558208_c0_seq1	23.173	NADPH dehydrogenase
Margalefidinium polykrikoides	comp574710_c0_seq1	24.7073	NADPH dehydrogenase
Margalefidinium polykrikoides	comp587306_c0_seq1	25.4555	NADPH dehydrogenase
Margalefidinium polykrikoides	comp598864_c0_seq1	8.10021	NADPH dehydrogenase
Margalefidinium polykrikoides	comp602434_c0_seq1	8.66358	NADPH dehydrogenase
Margalefidinium polykrikoides	comp176585_c0_seq1	10.169	heat shock protein
Margalefidinium polykrikoides	comp177005_c0_seq1	9.0125	heat shock protein
Margalefidinium polykrikoides	comp183906_c0_seq1	8.9066	heat shock protein
Margalefidinium polykrikoides	comp183976_c0_seq1	9.92926	heat shock protein
Margalefidinium polykrikoides	comp187065_c0_seq1	9.39263	heat shock protein
Margalefidinium polykrikoides	comp187894_c0_seq1	9.4673	heat shock protein
Margalefidinium polykrikoides	comp188412_c0_seq1	9.89217	heat shock protein
Margalefidinium polykrikoides	comp189188_c0_seq1	8.92791	heat shock protein
Margalefidinium polykrikoides	comp189930_c0_seq2	9.13568	heat shock protein
Margalefidinium polykrikoides	comp190763_c0_seq1	9.35502	heat shock protein
Margalefidinium polykrikoides	comp201881_c0_seq1	-7.81168	heat shock protein
Margalefidinium polykrikoides	comp202703_c0_seq1	9.82863	heat shock protein
Margalefidinium polykrikoides	comp216954_c1_seq1	9.52927	heat shock protein
Margalefidinium polykrikoides	comp229656_c0_seq1	7.86674	heat shock protein
Margalefidinium polykrikoides	comp237811_c0_seq1	8.26491	heat shock protein
Margalefidinium polykrikoides	comp241632_c0_seq1	8.89813	heat shock protein
Margalefidinium polykrikoides	comp243162_c0_seq1	8.19884	heat shock protein
Margalefidinium polykrikoides	comp249302_c0_seq1	8.85051	heat shock protein
Margalefidinium polykrikoides	comp271233_c0_seq1	8.83737	heat shock protein
Margalefidinium polykrikoides	comp279576_c0_seq2	9.00806	heat shock protein
Margalefidinium polykrikoides	comp284203_c0_seq1	-7.21781	heat shock protein
Margalefidinium polykrikoides	comp287288_c0_seq1	8.28458	heat shock protein
Margalefidinium polykrikoides	comp288044_c0_seq2	9.69702	heat shock protein
Margalefidinium polykrikoides	comp293834_c0_seq1	8.94256	heat shock protein
Margalefidinium polykrikoides	comp299061_c1_seq1	9.96267	heat shock protein
Margalefidinium polykrikoides	comp299199_c0_seq1	8.79796	heat shock protein
Margalefidinium polykrikoides	comp300127_c0_seq1	7.94548	heat shock protein
Margalefidinium polykrikoides	comp301087_c0_seq1	25.1313	heat shock protein
Margalefidinium polykrikoides	comp301087_c0_seq3	9.87645	heat shock protein
Margalefidinium polykrikoides	comp302946_c0_seq3	24.9188	heat shock protein
Margalefidinium polykrikoides	comp305122_c0_seq1	9.42725	heat shock protein
Margalefidinium polykrikoides	comp306284_c0_seq2	9.79703	heat shock protein
Margalefidinium polykrikoides	comp308486_c0_seq1	23.8099	heat shock protein
Margalefidinium polykrikoides	comp309905_c0_seq1	9.20444	heat shock protein
Margalefidinium polykrikoides	comp310614_c0_seq1	9.38366	heat shock protein
Margalefidinium polykrikoides	comp310614_c0_seq2	9.46697	heat shock protein
Margalefidinium polykrikoides	comp334020_c0_seq1	10.247	heat shock protein
Margalefidinium polykrikoides	comp339074_c0_seq1	9.85654	heat shock protein
Margalefidinium polykrikoides	comp339579_c0_seq1	9.76283	heat shock protein
Margalefidinium polykrikoides	comp342222_c0_seq1	8.59772	heat shock protein
Margalefidinium polykrikoides	comp342859_c0_seq2	8.95853	heat shock protein
Margalefidinium polykrikoides	comp344379_c0_seq2	8.81654	heat shock protein
Margalefidinium polykrikoides	comp345624_c0_seq1	12.9754	heat shock protein
Margalefidinium polykrikoides	comp352767_c0_seq1	23.2228	heat shock protein
Margalefidinium polykrikoides	comp355090_c0_seq1	13.5151	heat shock protein
Margalefidinium polykrikoides	comp358799_c0_seq1	9.54728	heat shock protein
Margalefidinium polykrikoides	comp359442_c0_seq1	12.3438	heat shock protein
Margalefidinium polykrikoides	comp362116_c1_seq1	24.1241	heat shock protein
Margalefidinium polykrikoides	comp362116_c1_seq2	24.6787	heat shock protein
Margalefidinium polykrikoides	comp368974_c0_seq1	8.76605	heat shock protein
Margalefidinium polykrikoides	comp372415_c0_seq1	9.80375	heat shock protein
Margalefidinium polykrikoides	comp372415_c0_seq2	10.8812	heat shock protein
Margalefidinium polykrikoides	comp374042_c0_seq1	8.08496	heat shock protein
Margalefidinium polykrikoides	comp377645_c0_seq1	7.99426	heat shock protein
Margalefidinium polykrikoides	comp377645_c0_seq2	11.6707	heat shock protein
Margalefidinium polykrikoides	comp380520_c0_seq2	8.65602	heat shock protein
Margalefidinium polykrikoides	comp380865_c0_seq4	25.2654	heat shock protein
Margalefidinium polykrikoides	comp381380_c0_seq6	9.59576	heat shock protein
Margalefidinium polykrikoides	comp382580_c1_seq2	23.8257	heat shock protein
Margalefidinium polykrikoides	comp382982_c1_seq2	12.5792	heat shock protein
Margalefidinium polykrikoides	comp382982_c1_seq3	9.23956	heat shock protein
Margalefidinium polykrikoides	comp382982_c1_seq4	26.4671	heat shock protein
Margalefidinium polykrikoides	comp382982_c1_seq5	9.599	heat shock protein
Margalefidinium polykrikoides	comp383512_c0_seq1	27.4785	heat shock protein
Margalefidinium polykrikoides	comp383512_c0_seq4	9.20782	heat shock protein
Margalefidinium polykrikoides	comp385347_c2_seq12	24.42	heat shock protein
Margalefidinium polykrikoides	comp387437_c0_seq2	24.6536	heat shock protein
Margalefidinium polykrikoides	comp387437_c0_seq3	12.2277	heat shock protein
Margalefidinium polykrikoides	comp387437_c0_seq4	24.9707	heat shock protein
Margalefidinium polykrikoides	comp387437_c0_seq5	22.9268	heat shock protein
Margalefidinium polykrikoides	comp387442_c0_seq2	24.2957	heat shock protein
Margalefidinium polykrikoides	comp387714_c1_seq3	24.6321	heat shock protein
Margalefidinium polykrikoides	comp387714_c1_seq8	9.37436	heat shock protein
Margalefidinium polykrikoides	comp387714_c1_seq9	12.8984	heat shock protein
Margalefidinium polykrikoides	comp388921_c2_seq1	14.3176	heat shock protein
Margalefidinium polykrikoides	comp389116_c0_seq1	9.61662	heat shock protein
Margalefidinium polykrikoides	comp390462_c0_seq2	9.76103	heat shock protein
Margalefidinium polykrikoides	comp390684_c0_seq2	12.9527	heat shock protein
Margalefidinium polykrikoides	comp390684_c0_seq3	13.7654	heat shock protein
Margalefidinium polykrikoides	comp391020_c1_seq10	11.894	heat shock protein
Margalefidinium polykrikoides	comp391020_c1_seq13	23.1219	heat shock protein
Margalefidinium polykrikoides	comp391020_c1_seq14	24.1897	heat shock protein
Margalefidinium polykrikoides	comp391388_c0_seq14	22.0374	heat shock protein
Margalefidinium polykrikoides	comp391388_c0_seq8	9.57432	heat shock protein
Margalefidinium polykrikoides	comp391504_c0_seq1	12.9123	heat shock protein
Margalefidinium polykrikoides	comp391504_c0_seq2	9.5031	heat shock protein
Margalefidinium polykrikoides	comp392046_c0_seq1	9.61119	heat shock protein
Margalefidinium polykrikoides	comp392046_c0_seq11	23.6843	heat shock protein
Margalefidinium polykrikoides	comp392046_c0_seq13	26.3691	heat shock protein
Margalefidinium polykrikoides	comp392046_c0_seq15	9.25518	heat shock protein
Margalefidinium polykrikoides	comp392046_c0_seq19	24.1194	heat shock protein
Margalefidinium polykrikoides	comp393364_c4_seq1	10.125	heat shock protein
Margalefidinium polykrikoides	comp393388_c0_seq15	10.0113	heat shock protein
Margalefidinium polykrikoides	comp393388_c0_seq2	26.0575	heat shock protein
Margalefidinium polykrikoides	comp393388_c0_seq5	9.63526	heat shock protein
Margalefidinium polykrikoides	comp393388_c0_seq7	22.9268	heat shock protein
Margalefidinium polykrikoides	comp393388_c0_seq9	26.6229	heat shock protein
Margalefidinium polykrikoides	comp395142_c3_seq1	10.4091	heat shock protein
Margalefidinium polykrikoides	comp396516_c2_seq4	12.8313	heat shock protein
Margalefidinium polykrikoides	comp396735_c0_seq4	7.8751	heat shock protein
Margalefidinium polykrikoides	comp396735_c0_seq5	8.51431	heat shock protein
Margalefidinium polykrikoides	comp398443_c0_seq3	25.8029	heat shock protein
Margalefidinium polykrikoides	comp398443_c0_seq4	10.0654	heat shock protein
Margalefidinium polykrikoides	comp398443_c0_seq7	23.4835	heat shock protein
Margalefidinium polykrikoides	comp398713_c0_seq1	11.2412	heat shock protein
Margalefidinium polykrikoides	comp398713_c0_seq7	11.941	heat shock protein
Margalefidinium polykrikoides	comp398713_c0_seq9	12.5975	heat shock protein
Margalefidinium polykrikoides	comp398866_c0_seq1	13.3186	heat shock protein
Margalefidinium polykrikoides	comp399058_c2_seq12	28.5773	heat shock protein
Margalefidinium polykrikoides	comp399058_c2_seq13	9.44805	heat shock protein
Margalefidinium polykrikoides	comp399058_c2_seq3	13.8482	heat shock protein
Margalefidinium polykrikoides	comp399058_c2_seq4	12.7163	heat shock protein
Margalefidinium polykrikoides	comp399058_c2_seq7	23.2705	heat shock protein
Margalefidinium polykrikoides	comp399628_c1_seq3	24.4765	heat shock protein
Margalefidinium polykrikoides	comp400173_c0_seq11	9.76089	heat shock protein
Margalefidinium polykrikoides	comp401707_c0_seq1	9.81356	heat shock protein
Margalefidinium polykrikoides	comp402080_c2_seq4	-9.63437	heat shock protein
Margalefidinium polykrikoides	comp403243_c0_seq2	12.8603	heat shock protein
Margalefidinium polykrikoides	comp403243_c2_seq1	12.5841	heat shock protein
Margalefidinium polykrikoides	comp403243_c2_seq3	22.8779	heat shock protein
Margalefidinium polykrikoides	comp403243_c2_seq4	9.22378	heat shock protein
Margalefidinium polykrikoides	comp403600_c0_seq1	9.64459	heat shock protein
Margalefidinium polykrikoides	comp403700_c0_seq6	24.5951	heat shock protein
Margalefidinium polykrikoides	comp403700_c0_seq9	11.3875	heat shock protein
Margalefidinium polykrikoides	comp403913_c0_seq2	10.7395	heat shock protein
Margalefidinium polykrikoides	comp403995_c0_seq3	14.0816	heat shock protein
Margalefidinium polykrikoides	comp403995_c2_seq4	27.1619	heat shock protein
Margalefidinium polykrikoides	comp405230_c0_seq11	23.8164	heat shock protein
Margalefidinium polykrikoides	comp405230_c0_seq4	14.6646	heat shock protein
Margalefidinium polykrikoides	comp405230_c0_seq6	13.22	heat shock protein
Margalefidinium polykrikoides	comp407764_c3_seq14	14.6214	heat shock protein
Margalefidinium polykrikoides	comp407764_c3_seq15	22.4562	heat shock protein
Margalefidinium polykrikoides	comp407764_c3_seq17	24.0915	heat shock protein
Margalefidinium polykrikoides	comp407764_c3_seq25	13.2147	heat shock protein
Margalefidinium polykrikoides	comp409688_c0_seq1	24.5286	heat shock protein
Margalefidinium polykrikoides	comp409688_c0_seq3	24.5488	heat shock protein
Margalefidinium polykrikoides	comp410467_c0_seq13	23.1689	heat shock protein
Margalefidinium polykrikoides	comp410467_c0_seq15	14.3252	heat shock protein
Margalefidinium polykrikoides	comp410467_c0_seq16	23.1361	heat shock protein
Margalefidinium polykrikoides	comp410467_c0_seq31	23.6352	heat shock protein
Margalefidinium polykrikoides	comp410467_c0_seq9	23.4993	heat shock protein
Margalefidinium polykrikoides	comp410636_c5_seq4	-8.57213	heat shock protein
Margalefidinium polykrikoides	comp412081_c0_seq1	-8.51215	heat shock protein
Margalefidinium polykrikoides	comp412081_c0_seq6	-10.9615	heat shock protein
Margalefidinium polykrikoides	comp413429_c0_seq1	10.0824	heat shock protein
Margalefidinium polykrikoides	comp413429_c0_seq4	10.276	heat shock protein
Margalefidinium polykrikoides	comp415013_c3_seq18	22.4591	heat shock protein
Margalefidinium polykrikoides	comp415919_c0_seq3	6.204	heat shock protein
Margalefidinium polykrikoides	comp415919_c0_seq4	6.89577	heat shock protein
Margalefidinium polykrikoides	comp416973_c0_seq1	26.9433	heat shock protein
Margalefidinium polykrikoides	comp416973_c0_seq2	9.34547	heat shock protein
Margalefidinium polykrikoides	comp417835_c0_seq1	12.6033	heat shock protein
Margalefidinium polykrikoides	comp419154_c0_seq1	14.2116	heat shock protein
Margalefidinium polykrikoides	comp419154_c0_seq2	12.7716	heat shock protein
Margalefidinium polykrikoides	comp419154_c0_seq3	9.81044	heat shock protein
Margalefidinium polykrikoides	comp419647_c0_seq3	9.10541	heat shock protein
Margalefidinium polykrikoides	comp419647_c1_seq1	8.43784	heat shock protein
Margalefidinium polykrikoides	comp423006_c0_seq3	14.8414	heat shock protein
Margalefidinium polykrikoides	comp426364_c0_seq2	6.35865	heat shock protein
Margalefidinium polykrikoides	comp426364_c0_seq5	6.00227	heat shock protein
Margalefidinium polykrikoides	comp426450_c0_seq17	10.9629	heat shock protein
Margalefidinium polykrikoides	comp426512_c0_seq1	15.4593	heat shock protein
Margalefidinium polykrikoides	comp440837_c0_seq1	-8.72976	heat shock protein
Margalefidinium polykrikoides	comp445825_c0_seq1	-6.93932	heat shock protein
Margalefidinium polykrikoides	comp448330_c0_seq1	-8.29624	heat shock protein
Margalefidinium polykrikoides	comp563687_c0_seq1	25.0062	heat shock protein
Margalefidinium polykrikoides	comp575030_c0_seq1	10.3849	heat shock protein
Margalefidinium polykrikoides	comp578255_c0_seq1	9.07422	heat shock protein
Margalefidinium polykrikoides	comp578297_c0_seq1	10.0498	heat shock protein
Margalefidinium polykrikoides	comp586814_c0_seq1	8.56213	heat shock protein
Margalefidinium polykrikoides	comp594525_c0_seq1	8.68212	heat shock protein
Margalefidinium polykrikoides	comp595063_c0_seq1	8.48086	heat shock protein
Margalefidinium polykrikoides	comp602396_c0_seq1	9.70528	heat shock protein
Margalefidinium polykrikoides	comp603589_c0_seq1	9.00725	heat shock protein
Margalefidinium polykrikoides	comp610038_c0_seq1	22.4543	heat shock protein
Margalefidinium polykrikoides	comp615761_c0_seq1	8.86771	heat shock protein
Margalefidinium polykrikoides	comp617098_c0_seq1	8.59479	heat shock protein
Margalefidinium polykrikoides	comp643538_c0_seq1	9.88668	heat shock protein
Margalefidinium polykrikoides	comp660840_c0_seq1	8.582	heat shock protein
Margalefidinium polykrikoides	comp661741_c0_seq1	8.87416	heat shock protein
Margalefidinium polykrikoides	comp674031_c0_seq1	8.4734	heat shock protein
Margalefidinium polykrikoides	comp685067_c0_seq1	8.78859	heat shock protein
Margalefidinium polykrikoides	comp691296_c0_seq1	8.42353	heat shock protein
Margalefidinium polykrikoides	comp726708_c0_seq1	8.22689	heat shock protein
Margalefidinium polykrikoides	comp767242_c0_seq1	8.34298	heat shock protein
Margalefidinium polykrikoides	comp811937_c0_seq1	8.39133	heat shock protein
Margalefidinium polykrikoides	comp820488_c0_seq1	8.23064	heat shock protein
Margalefidinium polykrikoides	comp821360_c0_seq1	8.03082	heat shock protein
Margalefidinium polykrikoides	comp824833_c0_seq1	8.30186	heat shock protein
Margalefidinium polykrikoides	comp840219_c0_seq1	7.88449	heat shock protein
Margalefidinium polykrikoides	comp845909_c0_seq1	8.15572	heat shock protein
Margalefidinium polykrikoides	comp871964_c0_seq1	8.10131	heat shock protein
Margalefidinium polykrikoides	comp182245_c0_seq1	3.69533	cytoskeleton
Margalefidinium polykrikoides	comp282172_c0_seq1	3.06346	cytoskeleton
Margalefidinium polykrikoides	comp325877_c0_seq1	3.09375	cytoskeleton
Margalefidinium polykrikoides	comp344152_c0_seq1	3.05278	cytoskeleton
Margalefidinium polykrikoides	comp346045_c1_seq1	3.67387	cytoskeleton
Margalefidinium polykrikoides	comp355088_c0_seq1	3.67217	cytoskeleton
Margalefidinium polykrikoides	comp355088_c0_seq2	3.66945	cytoskeleton
Margalefidinium polykrikoides	comp355088_c0_seq3	3.73832	cytoskeleton
Margalefidinium polykrikoides	comp355088_c0_seq4	3.67653	cytoskeleton
Margalefidinium polykrikoides	comp368691_c0_seq1	3.71323	cytoskeleton
Margalefidinium polykrikoides	comp375936_c0_seq1	3.70693	cytoskeleton
Margalefidinium polykrikoides	comp385905_c0_seq2	3.74856	cytoskeleton
Margalefidinium polykrikoides	comp399295_c0_seq4	3.74968	cytoskeleton
Margalefidinium polykrikoides	comp399295_c0_seq8	3.67243	cytoskeleton
Margalefidinium polykrikoides	comp417420_c0_seq1	3.64585	cytoskeleton
Margalefidinium polykrikoides	comp417420_c0_seq3	3.48553	cytoskeleton
Margalefidinium polykrikoides	comp423731_c1_seq7	3.55243	cytoskeleton
Margalefidinium polykrikoides	comp426566_c1_seq3	3.32416	cytoskeleton
Margalefidinium polykrikoides	comp659242_c0_seq1	3.65184	cytoskeleton
Margalefidinium polykrikoides	comp915533_c0_seq1	3.11666	cytoskeleton
Margalefidinium polykrikoides	comp1059182_c0_seq1	3.15107	cytoskeleton
Margalefidinium polykrikoides	comp1122189_c0_seq1	3.15326	cytoskeleton
Margalefidinium polykrikoides	comp12146_c0_seq1	3.12339	cytoskeleton
Margalefidinium polykrikoides	comp176624_c0_seq1	3.033	cytoskeleton
Margalefidinium polykrikoides	comp176721_c0_seq1	3.05176	cytoskeleton
Margalefidinium polykrikoides	comp176875_c0_seq1	3.05544	cytoskeleton
Margalefidinium polykrikoides	comp177155_c0_seq2	3.03022	cytoskeleton
Margalefidinium polykrikoides	comp177222_c0_seq1	3.05757	cytoskeleton
Margalefidinium polykrikoides	comp177429_c0_seq1	3.05391	cytoskeleton
Margalefidinium polykrikoides	comp177455_c0_seq1	3.04974	cytoskeleton
Margalefidinium polykrikoides	comp177466_c0_seq1	3.05044	cytoskeleton
Margalefidinium polykrikoides	comp177467_c0_seq1	3.7325	cytoskeleton
Margalefidinium polykrikoides	comp177736_c0_seq1	3.08374	cytoskeleton
Margalefidinium polykrikoides	comp177937_c0_seq1	3.07679	cytoskeleton
Margalefidinium polykrikoides	comp177943_c0_seq1	3.04135	cytoskeleton
Margalefidinium polykrikoides	comp178213_c0_seq2	3.47832	cytoskeleton
Margalefidinium polykrikoides	comp178489_c0_seq1	3.04171	cytoskeleton
Margalefidinium polykrikoides	comp178612_c0_seq1	3.0509	cytoskeleton
Margalefidinium polykrikoides	comp178841_c0_seq1	3.73878	cytoskeleton
Margalefidinium polykrikoides	comp180471_c0_seq1	3.78384	cytoskeleton
Margalefidinium polykrikoides	comp181185_c0_seq1	3.03711	cytoskeleton
Margalefidinium polykrikoides	comp182157_c0_seq1	3.06815	cytoskeleton
Margalefidinium polykrikoides	comp182359_c0_seq1	3.69533	cytoskeleton
Margalefidinium polykrikoides	comp182708_c0_seq1	3.07669	cytoskeleton
Margalefidinium polykrikoides	comp182835_c0_seq1	3.06627	cytoskeleton
Margalefidinium polykrikoides	comp183181_c0_seq1	3.66557	cytoskeleton
Margalefidinium polykrikoides	comp183419_c0_seq2	3.66468	cytoskeleton
Margalefidinium polykrikoides	comp184333_c0_seq1	3.7	cytoskeleton
Margalefidinium polykrikoides	comp184608_c0_seq1	3.03599	cytoskeleton
Margalefidinium polykrikoides	comp184821_c0_seq1	3.05868	cytoskeleton
Margalefidinium polykrikoides	comp185057_c0_seq1	3.64907	cytoskeleton
Margalefidinium polykrikoides	comp185425_c0_seq1	3.12514	cytoskeleton
Margalefidinium polykrikoides	comp185480_c0_seq1	3.06813	cytoskeleton
Margalefidinium polykrikoides	comp185639_c0_seq2	3.11982	cytoskeleton
Margalefidinium polykrikoides	comp185755_c0_seq1	3.41867	cytoskeleton
Margalefidinium polykrikoides	comp185862_c0_seq1	3.10337	cytoskeleton
Margalefidinium polykrikoides	comp186031_c0_seq1	3.07946	cytoskeleton
Margalefidinium polykrikoides	comp186555_c0_seq1	3.06839	cytoskeleton
Margalefidinium polykrikoides	comp186575_c0_seq2	3.08244	cytoskeleton
Margalefidinium polykrikoides	comp187036_c0_seq1	3.08405	cytoskeleton
Margalefidinium polykrikoides	comp187111_c0_seq1	3.05106	cytoskeleton
Margalefidinium polykrikoides	comp187131_c0_seq2	3.65475	cytoskeleton
Margalefidinium polykrikoides	comp187413_c0_seq1	3.0556	cytoskeleton
Margalefidinium polykrikoides	comp187526_c0_seq1	3.09295	cytoskeleton
Margalefidinium polykrikoides	comp187588_c0_seq1	3.08448	cytoskeleton
Margalefidinium polykrikoides	comp187606_c0_seq1	3.67653	cytoskeleton
Margalefidinium polykrikoides	comp187643_c0_seq1	3.69012	cytoskeleton
Margalefidinium polykrikoides	comp187988_c0_seq1	3.40458	cytoskeleton
Margalefidinium polykrikoides	comp188047_c0_seq1	3.07404	cytoskeleton
Margalefidinium polykrikoides	comp188254_c0_seq1	3.7131	cytoskeleton
Margalefidinium polykrikoides	comp188420_c0_seq1	3.0464	cytoskeleton
Margalefidinium polykrikoides	comp188499_c0_seq1	3.64246	cytoskeleton
Margalefidinium polykrikoides	comp188577_c0_seq2	3.39978	cytoskeleton
Margalefidinium polykrikoides	comp188776_c0_seq1	3.06144	cytoskeleton
Margalefidinium polykrikoides	comp188917_c0_seq1	3.65626	cytoskeleton
Margalefidinium polykrikoides	comp189345_c0_seq1	3.05211	cytoskeleton
Margalefidinium polykrikoides	comp189372_c0_seq1	3.04105	cytoskeleton
Margalefidinium polykrikoides	comp189645_c0_seq1	3.06297	cytoskeleton
Margalefidinium polykrikoides	comp189930_c0_seq2	3.04797	cytoskeleton
Margalefidinium polykrikoides	comp190079_c0_seq2	3.08995	cytoskeleton
Margalefidinium polykrikoides	comp190251_c0_seq1	3.04569	cytoskeleton
Margalefidinium polykrikoides	comp190253_c0_seq1	3.09006	cytoskeleton
Margalefidinium polykrikoides	comp190564_c0_seq2	3.13641	cytoskeleton
Margalefidinium polykrikoides	comp190590_c0_seq1	3.66316	cytoskeleton
Margalefidinium polykrikoides	comp191544_c0_seq2	3.6719	cytoskeleton
Margalefidinium polykrikoides	comp192381_c0_seq1	3.65906	cytoskeleton
Margalefidinium polykrikoides	comp192382_c0_seq1	3.11898	cytoskeleton
Margalefidinium polykrikoides	comp192843_c0_seq1	3.04217	cytoskeleton
Margalefidinium polykrikoides	comp197823_c0_seq1	3.64668	cytoskeleton
Margalefidinium polykrikoides	comp203335_c0_seq1	3.1004	cytoskeleton
Margalefidinium polykrikoides	comp204622_c0_seq1	3.0494	cytoskeleton
Margalefidinium polykrikoides	comp206293_c0_seq1	3.07525	cytoskeleton
Margalefidinium polykrikoides	comp209179_c0_seq1	3.07339	cytoskeleton
Margalefidinium polykrikoides	comp209365_c0_seq1	3.08585	cytoskeleton
Margalefidinium polykrikoides	comp212870_c0_seq2	3.64787	cytoskeleton
Margalefidinium polykrikoides	comp212969_c0_seq1	3.64347	cytoskeleton
Margalefidinium polykrikoides	comp214072_c0_seq1	3.11459	cytoskeleton
Margalefidinium polykrikoides	comp214971_c0_seq1	3.11983	cytoskeleton
Margalefidinium polykrikoides	comp215091_c0_seq1	3.06563	cytoskeleton
Margalefidinium polykrikoides	comp215104_c0_seq1	3.06887	cytoskeleton
Margalefidinium polykrikoides	comp216945_c1_seq1	3.64585	cytoskeleton
Margalefidinium polykrikoides	comp218578_c0_seq1	3.05591	cytoskeleton
Margalefidinium polykrikoides	comp220584_c0_seq1	3.10006	cytoskeleton
Margalefidinium polykrikoides	comp222507_c0_seq1	3.12987	cytoskeleton
Margalefidinium polykrikoides	comp227409_c0_seq1	3.70025	cytoskeleton
Margalefidinium polykrikoides	comp232850_c0_seq1	3.19617	cytoskeleton
Margalefidinium polykrikoides	comp232981_c0_seq1	3.14442	cytoskeleton
Margalefidinium polykrikoides	comp239370_c1_seq1	3.10484	cytoskeleton
Margalefidinium polykrikoides	comp242372_c0_seq1	3.64455	cytoskeleton
Margalefidinium polykrikoides	comp244906_c1_seq1	3.09745	cytoskeleton
Margalefidinium polykrikoides	comp245228_c0_seq1	3.64377	cytoskeleton
Margalefidinium polykrikoides	comp245580_c0_seq2	3.09745	cytoskeleton
Margalefidinium polykrikoides	comp246177_c0_seq2	3.64925	cytoskeleton
Margalefidinium polykrikoides	comp246736_c0_seq1	3.64719	cytoskeleton
Margalefidinium polykrikoides	comp246786_c0_seq1	3.66513	cytoskeleton
Margalefidinium polykrikoides	comp247024_c0_seq1	3.64362	cytoskeleton
Margalefidinium polykrikoides	comp247719_c0_seq1	3.64408	cytoskeleton
Margalefidinium polykrikoides	comp248176_c0_seq1	3.07183	cytoskeleton
Margalefidinium polykrikoides	comp249034_c0_seq1	3.08571	cytoskeleton
Margalefidinium polykrikoides	comp249178_c0_seq1	3.05841	cytoskeleton
Margalefidinium polykrikoides	comp249487_c0_seq1	3.18084	cytoskeleton
Margalefidinium polykrikoides	comp250972_c1_seq1	3.1002	cytoskeleton
Margalefidinium polykrikoides	comp251134_c0_seq1	3.12374	cytoskeleton
Margalefidinium polykrikoides	comp251471_c0_seq1	3.08279	cytoskeleton
Margalefidinium polykrikoides	comp251639_c0_seq1	3.64288	cytoskeleton
Margalefidinium polykrikoides	comp252955_c0_seq1	3.08652	cytoskeleton
Margalefidinium polykrikoides	comp253378_c0_seq2	3.08668	cytoskeleton
Margalefidinium polykrikoides	comp253855_c0_seq1	3.64392	cytoskeleton
Margalefidinium polykrikoides	comp253914_c0_seq1	3.10963	cytoskeleton
Margalefidinium polykrikoides	comp255386_c0_seq1	3.64072	cytoskeleton
Margalefidinium polykrikoides	comp255753_c1_seq1	3.64907	cytoskeleton
Margalefidinium polykrikoides	comp255791_c0_seq1	3.11516	cytoskeleton
Margalefidinium polykrikoides	comp256769_c0_seq1	3.2656	cytoskeleton
Margalefidinium polykrikoides	comp256878_c0_seq1	3.35517	cytoskeleton
Margalefidinium polykrikoides	comp256929_c0_seq1	3.11133	cytoskeleton
Margalefidinium polykrikoides	comp257160_c0_seq1	3.6764	cytoskeleton
Margalefidinium polykrikoides	comp258248_c0_seq1	3.05206	cytoskeleton
Margalefidinium polykrikoides	comp258298_c0_seq1	3.05632	cytoskeleton
Margalefidinium polykrikoides	comp258348_c0_seq1	3.04021	cytoskeleton
Margalefidinium polykrikoides	comp258410_c0_seq1	3.08446	cytoskeleton
Margalefidinium polykrikoides	comp259027_c0_seq1	3.64347	cytoskeleton
Margalefidinium polykrikoides	comp259196_c0_seq1	3.06515	cytoskeleton
Margalefidinium polykrikoides	comp259719_c0_seq2	3.05931	cytoskeleton
Margalefidinium polykrikoides	comp259916_c0_seq2	3.11898	cytoskeleton
Margalefidinium polykrikoides	comp261086_c0_seq1	3.64033	cytoskeleton
Margalefidinium polykrikoides	comp261175_c0_seq1	3.03953	cytoskeleton
Margalefidinium polykrikoides	comp261319_c0_seq1	3.06674	cytoskeleton
Margalefidinium polykrikoides	comp261762_c0_seq1	3.07856	cytoskeleton
Margalefidinium polykrikoides	comp262689_c0_seq1	3.65576	cytoskeleton
Margalefidinium polykrikoides	comp262939_c0_seq1	3.40001	cytoskeleton
Margalefidinium polykrikoides	comp263317_c0_seq1	3.05669	cytoskeleton
Margalefidinium polykrikoides	comp264288_c0_seq1	3.05893	cytoskeleton
Margalefidinium polykrikoides	comp264384_c0_seq1	3.05303	cytoskeleton
Margalefidinium polykrikoides	comp265079_c0_seq1	3.06452	cytoskeleton
Margalefidinium polykrikoides	comp265079_c1_seq1	3.06452	cytoskeleton
Margalefidinium polykrikoides	comp266233_c0_seq1	3.11953	cytoskeleton
Margalefidinium polykrikoides	comp266233_c0_seq2	3.64181	cytoskeleton
Margalefidinium polykrikoides	comp266248_c0_seq1	3.6986	cytoskeleton
Margalefidinium polykrikoides	comp266907_c0_seq1	3.05386	cytoskeleton
Margalefidinium polykrikoides	comp267534_c0_seq1	3.65576	cytoskeleton
Margalefidinium polykrikoides	comp270484_c0_seq1	3.04199	cytoskeleton
Margalefidinium polykrikoides	comp272032_c0_seq1	3.0762	cytoskeleton
Margalefidinium polykrikoides	comp273159_c0_seq1	3.65321	cytoskeleton
Margalefidinium polykrikoides	comp273202_c1_seq1	3.65509	cytoskeleton
Margalefidinium polykrikoides	comp273452_c0_seq2	3.11613	cytoskeleton
Margalefidinium polykrikoides	comp273513_c0_seq2	3.08855	cytoskeleton
Margalefidinium polykrikoides	comp273582_c0_seq1	3.05719	cytoskeleton
Margalefidinium polykrikoides	comp274731_c0_seq1	3.07993	cytoskeleton
Margalefidinium polykrikoides	comp276060_c0_seq1	3.05495	cytoskeleton
Margalefidinium polykrikoides	comp276419_c0_seq1	3.6477	cytoskeleton
Margalefidinium polykrikoides	comp277494_c0_seq1	3.6818	cytoskeleton
Margalefidinium polykrikoides	comp277884_c0_seq2	3.06694	cytoskeleton
Margalefidinium polykrikoides	comp277973_c0_seq1	3.0778	cytoskeleton
Margalefidinium polykrikoides	comp278118_c0_seq1	3.05524	cytoskeleton
Margalefidinium polykrikoides	comp279871_c0_seq2	3.64055	cytoskeleton
Margalefidinium polykrikoides	comp280343_c0_seq1	3.64753	cytoskeleton
Margalefidinium polykrikoides	comp280735_c0_seq3	3.64821	cytoskeleton
Margalefidinium polykrikoides	comp281922_c0_seq1	3.66377	cytoskeleton
Margalefidinium polykrikoides	comp282429_c0_seq1	3.06272	cytoskeleton
Margalefidinium polykrikoides	comp284696_c0_seq2	3.06346	cytoskeleton
Margalefidinium polykrikoides	comp285589_c0_seq1	3.6719	cytoskeleton
Margalefidinium polykrikoides	comp285609_c0_seq1	3.66066	cytoskeleton
Margalefidinium polykrikoides	comp285818_c0_seq1	3.35112	cytoskeleton
Margalefidinium polykrikoides	comp285883_c0_seq1	3.06124	cytoskeleton
Margalefidinium polykrikoides	comp286329_c0_seq2	3.50246	cytoskeleton
Margalefidinium polykrikoides	comp286485_c0_seq2	3.10824	cytoskeleton
Margalefidinium polykrikoides	comp286624_c0_seq2	3.07669	cytoskeleton
Margalefidinium polykrikoides	comp287251_c0_seq2	3.04723	cytoskeleton
Margalefidinium polykrikoides	comp287275_c0_seq1	3.67616	cytoskeleton
Margalefidinium polykrikoides	comp287868_c0_seq1	3.71545	cytoskeleton
Margalefidinium polykrikoides	comp288437_c0_seq1	3.71817	cytoskeleton
Margalefidinium polykrikoides	comp289087_c0_seq1	3.06244	cytoskeleton
Margalefidinium polykrikoides	comp289098_c0_seq2	3.13245	cytoskeleton
Margalefidinium polykrikoides	comp289137_c0_seq3	3.73259	cytoskeleton
Margalefidinium polykrikoides	comp290691_c0_seq1	3.08368	cytoskeleton
Margalefidinium polykrikoides	comp290700_c0_seq1	3.06404	cytoskeleton
Margalefidinium polykrikoides	comp291153_c0_seq1	3.7097	cytoskeleton
Margalefidinium polykrikoides	comp291347_c0_seq1	3.64719	cytoskeleton
Margalefidinium polykrikoides	comp291764_c0_seq1	3.21947	cytoskeleton
Margalefidinium polykrikoides	comp291764_c0_seq2	3.04846	cytoskeleton
Margalefidinium polykrikoides	comp292155_c0_seq1	3.66438	cytoskeleton
Margalefidinium polykrikoides	comp292227_c0_seq1	3.65167	cytoskeleton
Margalefidinium polykrikoides	comp292733_c0_seq1	3.03692	cytoskeleton
Margalefidinium polykrikoides	comp292769_c0_seq1	3.05103	cytoskeleton
Margalefidinium polykrikoides	comp292875_c1_seq1	3.14015	cytoskeleton
Margalefidinium polykrikoides	comp292938_c0_seq1	3.75568	cytoskeleton
Margalefidinium polykrikoides	comp293570_c0_seq1	3.06816	cytoskeleton
Margalefidinium polykrikoides	comp293695_c0_seq1	3.07037	cytoskeleton
Margalefidinium polykrikoides	comp294813_c0_seq1	3.04308	cytoskeleton
Margalefidinium polykrikoides	comp295669_c0_seq1	3.05383	cytoskeleton
Margalefidinium polykrikoides	comp295874_c0_seq2	3.09645	cytoskeleton
Margalefidinium polykrikoides	comp296276_c0_seq1	3.0579	cytoskeleton
Margalefidinium polykrikoides	comp296912_c0_seq2	3.14102	cytoskeleton
Margalefidinium polykrikoides	comp297521_c0_seq1	3.68617	cytoskeleton
Margalefidinium polykrikoides	comp297616_c0_seq1	3.0786	cytoskeleton
Margalefidinium polykrikoides	comp297858_c0_seq3	3.0726	cytoskeleton
Margalefidinium polykrikoides	comp298524_c0_seq2	3.64303	cytoskeleton
Margalefidinium polykrikoides	comp298595_c0_seq1	3.67041	cytoskeleton
Margalefidinium polykrikoides	comp298960_c0_seq1	3.09525	cytoskeleton
Margalefidinium polykrikoides	comp299010_c1_seq1	3.23448	cytoskeleton
Margalefidinium polykrikoides	comp299716_c0_seq1	3.07195	cytoskeleton
Margalefidinium polykrikoides	comp300105_c0_seq1	3.64536	cytoskeleton
Margalefidinium polykrikoides	comp300313_c0_seq3	3.03244	cytoskeleton
Margalefidinium polykrikoides	comp300406_c0_seq1	3.13079	cytoskeleton
Margalefidinium polykrikoides	comp301192_c0_seq1	3.41474	cytoskeleton
Margalefidinium polykrikoides	comp301848_c0_seq1	3.05946	cytoskeleton
Margalefidinium polykrikoides	comp302490_c0_seq1	3.08412	cytoskeleton
Margalefidinium polykrikoides	comp302604_c0_seq2	3.03481	cytoskeleton
Margalefidinium polykrikoides	comp303536_c0_seq1	3.03777	cytoskeleton
Margalefidinium polykrikoides	comp303772_c0_seq2	3.05109	cytoskeleton
Margalefidinium polykrikoides	comp304685_c0_seq1	3.09704	cytoskeleton
Margalefidinium polykrikoides	comp307295_c0_seq2	3.06181	cytoskeleton
Margalefidinium polykrikoides	comp307729_c0_seq2	3.64552	cytoskeleton
Margalefidinium polykrikoides	comp307776_c3_seq1	3.70339	cytoskeleton
Margalefidinium polykrikoides	comp307872_c0_seq1	3.06801	cytoskeleton
Margalefidinium polykrikoides	comp309017_c1_seq1	3.64536	cytoskeleton
Margalefidinium polykrikoides	comp309088_c0_seq1	3.10576	cytoskeleton
Margalefidinium polykrikoides	comp310665_c0_seq1	3.04394	cytoskeleton
Margalefidinium polykrikoides	comp311251_c0_seq2	3.06001	cytoskeleton
Margalefidinium polykrikoides	comp311261_c0_seq1	3.10221	cytoskeleton
Margalefidinium polykrikoides	comp311782_c0_seq1	3.64193	cytoskeleton
Margalefidinium polykrikoides	comp312855_c0_seq2	3.04492	cytoskeleton
Margalefidinium polykrikoides	comp312855_c1_seq1	3.05803	cytoskeleton
Margalefidinium polykrikoides	comp314188_c0_seq1	3.69984	cytoskeleton
Margalefidinium polykrikoides	comp314761_c0_seq1	3.65938	cytoskeleton
Margalefidinium polykrikoides	comp315740_c0_seq1	3.07095	cytoskeleton
Margalefidinium polykrikoides	comp315740_c1_seq1	3.70707	cytoskeleton
Margalefidinium polykrikoides	comp315968_c0_seq1	3.0632	cytoskeleton
Margalefidinium polykrikoides	comp316595_c0_seq1	3.05736	cytoskeleton
Margalefidinium polykrikoides	comp316679_c0_seq2	3.64233	cytoskeleton
Margalefidinium polykrikoides	comp317105_c1_seq2	3.68088	cytoskeleton
Margalefidinium polykrikoides	comp317397_c0_seq1	3.13616	cytoskeleton
Margalefidinium polykrikoides	comp317500_c0_seq1	3.6489	cytoskeleton
Margalefidinium polykrikoides	comp318216_c0_seq1	3.73766	cytoskeleton
Margalefidinium polykrikoides	comp318438_c0_seq1	3.1112	cytoskeleton
Margalefidinium polykrikoides	comp319113_c0_seq1	3.07979	cytoskeleton
Margalefidinium polykrikoides	comp319943_c0_seq1	3.05737	cytoskeleton
Margalefidinium polykrikoides	comp321335_c0_seq2	3.67014	cytoskeleton
Margalefidinium polykrikoides	comp321543_c0_seq1	3.06456	cytoskeleton
Margalefidinium polykrikoides	comp321630_c0_seq1	3.65098	cytoskeleton
Margalefidinium polykrikoides	comp321685_c1_seq1	3.03542	cytoskeleton
Margalefidinium polykrikoides	comp322491_c0_seq1	3.05275	cytoskeleton
Margalefidinium polykrikoides	comp323247_c0_seq1	3.67387	cytoskeleton
Margalefidinium polykrikoides	comp323247_c0_seq2	3.67109	cytoskeleton
Margalefidinium polykrikoides	comp323531_c0_seq2	3.66747	cytoskeleton
Margalefidinium polykrikoides	comp323904_c0_seq1	3.67257	cytoskeleton
Margalefidinium polykrikoides	comp324277_c0_seq1	3.08479	cytoskeleton
Margalefidinium polykrikoides	comp324277_c0_seq2	3.19608	cytoskeleton
Margalefidinium polykrikoides	comp325727_c0_seq1	3.64668	cytoskeleton
Margalefidinium polykrikoides	comp331257_c0_seq1	3.64122	cytoskeleton
Margalefidinium polykrikoides	comp331423_c1_seq1	3.69251	cytoskeleton
Margalefidinium polykrikoides	comp331637_c0_seq1	3.64424	cytoskeleton
Margalefidinium polykrikoides	comp331737_c0_seq4	3.11722	cytoskeleton
Margalefidinium polykrikoides	comp331737_c0_seq5	3.25784	cytoskeleton
Margalefidinium polykrikoides	comp332023_c0_seq1	3.64193	cytoskeleton
Margalefidinium polykrikoides	comp332930_c0_seq1	3.7618	cytoskeleton
Margalefidinium polykrikoides	comp332930_c1_seq1	3.02465	cytoskeleton
Margalefidinium polykrikoides	comp333000_c0_seq1	3.68532	cytoskeleton
Margalefidinium polykrikoides	comp333227_c0_seq1	3.70129	cytoskeleton
Margalefidinium polykrikoides	comp333301_c0_seq2	3.30587	cytoskeleton
Margalefidinium polykrikoides	comp333320_c0_seq3	3.05003	cytoskeleton
Margalefidinium polykrikoides	comp333422_c1_seq1	3.73341	cytoskeleton
Margalefidinium polykrikoides	comp333422_c1_seq3	3.05175	cytoskeleton
Margalefidinium polykrikoides	comp334241_c0_seq3	3.73392	cytoskeleton
Margalefidinium polykrikoides	comp334447_c0_seq2	3.67578	cytoskeleton
Margalefidinium polykrikoides	comp334447_c0_seq3	3.11419	cytoskeleton
Margalefidinium polykrikoides	comp334569_c0_seq1	3.77225	cytoskeleton
Margalefidinium polykrikoides	comp334850_c0_seq1	3.38943	cytoskeleton
Margalefidinium polykrikoides	comp335745_c0_seq1	3.04076	cytoskeleton
Margalefidinium polykrikoides	comp336596_c0_seq1	3.0381	cytoskeleton
Margalefidinium polykrikoides	comp337254_c0_seq1	3.01654	cytoskeleton
Margalefidinium polykrikoides	comp338452_c0_seq1	3.6981	cytoskeleton
Margalefidinium polykrikoides	comp338774_c0_seq1	3.11989	cytoskeleton
Margalefidinium polykrikoides	comp339027_c0_seq1	3.09958	cytoskeleton
Margalefidinium polykrikoides	comp339033_c0_seq1	3.65609	cytoskeleton
Margalefidinium polykrikoides	comp339123_c0_seq1	3.65407	cytoskeleton
Margalefidinium polykrikoides	comp339155_c0_seq2	3.6715	cytoskeleton
Margalefidinium polykrikoides	comp339206_c0_seq1	3.08498	cytoskeleton
Margalefidinium polykrikoides	comp339270_c0_seq1	3.6426	cytoskeleton
Margalefidinium polykrikoides	comp339270_c0_seq3	3.67503	cytoskeleton
Margalefidinium polykrikoides	comp339383_c0_seq2	3.72161	cytoskeleton
Margalefidinium polykrikoides	comp339383_c1_seq2	3.70721	cytoskeleton
Margalefidinium polykrikoides	comp339409_c0_seq2	3.67296	cytoskeleton
Margalefidinium polykrikoides	comp339421_c0_seq2	3.64719	cytoskeleton
Margalefidinium polykrikoides	comp340156_c0_seq1	3.38666	cytoskeleton
Margalefidinium polykrikoides	comp340226_c0_seq1	3.06637	cytoskeleton
Margalefidinium polykrikoides	comp340226_c1_seq3	3.51826	cytoskeleton
Margalefidinium polykrikoides	comp340364_c0_seq1	3.65356	cytoskeleton
Margalefidinium polykrikoides	comp340391_c0_seq2	3.65373	cytoskeleton
Margalefidinium polykrikoides	comp340612_c1_seq1	3.04149	cytoskeleton
Margalefidinium polykrikoides	comp340629_c0_seq1	3.64585	cytoskeleton
Margalefidinium polykrikoides	comp340673_c0_seq1	3.35734	cytoskeleton
Margalefidinium polykrikoides	comp341088_c1_seq1	3.674	cytoskeleton
Margalefidinium polykrikoides	comp341467_c0_seq1	3.66362	cytoskeleton
Margalefidinium polykrikoides	comp341639_c0_seq4	3.64702	cytoskeleton
Margalefidinium polykrikoides	comp341727_c0_seq2	3.36605	cytoskeleton
Margalefidinium polykrikoides	comp342006_c0_seq2	3.64635	cytoskeleton
Margalefidinium polykrikoides	comp342044_c0_seq2	3.6827	cytoskeleton
Margalefidinium polykrikoides	comp342153_c0_seq1	3.67628	cytoskeleton
Margalefidinium polykrikoides	comp342175_c0_seq1	3.64122	cytoskeleton
Margalefidinium polykrikoides	comp342189_c1_seq1	3.66616	cytoskeleton
Margalefidinium polykrikoides	comp342352_c0_seq1	3.42079	cytoskeleton
Margalefidinium polykrikoides	comp342468_c1_seq1	3.64288	cytoskeleton
Margalefidinium polykrikoides	comp342640_c2_seq1	3.37955	cytoskeleton
Margalefidinium polykrikoides	comp342674_c0_seq3	3.66527	cytoskeleton
Margalefidinium polykrikoides	comp342841_c0_seq2	3.65954	cytoskeleton
Margalefidinium polykrikoides	comp342933_c0_seq3	3.64181	cytoskeleton
Margalefidinium polykrikoides	comp342933_c0_seq4	3.6784	cytoskeleton
Margalefidinium polykrikoides	comp342933_c0_seq6	3.729	cytoskeleton
Margalefidinium polykrikoides	comp343124_c0_seq4	3.36477	cytoskeleton
Margalefidinium polykrikoides	comp343176_c0_seq1	3.65407	cytoskeleton
Margalefidinium polykrikoides	comp343199_c0_seq1	3.4878	cytoskeleton
Margalefidinium polykrikoides	comp343207_c0_seq1	3.05099	cytoskeleton
Margalefidinium polykrikoides	comp343567_c0_seq1	3.03702	cytoskeleton
Margalefidinium polykrikoides	comp343681_c0_seq1	3.67096	cytoskeleton
Margalefidinium polykrikoides	comp343818_c0_seq1	3.04216	cytoskeleton
Margalefidinium polykrikoides	comp343818_c0_seq3	3.10267	cytoskeleton
Margalefidinium polykrikoides	comp344034_c0_seq2	3.5924	cytoskeleton
Margalefidinium polykrikoides	comp344123_c0_seq1	3.12355	cytoskeleton
Margalefidinium polykrikoides	comp344189_c0_seq1	3.0756	cytoskeleton
Margalefidinium polykrikoides	comp344762_c0_seq1	3.03955	cytoskeleton
Margalefidinium polykrikoides	comp344786_c0_seq1	3.05477	cytoskeleton
Margalefidinium polykrikoides	comp344878_c0_seq2	3.02709	cytoskeleton
Margalefidinium polykrikoides	comp344921_c1_seq1	3.03436	cytoskeleton
Margalefidinium polykrikoides	comp345268_c0_seq1	3.69051	cytoskeleton
Margalefidinium polykrikoides	comp345315_c0_seq2	3.38263	cytoskeleton
Margalefidinium polykrikoides	comp345450_c0_seq1	3.05625	cytoskeleton
Margalefidinium polykrikoides	comp345548_c0_seq2	3.10974	cytoskeleton
Margalefidinium polykrikoides	comp345671_c0_seq1	3.48572	cytoskeleton
Margalefidinium polykrikoides	comp345700_c0_seq3	3.64055	cytoskeleton
Margalefidinium polykrikoides	comp345706_c0_seq1	3.64652	cytoskeleton
Margalefidinium polykrikoides	comp345760_c0_seq2	3.21525	cytoskeleton
Margalefidinium polykrikoides	comp345785_c1_seq1	3.67603	cytoskeleton
Margalefidinium polykrikoides	comp345905_c0_seq1	3.68099	cytoskeleton
Margalefidinium polykrikoides	comp345941_c0_seq1	3.69595	cytoskeleton
Margalefidinium polykrikoides	comp345955_c1_seq1	3.04114	cytoskeleton
Margalefidinium polykrikoides	comp346177_c0_seq1	3.66513	cytoskeleton
Margalefidinium polykrikoides	comp346242_c0_seq1	3.0839	cytoskeleton
Margalefidinium polykrikoides	comp346360_c0_seq2	3.67387	cytoskeleton
Margalefidinium polykrikoides	comp346422_c0_seq1	3.70097	cytoskeleton
Margalefidinium polykrikoides	comp346422_c0_seq2	3.07177	cytoskeleton
Margalefidinium polykrikoides	comp346422_c1_seq1	3.67653	cytoskeleton
Margalefidinium polykrikoides	comp346469_c0_seq2	3.67924	cytoskeleton
Margalefidinium polykrikoides	comp346726_c0_seq1	3.75935	cytoskeleton
Margalefidinium polykrikoides	comp346743_c0_seq1	3.6948	cytoskeleton
Margalefidinium polykrikoides	comp346764_c0_seq2	3.64585	cytoskeleton
Margalefidinium polykrikoides	comp346839_c0_seq1	3.05613	cytoskeleton
Margalefidinium polykrikoides	comp346839_c0_seq3	3.70399	cytoskeleton
Margalefidinium polykrikoides	comp346863_c0_seq1	3.70254	cytoskeleton
Margalefidinium polykrikoides	comp346993_c0_seq2	3.64016	cytoskeleton
Margalefidinium polykrikoides	comp347156_c1_seq3	3.64377	cytoskeleton
Margalefidinium polykrikoides	comp347161_c0_seq1	3.0482	cytoskeleton
Margalefidinium polykrikoides	comp351334_c2_seq1	3.06332	cytoskeleton
Margalefidinium polykrikoides	comp352662_c0_seq1	3.69734	cytoskeleton
Margalefidinium polykrikoides	comp353227_c0_seq2	3.08189	cytoskeleton
Margalefidinium polykrikoides	comp353641_c0_seq1	3.08085	cytoskeleton
Margalefidinium polykrikoides	comp354239_c0_seq1	3.4828	cytoskeleton
Margalefidinium polykrikoides	comp354239_c0_seq2	3.71997	cytoskeleton
Margalefidinium polykrikoides	comp354246_c0_seq1	2.99237	cytoskeleton
Margalefidinium polykrikoides	comp354550_c0_seq1	3.80443	cytoskeleton
Margalefidinium polykrikoides	comp354686_c0_seq1	3.69515	cytoskeleton
Margalefidinium polykrikoides	comp354795_c0_seq4	3.64753	cytoskeleton
Margalefidinium polykrikoides	comp354800_c0_seq1	3.71653	cytoskeleton
Margalefidinium polykrikoides	comp354879_c1_seq1	3.02914	cytoskeleton
Margalefidinium polykrikoides	comp354936_c1_seq1	3.057	cytoskeleton
Margalefidinium polykrikoides	comp355282_c0_seq1	3.1688	cytoskeleton
Margalefidinium polykrikoides	comp355282_c0_seq2	3.0484	cytoskeleton
Margalefidinium polykrikoides	comp355282_c0_seq3	3.07299	cytoskeleton
Margalefidinium polykrikoides	comp355551_c0_seq2	3.67217	cytoskeleton
Margalefidinium polykrikoides	comp355589_c0_seq2	3.66945	cytoskeleton
Margalefidinium polykrikoides	comp355627_c0_seq1	3.73832	cytoskeleton
Margalefidinium polykrikoides	comp355627_c0_seq2	3.67653	cytoskeleton
Margalefidinium polykrikoides	comp355990_c0_seq2	3.82654	cytoskeleton
Margalefidinium polykrikoides	comp356376_c1_seq6	3.69725	cytoskeleton
Margalefidinium polykrikoides	comp356617_c0_seq3	3.37156	cytoskeleton
Margalefidinium polykrikoides	comp356913_c0_seq1	3.64047	cytoskeleton
Margalefidinium polykrikoides	comp356913_c0_seq2	3.69353	cytoskeleton
Margalefidinium polykrikoides	comp357006_c1_seq2	3.46131	cytoskeleton
Margalefidinium polykrikoides	comp357028_c0_seq3	3.64424	cytoskeleton
Margalefidinium polykrikoides	comp357169_c0_seq2	2.47461	cytoskeleton
Margalefidinium polykrikoides	comp357233_c0_seq1	3.64101	cytoskeleton
Margalefidinium polykrikoides	comp357233_c0_seq3	3.0243	cytoskeleton
Margalefidinium polykrikoides	comp357376_c0_seq1	3.68259	cytoskeleton
Margalefidinium polykrikoides	comp357410_c0_seq1	3.35539	cytoskeleton
Margalefidinium polykrikoides	comp357410_c0_seq2	3.09827	cytoskeleton
Margalefidinium polykrikoides	comp357420_c0_seq4	3.05038	cytoskeleton
Margalefidinium polykrikoides	comp357490_c0_seq3	3.65132	cytoskeleton
Margalefidinium polykrikoides	comp357490_c0_seq4	3.69334	cytoskeleton
Margalefidinium polykrikoides	comp357586_c0_seq2	3.64274	cytoskeleton
Margalefidinium polykrikoides	comp357589_c1_seq2	3.08774	cytoskeleton
Margalefidinium polykrikoides	comp357794_c0_seq2	3.66703	cytoskeleton
Margalefidinium polykrikoides	comp358065_c0_seq2	3.67677	cytoskeleton
Margalefidinium polykrikoides	comp358547_c0_seq1	3.37849	cytoskeleton
Margalefidinium polykrikoides	comp358668_c0_seq1	3.69166	cytoskeleton
Margalefidinium polykrikoides	comp358820_c0_seq2	3.64169	cytoskeleton
Margalefidinium polykrikoides	comp358838_c0_seq1	3.14762	cytoskeleton
Margalefidinium polykrikoides	comp359155_c0_seq3	3.68191	cytoskeleton
Margalefidinium polykrikoides	comp359197_c0_seq2	3.66775	cytoskeleton
Margalefidinium polykrikoides	comp359270_c0_seq3	3.64145	cytoskeleton
Margalefidinium polykrikoides	comp359282_c0_seq2	3.7282	cytoskeleton
Margalefidinium polykrikoides	comp359575_c0_seq7	3.65954	cytoskeleton
Margalefidinium polykrikoides	comp359668_c0_seq1	3.65011	cytoskeleton
Margalefidinium polykrikoides	comp360078_c2_seq1	3.34694	cytoskeleton
Margalefidinium polykrikoides	comp360156_c0_seq1	3.64021	cytoskeleton
Margalefidinium polykrikoides	comp360246_c0_seq3	3.65525	cytoskeleton
Margalefidinium polykrikoides	comp360327_c1_seq2	3.70936	cytoskeleton
Margalefidinium polykrikoides	comp360327_c1_seq3	3.74347	cytoskeleton
Margalefidinium polykrikoides	comp360489_c0_seq1	3.66861	cytoskeleton
Margalefidinium polykrikoides	comp360901_c0_seq6	3.04203	cytoskeleton
Margalefidinium polykrikoides	comp360987_c0_seq1	3.68413	cytoskeleton
Margalefidinium polykrikoides	comp360987_c0_seq2	3.65775	cytoskeleton
Margalefidinium polykrikoides	comp361050_c0_seq1	3.43383	cytoskeleton
Margalefidinium polykrikoides	comp361201_c0_seq2	3.44434	cytoskeleton
Margalefidinium polykrikoides	comp361213_c0_seq1	3.4196	cytoskeleton
Margalefidinium polykrikoides	comp361215_c0_seq3	3.65253	cytoskeleton
Margalefidinium polykrikoides	comp361312_c0_seq1	3.66468	cytoskeleton
Margalefidinium polykrikoides	comp361340_c0_seq2	3.73813	cytoskeleton
Margalefidinium polykrikoides	comp361459_c0_seq3	3.30288	cytoskeleton
Margalefidinium polykrikoides	comp361531_c0_seq1	3.65509	cytoskeleton
Margalefidinium polykrikoides	comp361535_c0_seq2	3.69194	cytoskeleton
Margalefidinium polykrikoides	comp361580_c0_seq1	3.10091	cytoskeleton
Margalefidinium polykrikoides	comp361700_c0_seq1	3.6426	cytoskeleton
Margalefidinium polykrikoides	comp361811_c0_seq2	3.07714	cytoskeleton
Margalefidinium polykrikoides	comp361918_c0_seq1	3.71647	cytoskeleton
Margalefidinium polykrikoides	comp361993_c0_seq2	3.69852	cytoskeleton
Margalefidinium polykrikoides	comp362521_c0_seq1	3.05673	cytoskeleton
Margalefidinium polykrikoides	comp362521_c0_seq2	3.51782	cytoskeleton
Margalefidinium polykrikoides	comp363596_c0_seq1	3.43501	cytoskeleton
Margalefidinium polykrikoides	comp364270_c0_seq2	3.66945	cytoskeleton
Margalefidinium polykrikoides	comp364286_c1_seq1	3.09625	cytoskeleton
Margalefidinium polykrikoides	comp364378_c1_seq1	3.64471	cytoskeleton
Margalefidinium polykrikoides	comp364952_c1_seq1	3.0746	cytoskeleton
Margalefidinium polykrikoides	comp365231_c1_seq1	3.11125	cytoskeleton
Margalefidinium polykrikoides	comp365673_c0_seq3	3.64156	cytoskeleton
Margalefidinium polykrikoides	comp365681_c0_seq1	3.68359	cytoskeleton
Margalefidinium polykrikoides	comp365831_c0_seq2	3.10038	cytoskeleton
Margalefidinium polykrikoides	comp365994_c0_seq2	3.64787	cytoskeleton
Margalefidinium polykrikoides	comp365994_c0_seq3	3.08696	cytoskeleton
Margalefidinium polykrikoides	comp366068_c1_seq2	3.70541	cytoskeleton
Margalefidinium polykrikoides	comp366205_c0_seq1	3.67309	cytoskeleton
Margalefidinium polykrikoides	comp366712_c0_seq1	3.08718	cytoskeleton
Margalefidinium polykrikoides	comp366712_c1_seq1	3.05123	cytoskeleton
Margalefidinium polykrikoides	comp366714_c0_seq1	3.12184	cytoskeleton
Margalefidinium polykrikoides	comp366741_c2_seq1	3.64288	cytoskeleton
Margalefidinium polykrikoides	comp366779_c0_seq1	3.75496	cytoskeleton
Margalefidinium polykrikoides	comp366779_c1_seq2	3.34955	cytoskeleton
Margalefidinium polykrikoides	comp366899_c2_seq1	3.65373	cytoskeleton
Margalefidinium polykrikoides	comp367183_c0_seq4	3.71279	cytoskeleton
Margalefidinium polykrikoides	comp367495_c0_seq2	3.68424	cytoskeleton
Margalefidinium polykrikoides	comp367544_c0_seq3	3.09247	cytoskeleton
Margalefidinium polykrikoides	comp367544_c0_seq4	3.69041	cytoskeleton
Margalefidinium polykrikoides	comp367739_c0_seq6	3.70285	cytoskeleton
Margalefidinium polykrikoides	comp367814_c0_seq2	3.65808	cytoskeleton
Margalefidinium polykrikoides	comp367846_c0_seq1	3.36402	cytoskeleton
Margalefidinium polykrikoides	comp367846_c0_seq2	3.64288	cytoskeleton
Margalefidinium polykrikoides	comp367879_c0_seq1	3.48801	cytoskeleton
Margalefidinium polykrikoides	comp367945_c0_seq1	3.64585	cytoskeleton
Margalefidinium polykrikoides	comp368004_c0_seq9	3.43107	cytoskeleton
Margalefidinium polykrikoides	comp368012_c0_seq1	3.74465	cytoskeleton
Margalefidinium polykrikoides	comp368026_c0_seq2	3.09375	cytoskeleton
Margalefidinium polykrikoides	comp368040_c1_seq1	3.05482	cytoskeleton
Margalefidinium polykrikoides	comp368093_c0_seq1	3.07365	cytoskeleton
Margalefidinium polykrikoides	comp368093_c0_seq2	3.69935	cytoskeleton
Margalefidinium polykrikoides	comp368168_c0_seq1	3.69223	cytoskeleton
Margalefidinium polykrikoides	comp368168_c0_seq2	3.67852	cytoskeleton
Margalefidinium polykrikoides	comp368249_c0_seq1	3.07217	cytoskeleton
Margalefidinium polykrikoides	comp368249_c0_seq2	3.71515	cytoskeleton
Margalefidinium polykrikoides	comp368452_c0_seq5	3.42952	cytoskeleton
Margalefidinium polykrikoides	comp368472_c0_seq2	2.99131	cytoskeleton
Margalefidinium polykrikoides	comp368472_c0_seq5	3.64021	cytoskeleton
Margalefidinium polykrikoides	comp368472_c0_seq7	3.64635	cytoskeleton
Margalefidinium polykrikoides	comp368620_c0_seq2	3.69968	cytoskeleton
Margalefidinium polykrikoides	comp368974_c0_seq1	3.12353	cytoskeleton
Margalefidinium polykrikoides	comp369183_c0_seq1	3.02757	cytoskeleton
Margalefidinium polykrikoides	comp369269_c0_seq3	3.05487	cytoskeleton
Margalefidinium polykrikoides	comp369322_c1_seq3	3.66438	cytoskeleton
Margalefidinium polykrikoides	comp369439_c0_seq1	3.68202	cytoskeleton
Margalefidinium polykrikoides	comp369505_c0_seq4	3.64787	cytoskeleton
Margalefidinium polykrikoides	comp369505_c0_seq5	3.64181	cytoskeleton
Margalefidinium polykrikoides	comp370272_c0_seq1	3.71323	cytoskeleton
Margalefidinium polykrikoides	comp370272_c0_seq3	3.26554	cytoskeleton
Margalefidinium polykrikoides	comp370278_c0_seq2	3.09023	cytoskeleton
Margalefidinium polykrikoides	comp370278_c0_seq3	3.75706	cytoskeleton
Margalefidinium polykrikoides	comp370414_c0_seq1	3.68521	cytoskeleton
Margalefidinium polykrikoides	comp370658_c0_seq1	3.75925	cytoskeleton
Margalefidinium polykrikoides	comp370993_c0_seq1	3.65321	cytoskeleton
Margalefidinium polykrikoides	comp371399_c0_seq5	3.64552	cytoskeleton
Margalefidinium polykrikoides	comp371596_c0_seq1	3.47402	cytoskeleton
Margalefidinium polykrikoides	comp371596_c0_seq3	3.69344	cytoskeleton
Margalefidinium polykrikoides	comp371728_c0_seq2	3.72402	cytoskeleton
Margalefidinium polykrikoides	comp372159_c1_seq1	3.35841	cytoskeleton
Margalefidinium polykrikoides	comp372188_c0_seq1	3.39617	cytoskeleton
Margalefidinium polykrikoides	comp372188_c0_seq2	3.72544	cytoskeleton
Margalefidinium polykrikoides	comp372251_c0_seq1	3.67096	cytoskeleton
Margalefidinium polykrikoides	comp372341_c0_seq9	3.70474	cytoskeleton
Margalefidinium polykrikoides	comp372351_c0_seq3	3.65407	cytoskeleton
Margalefidinium polykrikoides	comp372351_c0_seq4	3.68042	cytoskeleton
Margalefidinium polykrikoides	comp372357_c1_seq2	3.66208	cytoskeleton
Margalefidinium polykrikoides	comp372841_c3_seq4	3.30305	cytoskeleton
Margalefidinium polykrikoides	comp373021_c0_seq2	3.09818	cytoskeleton
Margalefidinium polykrikoides	comp373243_c0_seq5	3.11118	cytoskeleton
Margalefidinium polykrikoides	comp373269_c0_seq2	3.05501	cytoskeleton
Margalefidinium polykrikoides	comp373353_c0_seq2	3.67413	cytoskeleton
Margalefidinium polykrikoides	comp373353_c1_seq1	3.6404	cytoskeleton
Margalefidinium polykrikoides	comp373527_c1_seq1	3.73699	cytoskeleton
Margalefidinium polykrikoides	comp373752_c0_seq1	3.394	cytoskeleton
Margalefidinium polykrikoides	comp373900_c1_seq1	3.69462	cytoskeleton
Margalefidinium polykrikoides	comp374310_c1_seq1	3.67828	cytoskeleton
Margalefidinium polykrikoides	comp374310_c1_seq2	3.64033	cytoskeleton
Margalefidinium polykrikoides	comp374310_c1_seq4	3.46042	cytoskeleton
Margalefidinium polykrikoides	comp374330_c0_seq3	3.67948	cytoskeleton
Margalefidinium polykrikoides	comp374372_c0_seq1	3.67028	cytoskeleton
Margalefidinium polykrikoides	comp374372_c0_seq2	3.07893	cytoskeleton
Margalefidinium polykrikoides	comp374599_c0_seq4	3.68157	cytoskeleton
Margalefidinium polykrikoides	comp374693_c0_seq2	3.05177	cytoskeleton
Margalefidinium polykrikoides	comp374781_c0_seq1	3.70728	cytoskeleton
Margalefidinium polykrikoides	comp374781_c0_seq2	3.6723	cytoskeleton
Margalefidinium polykrikoides	comp374958_c1_seq1	3.64021	cytoskeleton
Margalefidinium polykrikoides	comp374958_c1_seq3	3.7357	cytoskeleton
Margalefidinium polykrikoides	comp375328_c1_seq2	3.49691	cytoskeleton
Margalefidinium polykrikoides	comp375507_c0_seq2	3.35496	cytoskeleton
Margalefidinium polykrikoides	comp375625_c0_seq7	3.66761	cytoskeleton
Margalefidinium polykrikoides	comp375654_c0_seq3	3.10443	cytoskeleton
Margalefidinium polykrikoides	comp375654_c0_seq4	3.64618	cytoskeleton
Margalefidinium polykrikoides	comp375654_c0_seq8	3.685	cytoskeleton
Margalefidinium polykrikoides	comp375783_c1_seq3	3.70707	cytoskeleton
Margalefidinium polykrikoides	comp375841_c0_seq4	3.3846	cytoskeleton
Margalefidinium polykrikoides	comp375869_c0_seq6	3.69489	cytoskeleton
Margalefidinium polykrikoides	comp375869_c0_seq7	3.66572	cytoskeleton
Margalefidinium polykrikoides	comp375983_c3_seq6	3.7234	cytoskeleton
Margalefidinium polykrikoides	comp376001_c0_seq2	3.6527	cytoskeleton
Margalefidinium polykrikoides	comp376155_c1_seq1	3.64156	cytoskeleton
Margalefidinium polykrikoides	comp376155_c1_seq3	3.66438	cytoskeleton
Margalefidinium polykrikoides	comp376205_c0_seq1	3.64362	cytoskeleton
Margalefidinium polykrikoides	comp376205_c0_seq2	3.49942	cytoskeleton
Margalefidinium polykrikoides	comp376384_c0_seq1	3.34665	cytoskeleton
Margalefidinium polykrikoides	comp376406_c0_seq1	3.6991	cytoskeleton
Margalefidinium polykrikoides	comp376539_c0_seq1	3.70693	cytoskeleton
Margalefidinium polykrikoides	comp376539_c1_seq1	3.69742	cytoskeleton
Margalefidinium polykrikoides	comp376540_c0_seq2	3.05195	cytoskeleton
Margalefidinium polykrikoides	comp376824_c1_seq2	3.74928	cytoskeleton
Margalefidinium polykrikoides	comp376824_c1_seq4	3.64063	cytoskeleton
Margalefidinium polykrikoides	comp377208_c0_seq1	3.35584	cytoskeleton
Margalefidinium polykrikoides	comp377478_c1_seq2	3.67603	cytoskeleton
Margalefidinium polykrikoides	comp377478_c1_seq5	3.02385	cytoskeleton
Margalefidinium polykrikoides	comp377627_c0_seq3	3.69793	cytoskeleton
Margalefidinium polykrikoides	comp377627_c0_seq5	3.68553	cytoskeleton
Margalefidinium polykrikoides	comp377733_c0_seq1	3.65201	cytoskeleton
Margalefidinium polykrikoides	comp377775_c1_seq1	3.7097	cytoskeleton
Margalefidinium polykrikoides	comp377775_c1_seq3	3.66832	cytoskeleton
Margalefidinium polykrikoides	comp377804_c0_seq4	3.65028	cytoskeleton
Margalefidinium polykrikoides	comp377928_c1_seq1	3.05568	cytoskeleton
Margalefidinium polykrikoides	comp378065_c0_seq1	3.6404	cytoskeleton
Margalefidinium polykrikoides	comp378065_c1_seq1	3.65236	cytoskeleton
Margalefidinium polykrikoides	comp378065_c1_seq2	3.64787	cytoskeleton
Margalefidinium polykrikoides	comp378249_c1_seq1	3.64362	cytoskeleton
Margalefidinium polykrikoides	comp378249_c1_seq2	3.116	cytoskeleton
Margalefidinium polykrikoides	comp378254_c0_seq1	3.4417	cytoskeleton
Margalefidinium polykrikoides	comp378254_c0_seq2	3.67578	cytoskeleton
Margalefidinium polykrikoides	comp378268_c0_seq2	3.41855	cytoskeleton
Margalefidinium polykrikoides	comp378358_c1_seq1	3.65609	cytoskeleton
Margalefidinium polykrikoides	comp378392_c0_seq2	3.65759	cytoskeleton
Margalefidinium polykrikoides	comp378398_c0_seq1	3.65676	cytoskeleton
Margalefidinium polykrikoides	comp378572_c2_seq1	3.73028	cytoskeleton
Margalefidinium polykrikoides	comp378603_c0_seq4	3.70346	cytoskeleton
Margalefidinium polykrikoides	comp378690_c0_seq3	3.65063	cytoskeleton
Margalefidinium polykrikoides	comp378716_c1_seq1	3.70239	cytoskeleton
Margalefidinium polykrikoides	comp378896_c0_seq3	3.65525	cytoskeleton
Margalefidinium polykrikoides	comp378999_c0_seq3	3.41943	cytoskeleton
Margalefidinium polykrikoides	comp379377_c0_seq3	3.65253	cytoskeleton
Margalefidinium polykrikoides	comp379377_c0_seq8	3.72356	cytoskeleton
Margalefidinium polykrikoides	comp379428_c0_seq1	3.06292	cytoskeleton
Margalefidinium polykrikoides	comp379610_c1_seq1	3.07138	cytoskeleton
Margalefidinium polykrikoides	comp379610_c2_seq2	3.64392	cytoskeleton
Margalefidinium polykrikoides	comp379678_c0_seq2	3.70592	cytoskeleton
Margalefidinium polykrikoides	comp379696_c0_seq3	3.18514	cytoskeleton
Margalefidinium polykrikoides	comp380018_c0_seq2	3.69012	cytoskeleton
Margalefidinium polykrikoides	comp380018_c0_seq3	3.76113	cytoskeleton
Margalefidinium polykrikoides	comp380398_c0_seq2	3.65184	cytoskeleton
Margalefidinium polykrikoides	comp380398_c0_seq3	3.74085	cytoskeleton
Margalefidinium polykrikoides	comp380545_c0_seq1	3.48205	cytoskeleton
Margalefidinium polykrikoides	comp380546_c0_seq6	3.15629	cytoskeleton
Margalefidinium polykrikoides	comp380546_c0_seq7	3.72463	cytoskeleton
Margalefidinium polykrikoides	comp380569_c0_seq2	3.72069	cytoskeleton
Margalefidinium polykrikoides	comp380710_c0_seq2	3.74176	cytoskeleton
Margalefidinium polykrikoides	comp380915_c0_seq3	3.30931	cytoskeleton
Margalefidinium polykrikoides	comp380915_c0_seq7	3.76401	cytoskeleton
Margalefidinium polykrikoides	comp380984_c0_seq1	3.64702	cytoskeleton
Margalefidinium polykrikoides	comp380984_c0_seq6	3.44209	cytoskeleton
Margalefidinium polykrikoides	comp381056_c0_seq1	3.04216	cytoskeleton
Margalefidinium polykrikoides	comp381056_c1_seq2	3.70763	cytoskeleton
Margalefidinium polykrikoides	comp381056_c1_seq6	3.67578	cytoskeleton
Margalefidinium polykrikoides	comp381134_c0_seq1	3.70231	cytoskeleton
Margalefidinium polykrikoides	comp381167_c0_seq1	3.59161	cytoskeleton
Margalefidinium polykrikoides	comp381167_c0_seq4	3.71695	cytoskeleton
Margalefidinium polykrikoides	comp381184_c0_seq2	3.64181	cytoskeleton
Margalefidinium polykrikoides	comp381307_c0_seq1	3.71104	cytoskeleton
Margalefidinium polykrikoides	comp381307_c0_seq2	3.64016	cytoskeleton
Margalefidinium polykrikoides	comp381315_c2_seq2	3.6613	cytoskeleton
Margalefidinium polykrikoides	comp381315_c2_seq4	3.69118	cytoskeleton
Margalefidinium polykrikoides	comp381332_c0_seq1	3.38559	cytoskeleton
Margalefidinium polykrikoides	comp381332_c0_seq5	3.4848	cytoskeleton
Margalefidinium polykrikoides	comp381367_c0_seq3	3.73844	cytoskeleton
Margalefidinium polykrikoides	comp381507_c0_seq2	3.39665	cytoskeleton
Margalefidinium polykrikoides	comp381673_c2_seq4	3.08928	cytoskeleton
Margalefidinium polykrikoides	comp381673_c2_seq5	3.44695	cytoskeleton
Margalefidinium polykrikoides	comp381695_c0_seq3	3.68191	cytoskeleton
Margalefidinium polykrikoides	comp382019_c1_seq1	3.71759	cytoskeleton
Margalefidinium polykrikoides	comp382019_c1_seq2	3.75998	cytoskeleton
Margalefidinium polykrikoides	comp382438_c0_seq1	3.64821	cytoskeleton
Margalefidinium polykrikoides	comp382461_c0_seq4	3.7027	cytoskeleton
Margalefidinium polykrikoides	comp382653_c0_seq4	3.8048	cytoskeleton
Margalefidinium polykrikoides	comp382653_c0_seq5	3.07116	cytoskeleton
Margalefidinium polykrikoides	comp382653_c0_seq9	3.73038	cytoskeleton
Margalefidinium polykrikoides	comp382786_c0_seq1	3.65201	cytoskeleton
Margalefidinium polykrikoides	comp382839_c0_seq1	3.65373	cytoskeleton
Margalefidinium polykrikoides	comp383030_c0_seq5	3.66542	cytoskeleton
Margalefidinium polykrikoides	comp383043_c0_seq2	3.65149	cytoskeleton
Margalefidinium polykrikoides	comp383043_c0_seq3	3.76812	cytoskeleton
Margalefidinium polykrikoides	comp383106_c0_seq1	3.19667	cytoskeleton
Margalefidinium polykrikoides	comp383106_c0_seq3	3.47627	cytoskeleton
Margalefidinium polykrikoides	comp383106_c0_seq6	3.69362	cytoskeleton
Margalefidinium polykrikoides	comp383212_c1_seq2	3.35215	cytoskeleton
Margalefidinium polykrikoides	comp383316_c0_seq1	3.6477	cytoskeleton
Margalefidinium polykrikoides	comp383316_c0_seq4	3.03534	cytoskeleton
Margalefidinium polykrikoides	comp383316_c0_seq7	3.46192	cytoskeleton
Margalefidinium polykrikoides	comp383481_c0_seq2	3.73878	cytoskeleton
Margalefidinium polykrikoides	comp383610_c0_seq3	3.64101	cytoskeleton
Margalefidinium polykrikoides	comp383610_c0_seq8	3.73639	cytoskeleton
Margalefidinium polykrikoides	comp383610_c0_seq9	3.83057	cytoskeleton
Margalefidinium polykrikoides	comp383794_c0_seq7	3.3463	cytoskeleton
Margalefidinium polykrikoides	comp383841_c0_seq1	3.64181	cytoskeleton
Margalefidinium polykrikoides	comp383858_c0_seq1	3.64408	cytoskeleton
Margalefidinium polykrikoides	comp383916_c0_seq2	3.75866	cytoskeleton
Margalefidinium polykrikoides	comp383933_c0_seq2	3.72314	cytoskeleton
Margalefidinium polykrikoides	comp383985_c1_seq3	3.66145	cytoskeleton
Margalefidinium polykrikoides	comp384055_c1_seq6	3.73024	cytoskeleton
Margalefidinium polykrikoides	comp384186_c0_seq1	3.43419	cytoskeleton
Margalefidinium polykrikoides	comp384186_c0_seq2	3.6749	cytoskeleton
Margalefidinium polykrikoides	comp384878_c0_seq1	3.67217	cytoskeleton
Margalefidinium polykrikoides	comp385005_c1_seq1	3.47927	cytoskeleton
Margalefidinium polykrikoides	comp385485_c0_seq2	3.42435	cytoskeleton
Margalefidinium polykrikoides	comp385590_c0_seq3	3.6948	cytoskeleton
Margalefidinium polykrikoides	comp385685_c0_seq15	3.10445	cytoskeleton
Margalefidinium polykrikoides	comp385685_c0_seq2	3.68721	cytoskeleton
Margalefidinium polykrikoides	comp385693_c0_seq1	3.67163	cytoskeleton
Margalefidinium polykrikoides	comp385693_c0_seq2	3.40919	cytoskeleton
Margalefidinium polykrikoides	comp385895_c0_seq2	3.65987	cytoskeleton
Margalefidinium polykrikoides	comp385895_c0_seq4	3.06896	cytoskeleton
Margalefidinium polykrikoides	comp385974_c0_seq1	3.69524	cytoskeleton
Margalefidinium polykrikoides	comp386120_c0_seq2	3.64753	cytoskeleton
Margalefidinium polykrikoides	comp386137_c0_seq1	3.71799	cytoskeleton
Margalefidinium polykrikoides	comp386267_c1_seq3	3.67653	cytoskeleton
Margalefidinium polykrikoides	comp386336_c2_seq2	3.64942	cytoskeleton
Margalefidinium polykrikoides	comp386336_c2_seq9	3.6508	cytoskeleton
Margalefidinium polykrikoides	comp386583_c0_seq11	3.65792	cytoskeleton
Margalefidinium polykrikoides	comp386583_c0_seq9	3.3846	cytoskeleton
Margalefidinium polykrikoides	comp386612_c1_seq1	3.67109	cytoskeleton
Margalefidinium polykrikoides	comp386776_c0_seq1	3.48842	cytoskeleton
Margalefidinium polykrikoides	comp386776_c0_seq2	3.74322	cytoskeleton
Margalefidinium polykrikoides	comp387164_c0_seq1	3.72811	cytoskeleton
Margalefidinium polykrikoides	comp387164_c0_seq2	3.14249	cytoskeleton
Margalefidinium polykrikoides	comp387164_c0_seq6	3.65063	cytoskeleton
Margalefidinium polykrikoides	comp387201_c0_seq1	3.6948	cytoskeleton
Margalefidinium polykrikoides	comp387201_c0_seq2	3.64347	cytoskeleton
Margalefidinium polykrikoides	comp387201_c0_seq8	3.52589	cytoskeleton
Margalefidinium polykrikoides	comp387268_c0_seq1	3.71759	cytoskeleton
Margalefidinium polykrikoides	comp387268_c0_seq10	3.76893	cytoskeleton
Margalefidinium polykrikoides	comp387268_c0_seq11	3.55963	cytoskeleton
Margalefidinium polykrikoides	comp387268_c0_seq9	3.72608	cytoskeleton
Margalefidinium polykrikoides	comp387370_c0_seq1	3.65218	cytoskeleton
Margalefidinium polykrikoides	comp387442_c0_seq2	3.67767	cytoskeleton
Margalefidinium polykrikoides	comp387442_c0_seq3	3.66161	cytoskeleton
Margalefidinium polykrikoides	comp387442_c1_seq4	3.35796	cytoskeleton
Margalefidinium polykrikoides	comp387455_c0_seq1	3.65873	cytoskeleton
Margalefidinium polykrikoides	comp387455_c0_seq2	3.64635	cytoskeleton
Margalefidinium polykrikoides	comp387465_c0_seq2	3.68424	cytoskeleton
Margalefidinium polykrikoides	comp387465_c0_seq6	3.67616	cytoskeleton
Margalefidinium polykrikoides	comp387632_c0_seq1	3.65046	cytoskeleton
Margalefidinium polykrikoides	comp387632_c0_seq2	3.02914	cytoskeleton
Margalefidinium polykrikoides	comp387763_c0_seq1	3.69089	cytoskeleton
Margalefidinium polykrikoides	comp387825_c1_seq1	3.29556	cytoskeleton
Margalefidinium polykrikoides	comp387889_c0_seq1	3.64977	cytoskeleton
Margalefidinium polykrikoides	comp387913_c0_seq5	3.77313	cytoskeleton
Margalefidinium polykrikoides	comp387977_c0_seq2	3.64668	cytoskeleton
Margalefidinium polykrikoides	comp387977_c0_seq3	3.64977	cytoskeleton
Margalefidinium polykrikoides	comp387977_c0_seq9	3.69613	cytoskeleton
Margalefidinium polykrikoides	comp388042_c0_seq2	3.0707	cytoskeleton
Margalefidinium polykrikoides	comp388042_c0_seq3	3.05554	cytoskeleton
Margalefidinium polykrikoides	comp388043_c1_seq3	3.0801	cytoskeleton
Margalefidinium polykrikoides	comp388043_c1_seq5	3.6719	cytoskeleton
Margalefidinium polykrikoides	comp388124_c1_seq3	3.66601	cytoskeleton
Margalefidinium polykrikoides	comp388153_c1_seq1	3.68191	cytoskeleton
Margalefidinium polykrikoides	comp388262_c0_seq2	3.70963	cytoskeleton
Margalefidinium polykrikoides	comp388338_c0_seq2	3.3465	cytoskeleton
Margalefidinium polykrikoides	comp388412_c0_seq2	3.64288	cytoskeleton
Margalefidinium polykrikoides	comp388412_c0_seq3	3.68247	cytoskeleton
Margalefidinium polykrikoides	comp388412_c0_seq4	3.26678	cytoskeleton
Margalefidinium polykrikoides	comp388412_c0_seq5	3.64503	cytoskeleton
Margalefidinium polykrikoides	comp388412_c1_seq1	3.68543	cytoskeleton
Margalefidinium polykrikoides	comp388435_c0_seq1	3.46104	cytoskeleton
Margalefidinium polykrikoides	comp388435_c0_seq2	3.43615	cytoskeleton
Margalefidinium polykrikoides	comp388537_c0_seq1	3.72155	cytoskeleton
Margalefidinium polykrikoides	comp388537_c0_seq2	3.80707	cytoskeleton
Margalefidinium polykrikoides	comp388537_c0_seq3	3.67283	cytoskeleton
Margalefidinium polykrikoides	comp388545_c1_seq1	3.30622	cytoskeleton
Margalefidinium polykrikoides	comp388592_c0_seq1	3.75663	cytoskeleton
Margalefidinium polykrikoides	comp388625_c0_seq3	3.68873	cytoskeleton
Margalefidinium polykrikoides	comp388629_c0_seq1	3.74103	cytoskeleton
Margalefidinium polykrikoides	comp388765_c0_seq1	3.68303	cytoskeleton
Margalefidinium polykrikoides	comp388765_c0_seq2	3.64027	cytoskeleton
Margalefidinium polykrikoides	comp388862_c0_seq1	3.73065	cytoskeleton
Margalefidinium polykrikoides	comp388980_c0_seq1	3.73695	cytoskeleton
Margalefidinium polykrikoides	comp388980_c0_seq3	3.71077	cytoskeleton
Margalefidinium polykrikoides	comp389148_c0_seq1	3.02295	cytoskeleton
Margalefidinium polykrikoides	comp389200_c0_seq7	3.07461	cytoskeleton
Margalefidinium polykrikoides	comp389444_c0_seq3	3.68853	cytoskeleton
Margalefidinium polykrikoides	comp389514_c0_seq5	3.02965	cytoskeleton
Margalefidinium polykrikoides	comp389659_c0_seq1	3.04421	cytoskeleton
Margalefidinium polykrikoides	comp389659_c0_seq3	3.03222	cytoskeleton
Margalefidinium polykrikoides	comp389710_c1_seq1	3.72754	cytoskeleton
Margalefidinium polykrikoides	comp389710_c1_seq2	3.64856	cytoskeleton
Margalefidinium polykrikoides	comp389745_c0_seq3	3.64487	cytoskeleton
Margalefidinium polykrikoides	comp389745_c0_seq5	3.45493	cytoskeleton
Margalefidinium polykrikoides	comp390132_c0_seq9	3.7173	cytoskeleton
Margalefidinium polykrikoides	comp390222_c0_seq1	3.6426	cytoskeleton
Margalefidinium polykrikoides	comp390222_c0_seq2	3.65287	cytoskeleton
Margalefidinium polykrikoides	comp390515_c0_seq1	3.72951	cytoskeleton
Margalefidinium polykrikoides	comp390515_c0_seq4	3.68782	cytoskeleton
Margalefidinium polykrikoides	comp390521_c0_seq12	3.64424	cytoskeleton
Margalefidinium polykrikoides	comp390521_c0_seq13	3.11372	cytoskeleton
Margalefidinium polykrikoides	comp390521_c0_seq5	3.66498	cytoskeleton
Margalefidinium polykrikoides	comp390574_c0_seq1	3.44906	cytoskeleton
Margalefidinium polykrikoides	comp390574_c0_seq2	3.67387	cytoskeleton
Margalefidinium polykrikoides	comp390588_c0_seq1	3.42211	cytoskeleton
Margalefidinium polykrikoides	comp390625_c0_seq1	3.70707	cytoskeleton
Margalefidinium polykrikoides	comp390625_c0_seq5	3.67296	cytoskeleton
Margalefidinium polykrikoides	comp390727_c0_seq7	3.39474	cytoskeleton
Margalefidinium polykrikoides	comp391009_c3_seq1	3.6527	cytoskeleton
Margalefidinium polykrikoides	comp391009_c4_seq4	3.37937	cytoskeleton
Margalefidinium polykrikoides	comp391009_c4_seq6	3.74606	cytoskeleton
Margalefidinium polykrikoides	comp391020_c1_seq3	3.16416	cytoskeleton
Margalefidinium polykrikoides	comp391020_c1_seq6	2.9957	cytoskeleton
Margalefidinium polykrikoides	comp391088_c1_seq1	3.44289	cytoskeleton
Margalefidinium polykrikoides	comp391210_c0_seq3	3.64016	cytoskeleton
Margalefidinium polykrikoides	comp391253_c0_seq3	3.69353	cytoskeleton
Margalefidinium polykrikoides	comp391293_c0_seq4	3.66347	cytoskeleton
Margalefidinium polykrikoides	comp391293_c0_seq5	3.06228	cytoskeleton
Margalefidinium polykrikoides	comp391293_c0_seq6	3.46671	cytoskeleton
Margalefidinium polykrikoides	comp391319_c0_seq1	3.65922	cytoskeleton
Margalefidinium polykrikoides	comp391319_c0_seq3	3.66572	cytoskeleton
Margalefidinium polykrikoides	comp391319_c0_seq4	3.7633	cytoskeleton
Margalefidinium polykrikoides	comp391319_c0_seq5	3.38401	cytoskeleton
Margalefidinium polykrikoides	comp391333_c2_seq2	3.72787	cytoskeleton
Margalefidinium polykrikoides	comp391502_c0_seq2	3.69515	cytoskeleton
Margalefidinium polykrikoides	comp391622_c0_seq1	3.40569	cytoskeleton
Margalefidinium polykrikoides	comp391622_c0_seq11	3.67283	cytoskeleton
Margalefidinium polykrikoides	comp391622_c0_seq14	3.03207	cytoskeleton
Margalefidinium polykrikoides	comp391624_c0_seq3	3.3576	cytoskeleton
Margalefidinium polykrikoides	comp391624_c0_seq7	3.65792	cytoskeleton
Margalefidinium polykrikoides	comp391656_c0_seq2	3.72965	cytoskeleton
Margalefidinium polykrikoides	comp391656_c0_seq7	3.66689	cytoskeleton
Margalefidinium polykrikoides	comp391669_c0_seq4	3.6727	cytoskeleton
Margalefidinium polykrikoides	comp391669_c0_seq5	3.64552	cytoskeleton
Margalefidinium polykrikoides	comp391671_c0_seq5	3.72101	cytoskeleton
Margalefidinium polykrikoides	comp391671_c0_seq8	3.66889	cytoskeleton
Margalefidinium polykrikoides	comp391686_c0_seq4	3.71279	cytoskeleton
Margalefidinium polykrikoides	comp391736_c0_seq1	3.64133	cytoskeleton
Margalefidinium polykrikoides	comp391736_c0_seq3	3.45615	cytoskeleton
Margalefidinium polykrikoides	comp391736_c0_seq7	3.66761	cytoskeleton
Margalefidinium polykrikoides	comp391846_c0_seq1	3.64101	cytoskeleton
Margalefidinium polykrikoides	comp391846_c0_seq3	3.64652	cytoskeleton
Margalefidinium polykrikoides	comp392048_c0_seq1	3.75372	cytoskeleton
Margalefidinium polykrikoides	comp392078_c1_seq1	3.64091	cytoskeleton
Margalefidinium polykrikoides	comp392078_c1_seq2	3.64804	cytoskeleton
Margalefidinium polykrikoides	comp392089_c0_seq1	3.7397	cytoskeleton
Margalefidinium polykrikoides	comp392160_c0_seq1	3.81245	cytoskeleton
Margalefidinium polykrikoides	comp392162_c0_seq1	3.37393	cytoskeleton
Margalefidinium polykrikoides	comp392162_c0_seq3	3.39434	cytoskeleton
Margalefidinium polykrikoides	comp392162_c0_seq4	3.75855	cytoskeleton
Margalefidinium polykrikoides	comp392246_c0_seq5	3.70628	cytoskeleton
Margalefidinium polykrikoides	comp392285_c0_seq3	3.04913	cytoskeleton
Margalefidinium polykrikoides	comp392285_c0_seq4	3.73813	cytoskeleton
Margalefidinium polykrikoides	comp392325_c0_seq3	3.36456	cytoskeleton
Margalefidinium polykrikoides	comp392325_c0_seq4	3.03857	cytoskeleton
Margalefidinium polykrikoides	comp392325_c0_seq6	3.02614	cytoskeleton
Margalefidinium polykrikoides	comp392325_c1_seq1	3.4922	cytoskeleton
Margalefidinium polykrikoides	comp392379_c0_seq1	3.6527	cytoskeleton
Margalefidinium polykrikoides	comp392379_c0_seq2	3.67309	cytoskeleton
Margalefidinium polykrikoides	comp392632_c2_seq1	3.47139	cytoskeleton
Margalefidinium polykrikoides	comp392641_c1_seq2	3.68521	cytoskeleton
Margalefidinium polykrikoides	comp392641_c1_seq4	3.6404	cytoskeleton
Margalefidinium polykrikoides	comp392641_c1_seq5	3.73813	cytoskeleton
Margalefidinium polykrikoides	comp392712_c0_seq20	3.67702	cytoskeleton
Margalefidinium polykrikoides	comp392712_c0_seq27	3.68953	cytoskeleton
Margalefidinium polykrikoides	comp392712_c0_seq35	3.70331	cytoskeleton
Margalefidinium polykrikoides	comp392755_c1_seq2	3.34672	cytoskeleton
Margalefidinium polykrikoides	comp392755_c1_seq3	3.72335	cytoskeleton
Margalefidinium polykrikoides	comp392867_c0_seq2	3.20238	cytoskeleton
Margalefidinium polykrikoides	comp392916_c1_seq1	3.67335	cytoskeleton
Margalefidinium polykrikoides	comp392916_c1_seq6	3.65726	cytoskeleton
Margalefidinium polykrikoides	comp392958_c0_seq19	3.67217	cytoskeleton
Margalefidinium polykrikoides	comp392958_c0_seq41	3.65356	cytoskeleton
Margalefidinium polykrikoides	comp392958_c0_seq6	3.67136	cytoskeleton
Margalefidinium polykrikoides	comp392958_c0_seq9	3.68168	cytoskeleton
Margalefidinium polykrikoides	comp393070_c0_seq6	3.46038	cytoskeleton
Margalefidinium polykrikoides	comp393361_c2_seq1	3.36285	cytoskeleton
Margalefidinium polykrikoides	comp393361_c2_seq3	3.70592	cytoskeleton
Margalefidinium polykrikoides	comp393361_c2_seq7	3.74399	cytoskeleton
Margalefidinium polykrikoides	comp393388_c0_seq15	3.70105	cytoskeleton
Margalefidinium polykrikoides	comp393388_c0_seq2	3.70137	cytoskeleton
Margalefidinium polykrikoides	comp393388_c0_seq5	3.65253	cytoskeleton
Margalefidinium polykrikoides	comp393388_c0_seq7	3.66972	cytoskeleton
Margalefidinium polykrikoides	comp393388_c0_seq9	3.72356	cytoskeleton
Margalefidinium polykrikoides	comp393545_c1_seq2	3.81363	cytoskeleton
Margalefidinium polykrikoides	comp393545_c1_seq3	3.64471	cytoskeleton
Margalefidinium polykrikoides	comp393577_c1_seq3	3.68833	cytoskeleton
Margalefidinium polykrikoides	comp393577_c1_seq5	3.69334	cytoskeleton
Margalefidinium polykrikoides	comp393577_c1_seq7	3.65028	cytoskeleton
Margalefidinium polykrikoides	comp393655_c0_seq1	3.47278	cytoskeleton
Margalefidinium polykrikoides	comp393655_c1_seq1	3.64424	cytoskeleton
Margalefidinium polykrikoides	comp393758_c1_seq3	3.65304	cytoskeleton
Margalefidinium polykrikoides	comp393758_c1_seq4	3.77057	cytoskeleton
Margalefidinium polykrikoides	comp393857_c1_seq3	3.68913	cytoskeleton
Margalefidinium polykrikoides	comp393857_c1_seq6	3.12453	cytoskeleton
Margalefidinium polykrikoides	comp393857_c1_seq8	3.6769	cytoskeleton
Margalefidinium polykrikoides	comp394171_c0_seq2	3.76494	cytoskeleton
Margalefidinium polykrikoides	comp394286_c4_seq10	3.51117	cytoskeleton
Margalefidinium polykrikoides	comp394286_c4_seq42	3.48195	cytoskeleton
Margalefidinium polykrikoides	comp394379_c0_seq5	3.64618	cytoskeleton
Margalefidinium polykrikoides	comp394383_c0_seq2	3.66453	cytoskeleton
Margalefidinium polykrikoides	comp394657_c0_seq10	3.50467	cytoskeleton
Margalefidinium polykrikoides	comp394657_c0_seq6	3.67177	cytoskeleton
Margalefidinium polykrikoides	comp394664_c0_seq2	3.66192	cytoskeleton
Margalefidinium polykrikoides	comp394714_c0_seq2	3.67603	cytoskeleton
Margalefidinium polykrikoides	comp394714_c0_seq4	3.64487	cytoskeleton
Margalefidinium polykrikoides	comp394924_c0_seq2	3.67665	cytoskeleton
Margalefidinium polykrikoides	comp394924_c0_seq4	3.74878	cytoskeleton
Margalefidinium polykrikoides	comp394955_c0_seq1	3.64021	cytoskeleton
Margalefidinium polykrikoides	comp394955_c0_seq3	3.15362	cytoskeleton
Margalefidinium polykrikoides	comp395019_c0_seq2	3.65424	cytoskeleton
Margalefidinium polykrikoides	comp395019_c0_seq4	3.48141	cytoskeleton
Margalefidinium polykrikoides	comp395037_c0_seq11	3.69435	cytoskeleton
Margalefidinium polykrikoides	comp395037_c0_seq12	3.64133	cytoskeleton
Margalefidinium polykrikoides	comp395037_c0_seq4	3.71885	cytoskeleton
Margalefidinium polykrikoides	comp395037_c0_seq7	3.15379	cytoskeleton
Margalefidinium polykrikoides	comp395162_c1_seq15	3.17806	cytoskeleton
Margalefidinium polykrikoides	comp395162_c1_seq6	3.64081	cytoskeleton
Margalefidinium polykrikoides	comp395162_c1_seq7	3.71718	cytoskeleton
Margalefidinium polykrikoides	comp395237_c1_seq2	3.30254	cytoskeleton
Margalefidinium polykrikoides	comp395237_c1_seq4	3.65236	cytoskeleton
Margalefidinium polykrikoides	comp395312_c0_seq1	3.34756	cytoskeleton
Margalefidinium polykrikoides	comp395312_c0_seq3	3.6477	cytoskeleton
Margalefidinium polykrikoides	comp395312_c0_seq4	3.7687	cytoskeleton
Margalefidinium polykrikoides	comp395312_c0_seq5	3.65458	cytoskeleton
Margalefidinium polykrikoides	comp395348_c0_seq6	3.64091	cytoskeleton
Margalefidinium polykrikoides	comp395435_c0_seq1	3.64072	cytoskeleton
Margalefidinium polykrikoides	comp395485_c0_seq11	3.65167	cytoskeleton
Margalefidinium polykrikoides	comp395485_c0_seq15	3.04538	cytoskeleton
Margalefidinium polykrikoides	comp395485_c0_seq2	3.06183	cytoskeleton
Margalefidinium polykrikoides	comp395485_c0_seq3	3.64907	cytoskeleton
Margalefidinium polykrikoides	comp395553_c0_seq10	3.64047	cytoskeleton
Margalefidinium polykrikoides	comp395553_c0_seq20	3.65509	cytoskeleton
Margalefidinium polykrikoides	comp395553_c0_seq25	3.29494	cytoskeleton
Margalefidinium polykrikoides	comp395553_c0_seq26	3.68669	cytoskeleton
Margalefidinium polykrikoides	comp395590_c0_seq3	3.65593	cytoskeleton
Margalefidinium polykrikoides	comp395673_c0_seq4	3.75002	cytoskeleton
Margalefidinium polykrikoides	comp395990_c1_seq1	3.74912	cytoskeleton
Margalefidinium polykrikoides	comp396044_c0_seq1	3.66572	cytoskeleton
Margalefidinium polykrikoides	comp396048_c0_seq3	3.40318	cytoskeleton
Margalefidinium polykrikoides	comp396048_c0_seq4	3.6426	cytoskeleton
Margalefidinium polykrikoides	comp396058_c0_seq2	3.64206	cytoskeleton
Margalefidinium polykrikoides	comp396069_c1_seq1	3.73051	cytoskeleton
Margalefidinium polykrikoides	comp396069_c1_seq2	3.33561	cytoskeleton
Margalefidinium polykrikoides	comp396069_c2_seq1	3.0757	cytoskeleton
Margalefidinium polykrikoides	comp396227_c0_seq9	3.76507	cytoskeleton
Margalefidinium polykrikoides	comp396245_c1_seq1	3.66301	cytoskeleton
Margalefidinium polykrikoides	comp396245_c2_seq2	3.70861	cytoskeleton
Margalefidinium polykrikoides	comp396245_c3_seq1	3.65373	cytoskeleton
Margalefidinium polykrikoides	comp396245_c3_seq2	3.75417	cytoskeleton
Margalefidinium polykrikoides	comp396396_c1_seq1	3.4926	cytoskeleton
Margalefidinium polykrikoides	comp396397_c0_seq13	3.6477	cytoskeleton
Margalefidinium polykrikoides	comp396397_c0_seq16	3.64206	cytoskeleton
Margalefidinium polykrikoides	comp396397_c0_seq32	3.77611	cytoskeleton
Margalefidinium polykrikoides	comp396397_c0_seq5	3.69089	cytoskeleton
Margalefidinium polykrikoides	comp396480_c0_seq2	3.65201	cytoskeleton
Margalefidinium polykrikoides	comp396480_c0_seq3	3.6613	cytoskeleton
Margalefidinium polykrikoides	comp396484_c1_seq1	3.66453	cytoskeleton
Margalefidinium polykrikoides	comp396678_c0_seq11	3.70081	cytoskeleton
Margalefidinium polykrikoides	comp396912_c1_seq1	3.64081	cytoskeleton
Margalefidinium polykrikoides	comp397013_c0_seq1	3.75072	cytoskeleton
Margalefidinium polykrikoides	comp397158_c0_seq4	3.69128	cytoskeleton
Margalefidinium polykrikoides	comp397178_c0_seq1	3.67755	cytoskeleton
Margalefidinium polykrikoides	comp397178_c0_seq2	3.31453	cytoskeleton
Margalefidinium polykrikoides	comp397324_c0_seq1	3.64652	cytoskeleton
Margalefidinium polykrikoides	comp397409_c1_seq1	3.47834	cytoskeleton
Margalefidinium polykrikoides	comp397409_c1_seq14	3.40163	cytoskeleton
Margalefidinium polykrikoides	comp397409_c1_seq9	3.64347	cytoskeleton
Margalefidinium polykrikoides	comp397504_c0_seq2	3.64181	cytoskeleton
Margalefidinium polykrikoides	comp397788_c1_seq12	3.0382	cytoskeleton
Margalefidinium polykrikoides	comp397788_c1_seq13	3.69051	cytoskeleton
Margalefidinium polykrikoides	comp397788_c1_seq20	2.97201	cytoskeleton
Margalefidinium polykrikoides	comp397788_c1_seq7	3.70293	cytoskeleton
Margalefidinium polykrikoides	comp397846_c0_seq4	3.7163	cytoskeleton
Margalefidinium polykrikoides	comp397846_c0_seq7	3.70599	cytoskeleton
Margalefidinium polykrikoides	comp397854_c1_seq2	3.65841	cytoskeleton
Margalefidinium polykrikoides	comp397854_c1_seq3	3.67578	cytoskeleton
Margalefidinium polykrikoides	comp397963_c0_seq17	3.18432	cytoskeleton
Margalefidinium polykrikoides	comp397963_c0_seq7	3.39869	cytoskeleton
Margalefidinium polykrikoides	comp397963_c0_seq8	3.64821	cytoskeleton
Margalefidinium polykrikoides	comp397965_c0_seq1	3.68337	cytoskeleton
Margalefidinium polykrikoides	comp397980_c1_seq1	3.73105	cytoskeleton
Margalefidinium polykrikoides	comp397980_c1_seq2	3.77944	cytoskeleton
Margalefidinium polykrikoides	comp398107_c0_seq5	3.43596	cytoskeleton
Margalefidinium polykrikoides	comp398107_c0_seq8	3.11983	cytoskeleton
Margalefidinium polykrikoides	comp398373_c0_seq1	3.04002	cytoskeleton
Margalefidinium polykrikoides	comp398373_c0_seq3	3.67309	cytoskeleton
Margalefidinium polykrikoides	comp398373_c0_seq4	3.65792	cytoskeleton
Margalefidinium polykrikoides	comp398373_c0_seq5	3.64519	cytoskeleton
Margalefidinium polykrikoides	comp398401_c0_seq2	2.62954	cytoskeleton
Margalefidinium polykrikoides	comp398487_c0_seq8	3.38279	cytoskeleton
Margalefidinium polykrikoides	comp398591_c0_seq4	3.42679	cytoskeleton
Margalefidinium polykrikoides	comp398591_c0_seq7	3.64668	cytoskeleton
Margalefidinium polykrikoides	comp398657_c0_seq17	3.64702	cytoskeleton
Margalefidinium polykrikoides	comp398684_c1_seq4	3.69128	cytoskeleton
Margalefidinium polykrikoides	comp398684_c1_seq7	3.70957	cytoskeleton
Margalefidinium polykrikoides	comp398866_c0_seq1	3.74298	cytoskeleton
Margalefidinium polykrikoides	comp398987_c0_seq3	3.74308	cytoskeleton
Margalefidinium polykrikoides	comp399058_c2_seq4	3.50373	cytoskeleton
Margalefidinium polykrikoides	comp399075_c0_seq11	3.65236	cytoskeleton
Margalefidinium polykrikoides	comp399075_c0_seq3	3.77995	cytoskeleton
Margalefidinium polykrikoides	comp399075_c0_seq4	3.38023	cytoskeleton
Margalefidinium polykrikoides	comp399075_c0_seq9	3.30765	cytoskeleton
Margalefidinium polykrikoides	comp399183_c0_seq4	3.67177	cytoskeleton
Margalefidinium polykrikoides	comp399314_c1_seq1	3.65356	cytoskeleton
Margalefidinium polykrikoides	comp399314_c1_seq13	3.32456	cytoskeleton
Margalefidinium polykrikoides	comp399314_c1_seq8	3.05809	cytoskeleton
Margalefidinium polykrikoides	comp399342_c0_seq2	3.20732	cytoskeleton
Margalefidinium polykrikoides	comp399342_c0_seq4	3.72257	cytoskeleton
Margalefidinium polykrikoides	comp399342_c0_seq5	3.687	cytoskeleton
Margalefidinium polykrikoides	comp399347_c2_seq15	3.64925	cytoskeleton
Margalefidinium polykrikoides	comp399473_c0_seq3	3.37034	cytoskeleton
Margalefidinium polykrikoides	comp399587_c2_seq11	3.799	cytoskeleton
Margalefidinium polykrikoides	comp399587_c2_seq12	3.74968	cytoskeleton
Margalefidinium polykrikoides	comp399587_c2_seq16	3.67243	cytoskeleton
Margalefidinium polykrikoides	comp399587_c2_seq22	3.49571	cytoskeleton
Margalefidinium polykrikoides	comp399660_c0_seq2	3.64719	cytoskeleton
Margalefidinium polykrikoides	comp399664_c0_seq1	3.65938	cytoskeleton
Margalefidinium polykrikoides	comp399664_c0_seq4	3.44892	cytoskeleton
Margalefidinium polykrikoides	comp399664_c0_seq5	3.71472	cytoskeleton
Margalefidinium polykrikoides	comp399664_c0_seq6	3.09562	cytoskeleton
Margalefidinium polykrikoides	comp400106_c0_seq1	3.70902	cytoskeleton
Margalefidinium polykrikoides	comp400106_c0_seq3	3.64274	cytoskeleton
Margalefidinium polykrikoides	comp400214_c1_seq2	3.73977	cytoskeleton
Margalefidinium polykrikoides	comp400214_c1_seq3	3.64568	cytoskeleton
Margalefidinium polykrikoides	comp400289_c0_seq5	3.64719	cytoskeleton
Margalefidinium polykrikoides	comp400331_c2_seq4	3.68053	cytoskeleton
Margalefidinium polykrikoides	comp400362_c0_seq1	3.84904	cytoskeleton
Margalefidinium polykrikoides	comp400362_c0_seq6	3.64206	cytoskeleton
Margalefidinium polykrikoides	comp400383_c1_seq3	3.16876	cytoskeleton
Margalefidinium polykrikoides	comp400383_c1_seq4	3.64021	cytoskeleton
Margalefidinium polykrikoides	comp400383_c1_seq7	3.64122	cytoskeleton
Margalefidinium polykrikoides	comp400383_c2_seq1	3.71576	cytoskeleton
Margalefidinium polykrikoides	comp400428_c2_seq1	3.67109	cytoskeleton
Margalefidinium polykrikoides	comp400428_c2_seq4	3.35496	cytoskeleton
Margalefidinium polykrikoides	comp400428_c2_seq8	3.73886	cytoskeleton
Margalefidinium polykrikoides	comp400431_c0_seq1	3.20355	cytoskeleton
Margalefidinium polykrikoides	comp400431_c0_seq10	3.09716	cytoskeleton
Margalefidinium polykrikoides	comp400431_c0_seq3	3.39826	cytoskeleton
Margalefidinium polykrikoides	comp400431_c0_seq4	3.71552	cytoskeleton
Margalefidinium polykrikoides	comp400431_c0_seq5	3.64471	cytoskeleton
Margalefidinium polykrikoides	comp400431_c0_seq7	3.71386	cytoskeleton
Margalefidinium polykrikoides	comp400663_c0_seq12	3.75239	cytoskeleton
Margalefidinium polykrikoides	comp400663_c0_seq27	3.70145	cytoskeleton
Margalefidinium polykrikoides	comp400663_c0_seq42	3.70895	cytoskeleton
Margalefidinium polykrikoides	comp400663_c0_seq6	3.64668	cytoskeleton
Margalefidinium polykrikoides	comp400867_c1_seq14	3.76152	cytoskeleton
Margalefidinium polykrikoides	comp400867_c1_seq2	3.75687	cytoskeleton
Margalefidinium polykrikoides	comp400867_c1_seq3	3.72758	cytoskeleton
Margalefidinium polykrikoides	comp400867_c1_seq7	3.71221	cytoskeleton
Margalefidinium polykrikoides	comp400867_c1_seq8	3.71695	cytoskeleton
Margalefidinium polykrikoides	comp400880_c0_seq10	3.64856	cytoskeleton
Margalefidinium polykrikoides	comp400880_c0_seq3	3.75105	cytoskeleton
Margalefidinium polykrikoides	comp400880_c0_seq4	3.685	cytoskeleton
Margalefidinium polykrikoides	comp400925_c0_seq11	3.68521	cytoskeleton
Margalefidinium polykrikoides	comp401847_c0_seq12	3.64552	cytoskeleton
Margalefidinium polykrikoides	comp401847_c0_seq9	3.65132	cytoskeleton
Margalefidinium polykrikoides	comp402020_c0_seq1	3.67888	cytoskeleton
Margalefidinium polykrikoides	comp402020_c0_seq3	3.67322	cytoskeleton
Margalefidinium polykrikoides	comp402020_c0_seq4	3.68521	cytoskeleton
Margalefidinium polykrikoides	comp402470_c2_seq2	3.70277	cytoskeleton
Margalefidinium polykrikoides	comp402977_c2_seq5	3.76135	cytoskeleton
Margalefidinium polykrikoides	comp402977_c2_seq6	3.72036	cytoskeleton
Margalefidinium polykrikoides	comp403598_c1_seq2	3.38492	cytoskeleton
Margalefidinium polykrikoides	comp403598_c3_seq5	3.65028	cytoskeleton
Margalefidinium polykrikoides	comp405827_c0_seq1	3.6426	cytoskeleton
Margalefidinium polykrikoides	comp408577_c0_seq25	3.67309	cytoskeleton
Margalefidinium polykrikoides	comp409852_c0_seq11	3.67515	cytoskeleton
Margalefidinium polykrikoides	comp409852_c0_seq13	3.76585	cytoskeleton
Margalefidinium polykrikoides	comp409852_c0_seq15	3.3798	cytoskeleton
Margalefidinium polykrikoides	comp409852_c0_seq3	3.69595	cytoskeleton
Margalefidinium polykrikoides	comp410624_c3_seq5	3.70984	cytoskeleton
Margalefidinium polykrikoides	comp410729_c0_seq1	3.01761	cytoskeleton
Margalefidinium polykrikoides	comp410729_c0_seq3	3.02659	cytoskeleton
Margalefidinium polykrikoides	comp413980_c0_seq1	3.359	cytoskeleton
Margalefidinium polykrikoides	comp413980_c0_seq2	2.94176	cytoskeleton
Margalefidinium polykrikoides	comp414934_c0_seq3	3.12955	cytoskeleton
Margalefidinium polykrikoides	comp414934_c0_seq4	3.08651	cytoskeleton
Margalefidinium polykrikoides	comp414934_c0_seq7	3.65063	cytoskeleton
Margalefidinium polykrikoides	comp414934_c1_seq1	3.64552	cytoskeleton
Margalefidinium polykrikoides	comp416761_c0_seq15	3.31928	cytoskeleton
Margalefidinium polykrikoides	comp416761_c0_seq16	3.31906	cytoskeleton
Margalefidinium polykrikoides	comp416761_c0_seq18	2.27996	cytoskeleton
Margalefidinium polykrikoides	comp416761_c0_seq28	2.30762	cytoskeleton
Margalefidinium polykrikoides	comp416761_c0_seq29	3.01731	cytoskeleton
Margalefidinium polykrikoides	comp416761_c0_seq35	3.10545	cytoskeleton
Margalefidinium polykrikoides	comp416761_c0_seq6	3.07406	cytoskeleton
Margalefidinium polykrikoides	comp418023_c0_seq3	3.03118	cytoskeleton
Margalefidinium polykrikoides	comp418495_c0_seq4	3.01209	cytoskeleton
Margalefidinium polykrikoides	comp418495_c0_seq7	3.01945	cytoskeleton
Margalefidinium polykrikoides	comp418620_c0_seq16	2.68457	cytoskeleton
Margalefidinium polykrikoides	comp419226_c0_seq12	3.69166	cytoskeleton
Margalefidinium polykrikoides	comp419226_c0_seq4	3.64994	cytoskeleton
Margalefidinium polykrikoides	comp419226_c0_seq5	3.69893	cytoskeleton
Margalefidinium polykrikoides	comp419226_c0_seq6	3.67204	cytoskeleton
Margalefidinium polykrikoides	comp419930_c0_seq1	3.68413	cytoskeleton
Margalefidinium polykrikoides	comp419930_c0_seq3	3.14233	cytoskeleton
Margalefidinium polykrikoides	comp420064_c0_seq5	3.65906	cytoskeleton
Margalefidinium polykrikoides	comp420487_c0_seq9	3.07632	cytoskeleton
Margalefidinium polykrikoides	comp421909_c0_seq6	3.1116	cytoskeleton
Margalefidinium polykrikoides	comp422346_c0_seq5	3.05528	cytoskeleton
Margalefidinium polykrikoides	comp422761_c1_seq15	3.72618	cytoskeleton
Margalefidinium polykrikoides	comp423203_c0_seq29	3.06298	cytoskeleton
Margalefidinium polykrikoides	comp424140_c2_seq7	3.05834	cytoskeleton
Margalefidinium polykrikoides	comp426350_c0_seq13	3.11611	cytoskeleton
Margalefidinium polykrikoides	comp426350_c0_seq16	3.10552	cytoskeleton
Margalefidinium polykrikoides	comp427773_c0_seq1	3.0205	cytoskeleton
Margalefidinium polykrikoides	comp539261_c0_seq1	3.01854	cytoskeleton
Margalefidinium polykrikoides	comp545017_c0_seq1	3.03319	cytoskeleton
Margalefidinium polykrikoides	comp549482_c0_seq1	3.04383	cytoskeleton
Margalefidinium polykrikoides	comp555452_c0_seq1	3.37954	cytoskeleton
Margalefidinium polykrikoides	comp572057_c0_seq1	3.38633	cytoskeleton
Margalefidinium polykrikoides	comp574595_c0_seq1	2.68722	cytoskeleton
Margalefidinium polykrikoides	comp582339_c0_seq1	3.09337	cytoskeleton
Margalefidinium polykrikoides	comp584850_c0_seq1	3.64288	cytoskeleton
Margalefidinium polykrikoides	comp586528_c0_seq1	3.04916	cytoskeleton
Margalefidinium polykrikoides	comp587955_c0_seq1	3.04568	cytoskeleton
Margalefidinium polykrikoides	comp588749_c0_seq1	3.01438	cytoskeleton
Margalefidinium polykrikoides	comp591724_c0_seq1	3.0407	cytoskeleton
Margalefidinium polykrikoides	comp595110_c0_seq1	3.04243	cytoskeleton
Margalefidinium polykrikoides	comp597816_c0_seq1	3.06509	cytoskeleton
Margalefidinium polykrikoides	comp601502_c0_seq1	3.04426	cytoskeleton
Margalefidinium polykrikoides	comp607422_c0_seq1	3.04272	cytoskeleton
Margalefidinium polykrikoides	comp611131_c0_seq1	3.05172	cytoskeleton
Margalefidinium polykrikoides	comp614466_c0_seq1	3.06668	cytoskeleton
Margalefidinium polykrikoides	comp622316_c0_seq1	3.08149	cytoskeleton
Margalefidinium polykrikoides	comp622672_c0_seq1	3.12141	cytoskeleton
Margalefidinium polykrikoides	comp624071_c0_seq1	3.0449	cytoskeleton
Margalefidinium polykrikoides	comp627200_c0_seq1	3.11008	cytoskeleton
Margalefidinium polykrikoides	comp630038_c0_seq1	3.04215	cytoskeleton
Margalefidinium polykrikoides	comp639993_c0_seq1	3.04865	cytoskeleton
Margalefidinium polykrikoides	comp645947_c0_seq1	3.03306	cytoskeleton
Margalefidinium polykrikoides	comp650897_c0_seq1	3.03718	cytoskeleton
Margalefidinium polykrikoides	comp651092_c0_seq1	3.06194	cytoskeleton
Margalefidinium polykrikoides	comp655068_c0_seq1	3.09187	cytoskeleton
Margalefidinium polykrikoides	comp656426_c0_seq1	3.09769	cytoskeleton
Margalefidinium polykrikoides	comp666004_c0_seq1	3.06818	cytoskeleton
Margalefidinium polykrikoides	comp666626_c0_seq1	3.07405	cytoskeleton
Margalefidinium polykrikoides	comp673962_c0_seq1	3.66631	cytoskeleton
Margalefidinium polykrikoides	comp677844_c0_seq1	3.06892	cytoskeleton
Margalefidinium polykrikoides	comp686237_c0_seq1	3.07003	cytoskeleton
Margalefidinium polykrikoides	comp689290_c0_seq1	3.0605	cytoskeleton
Margalefidinium polykrikoides	comp698127_c0_seq1	3.05275	cytoskeleton
Margalefidinium polykrikoides	comp700858_c0_seq1	3.66616	cytoskeleton
Margalefidinium polykrikoides	comp705356_c0_seq1	3.0646	cytoskeleton
Margalefidinium polykrikoides	comp729825_c0_seq1	3.07614	cytoskeleton
Margalefidinium polykrikoides	comp735647_c0_seq1	3.08145	cytoskeleton
Margalefidinium polykrikoides	comp736091_c0_seq1	3.65709	cytoskeleton
Margalefidinium polykrikoides	comp747278_c0_seq1	3.08652	cytoskeleton
Margalefidinium polykrikoides	comp749123_c0_seq1	3.09141	cytoskeleton
Margalefidinium polykrikoides	comp769015_c0_seq1	3.0498	cytoskeleton
Margalefidinium polykrikoides	comp785211_c0_seq1	3.09668	cytoskeleton
Margalefidinium polykrikoides	comp794574_c0_seq1	3.12141	cytoskeleton
Margalefidinium polykrikoides	comp800986_c0_seq1	3.08577	cytoskeleton
Margalefidinium polykrikoides	comp803714_c0_seq1	3.10697	cytoskeleton
Margalefidinium polykrikoides	comp816018_c0_seq1	3.06319	cytoskeleton
Margalefidinium polykrikoides	comp816424_c0_seq1	3.12979	cytoskeleton
Margalefidinium polykrikoides	comp821583_c0_seq1	3.10178	cytoskeleton
Margalefidinium polykrikoides	comp831062_c0_seq1	3.19515	cytoskeleton
Margalefidinium polykrikoides	comp891133_c0_seq1	3.09767	cytoskeleton
Margalefidinium polykrikoides	comp909958_c0_seq1	3.10038	cytoskeleton
Margalefidinium polykrikoides	comp918593_c0_seq1	3.64392	cytoskeleton
Margalefidinium polykrikoides	comp1000194_c0_seq1	3.10669	cytoskeleton
Margalefidinium polykrikoides	comp188698_c0_seq1	3.09141	cytoskeleton
Margalefidinium polykrikoides	comp303230_c0_seq1	3.07433	cytoskeleton
Margalefidinium polykrikoides	comp344511_c0_seq1	3.12014	cytoskeleton
Margalefidinium polykrikoides	comp182248_c0_seq2	3.10584	cytoskeleton
Margalefidinium polykrikoides	comp266165_c0_seq1	9.95904	lipoprotein
Margalefidinium polykrikoides	comp314860_c0_seq1	24.1796	lipoprotein
Margalefidinium polykrikoides	comp361308_c0_seq1	10.3473	lipoprotein
Margalefidinium polykrikoides	comp374565_c0_seq7	26.8297	lipoprotein
Margalefidinium polykrikoides	comp375076_c0_seq1	9.17536	lipoprotein
Margalefidinium polykrikoides	comp375076_c0_seq2	22.9587	lipoprotein
Margalefidinium polykrikoides	comp376471_c0_seq1	9.85487	lipoprotein
Margalefidinium polykrikoides	comp376471_c0_seq2	9.44791	lipoprotein
Margalefidinium polykrikoides	comp388059_c0_seq2	24.8106	lipoprotein
Margalefidinium polykrikoides	comp397638_c0_seq2	24.9814	lipoprotein
Margalefidinium polykrikoides	comp399567_c0_seq1	13.3264	lipoprotein
Margalefidinium polykrikoides	comp399773_c0_seq17	-9.36071	lipoprotein
Margalefidinium polykrikoides	comp404697_c0_seq6	24.7913	lipoprotein
Margalefidinium polykrikoides	comp413291_c0_seq4	13.7494	lipoprotein
Margalefidinium polykrikoides	comp427695_c0_seq2	-23.164	lipoprotein
Margalefidinium polykrikoides	comp704250_c0_seq1	7.92625	lipoprotein
Aureococcus anophagefferens	comp415920_c1_seq5	8.3909	Chitin-binding protein
Aureococcus anophagefferens	comp408153_c0_seq6	7.66284	Chitin-binding protein
Aureococcus anophagefferens	comp287048_c0_seq1	-7.15531	Chitin-binding protein
Aureococcus anophagefferens	comp422092_c0_seq19	-7.36894	Chitin-binding protein
Aureococcus anophagefferens	comp828837_c0_seq1	-7.60411	Chitin-binding protein
Aureococcus anophagefferens	comp252447_c0_seq2	-7.73147	Chitin-binding protein
Aureococcus anophagefferens	comp474299_c0_seq1	-8.13631	Chitin-binding protein
Aureococcus anophagefferens	comp215994_c0_seq1	-8.24149	Chitin-binding protein
Aureococcus anophagefferens	comp360221_c0_seq1	-8.73112	Chitin-binding protein
Aureococcus anophagefferens	comp410756_c0_seq2	-8.98315	Chitin-binding protein
Aureococcus anophagefferens	comp379670_c0_seq1	-9.506	Chitin-binding protein
Aureococcus anophagefferens	comp530905_c0_seq1	-6.97746	peroxidase
Aureococcus anophagefferens	comp566077_c0_seq1	-7.28804	peroxidase
Aureococcus anophagefferens	comp416586_c1_seq77	-7.5543	peroxidase
Aureococcus anophagefferens	comp583060_c0_seq1	-7.64182	peroxidase
Aureococcus anophagefferens	comp302447_c0_seq2	-7.77161	peroxidase
Aureococcus anophagefferens	comp179465_c0_seq1	-7.77839	peroxidase
Aureococcus anophagefferens	comp415335_c0_seq18	-7.93432	peroxidase
Aureococcus anophagefferens	comp194013_c0_seq1	-8.58514	peroxidase
Aureococcus anophagefferens	comp530905_c0_seq1	-6.97746	peroxidase
Aureococcus anophagefferens	comp566077_c0_seq1	-7.28804	peroxidase
Aureococcus anophagefferens	comp416586_c1_seq77	-7.5543	peroxidase
Aureococcus anophagefferens	comp302447_c0_seq2	-7.77161	peroxidase
Aureococcus anophagefferens	comp179465_c0_seq1	-7.77839	peroxidase
Aureococcus anophagefferens	comp415335_c0_seq18	-7.93432	peroxidase
Aureococcus anophagefferens	comp194013_c0_seq1	-8.58514	peroxidase
Aureococcus anophagefferens	comp333164_c0_seq1	-7.09013	superoxide dismutase
Aureococcus anophagefferens	comp449370_c0_seq1	-8.56397	superoxide dismutase
Aureococcus anophagefferens	comp611157_c0_seq1	-7.44043	cytochrome c oxidase
Aureococcus anophagefferens	comp447775_c0_seq1	-10.0589	cytochrome c oxidase
Aureococcus anophagefferens	comp611157_c0_seq1	-7.44043	cytochrome c oxidase
Aureococcus anophagefferens	comp447775_c0_seq1	-10.0589	cytochrome c oxidase
Aureococcus anophagefferens	comp494926_c0_seq1	-7.06363	succinate dehydrogenase
Aureococcus anophagefferens	comp482478_c0_seq1	-7.19022	succinate dehydrogenase
Aureococcus anophagefferens	comp332966_c0_seq1	-7.54668	succinate dehydrogenase
Aureococcus anophagefferens	comp475099_c0_seq1	-8.74225	succinate dehydrogenase
Aureococcus anophagefferens	comp270624_c0_seq1	-10.1981	succinate dehydrogenase
Aureococcus anophagefferens	comp317335_c0_seq1	-8.18512	malate dehydrogenase
Aureococcus anophagefferens	comp449639_c0_seq1	-10.2722	malate dehydrogenase
Aureococcus anophagefferens	comp401028_c1_seq3	7.2289	NADPH dehydrogenase
Aureococcus anophagefferens	comp202554_c0_seq1	-5.98432	NADPH dehydrogenase
Aureococcus anophagefferens	comp194074_c0_seq1	-6.94849	NADPH dehydrogenase
Aureococcus anophagefferens	comp197535_c0_seq1	-7.37451	NADPH dehydrogenase
Aureococcus anophagefferens	comp203246_c0_seq1	-7.82218	NADPH dehydrogenase
Aureococcus anophagefferens	comp272537_c0_seq1	-8.09567	NADPH dehydrogenase
Aureococcus anophagefferens	comp466498_c0_seq1	-8.10396	NADPH dehydrogenase
Aureococcus anophagefferens	comp197407_c0_seq1	-8.131	NADPH dehydrogenase
Aureococcus anophagefferens	comp340242_c1_seq2	-8.13624	NADPH dehydrogenase
Aureococcus anophagefferens	comp494855_c0_seq1	-8.16008	NADPH dehydrogenase
Aureococcus anophagefferens	comp203112_c0_seq1	-8.2729	NADPH dehydrogenase
Aureococcus anophagefferens	comp347782_c0_seq1	-8.45216	NADPH dehydrogenase
Aureococcus anophagefferens	comp494111_c0_seq1	-8.48812	NADPH dehydrogenase
Aureococcus anophagefferens	comp380315_c0_seq1	-8.82725	NADPH dehydrogenase
Aureococcus anophagefferens	comp281226_c0_seq1	-9.26447	NADPH dehydrogenase
Aureococcus anophagefferens	comp360143_c0_seq1	7.27663	heat shock protein
Aureococcus anophagefferens	comp197692_c0_seq1	-5.45403	heat shock protein
Aureococcus anophagefferens	comp322800_c0_seq1	-6.52987	heat shock protein
Aureococcus anophagefferens	comp380644_c2_seq1	-7.07114	heat shock protein
Aureococcus anophagefferens	comp598949_c0_seq1	-7.50994	heat shock protein
Aureococcus anophagefferens	comp473356_c0_seq1	-7.80914	heat shock protein
Aureococcus anophagefferens	comp425700_c1_seq5	-7.85322	heat shock protein
Aureococcus anophagefferens	comp426512_c0_seq4	-8.08373	heat shock protein
Aureococcus anophagefferens	comp284203_c0_seq1	-8.09768	heat shock protein
Aureococcus anophagefferens	comp317596_c0_seq1	-8.20414	heat shock protein
Aureococcus anophagefferens	comp410338_c2_seq2	-8.316	heat shock protein
Aureococcus anophagefferens	comp443502_c0_seq1	-8.37724	heat shock protein
Aureococcus anophagefferens	comp220934_c0_seq1	-8.53326	heat shock protein
Aureococcus anophagefferens	comp201881_c0_seq1	-8.74552	heat shock protein
Aureococcus anophagefferens	comp347750_c0_seq1	-9.1221	heat shock protein
Aureococcus anophagefferens	comp448330_c0_seq1	-9.2199	heat shock protein
Aureococcus anophagefferens	comp410636_c5_seq4	-9.5011	heat shock protein
Aureococcus anophagefferens	comp445825_c0_seq1	-9.89238	heat shock protein
Aureococcus anophagefferens	comp402080_c2_seq4	-10.5629	heat shock protein
Aureococcus anophagefferens	comp440837_c0_seq1	-10.9771	heat shock protein
Aureococcus anophagefferens	comp412081_c0_seq6	-11.3894	heat shock protein
Aureococcus anophagefferens	comp412081_c0_seq1	-11.4659	heat shock protein
Aureococcus anophagefferens	comp411243_c0_seq4	-23.0666	heat shock protein
Aureococcus anophagefferens	comp425663_c0_seq1	22.5517	cytoskeleton
Aureococcus anophagefferens	comp405898_c0_seq5	11.2248	cytoskeleton
Aureococcus anophagefferens	comp427179_c0_seq10	10.2779	cytoskeleton
Aureococcus anophagefferens	comp405629_c0_seq11	10.2027	cytoskeleton
Aureococcus anophagefferens	comp414133_c0_seq13	10.0848	cytoskeleton
Aureococcus anophagefferens	comp422711_c1_seq10	9.79856	cytoskeleton
Aureococcus anophagefferens	comp411066_c0_seq9	9.62193	cytoskeleton
Aureococcus anophagefferens	comp420274_c0_seq25	9.45712	cytoskeleton
Aureococcus anophagefferens	comp426405_c0_seq4	9.42224	cytoskeleton
Aureococcus anophagefferens	comp421638_c0_seq21	9.17439	cytoskeleton
Aureococcus anophagefferens	comp399438_c0_seq4	9.14661	cytoskeleton
Aureococcus anophagefferens	comp427502_c0_seq9	9.11978	cytoskeleton
Aureococcus anophagefferens	comp405629_c0_seq16	8.95595	cytoskeleton
Aureococcus anophagefferens	comp419916_c0_seq44	8.80903	cytoskeleton
Aureococcus anophagefferens	comp420359_c0_seq3	8.7608	cytoskeleton
Aureococcus anophagefferens	comp427513_c0_seq1	8.49611	cytoskeleton
Aureococcus anophagefferens	comp417668_c0_seq14	8.41162	cytoskeleton
Aureococcus anophagefferens	comp392977_c0_seq8	8.30375	cytoskeleton
Aureococcus anophagefferens	comp422384_c0_seq9	8.18546	cytoskeleton
Aureococcus anophagefferens	comp422883_c3_seq28	8.066	cytoskeleton
Aureococcus anophagefferens	comp405023_c0_seq8	8.04326	cytoskeleton
Aureococcus anophagefferens	comp409632_c1_seq2	8.04326	cytoskeleton
Aureococcus anophagefferens	comp420756_c0_seq16	7.8144	cytoskeleton
Aureococcus anophagefferens	comp425670_c0_seq4	7.67128	cytoskeleton
Aureococcus anophagefferens	comp425840_c0_seq16	7.62186	cytoskeleton
Aureococcus anophagefferens	comp411839_c1_seq2	7.4646	cytoskeleton
Aureococcus anophagefferens	comp425840_c0_seq9	7.45607	cytoskeleton
Aureococcus anophagefferens	comp425431_c0_seq2	7.42466	cytoskeleton
Aureococcus anophagefferens	comp414928_c0_seq2	7.12893	cytoskeleton
Aureococcus anophagefferens	comp409088_c1_seq13	7.10155	cytoskeleton
Aureococcus anophagefferens	comp424422_c0_seq6	6.99175	cytoskeleton
Aureococcus anophagefferens	comp424113_c2_seq14	6.97197	cytoskeleton
Aureococcus anophagefferens	comp336474_c0_seq2	6.93051	cytoskeleton
Aureococcus anophagefferens	comp427231_c0_seq3	6.66082	cytoskeleton
Aureococcus anophagefferens	comp420274_c0_seq6	6.27205	cytoskeleton
Aureococcus anophagefferens	comp427134_c0_seq18	-5.69614	cytoskeleton
Aureococcus anophagefferens	comp177078_c0_seq1	-6.23328	cytoskeleton
Aureococcus anophagefferens	comp406703_c0_seq5	-6.68221	cytoskeleton
Aureococcus anophagefferens	comp417668_c0_seq10	-6.77984	cytoskeleton
Aureococcus anophagefferens	comp322952_c1_seq2	-6.94685	cytoskeleton
Aureococcus anophagefferens	comp209208_c0_seq1	-6.96066	cytoskeleton
Aureococcus anophagefferens	comp672041_c0_seq1	-6.9943	cytoskeleton
Aureococcus anophagefferens	comp253214_c0_seq1	-6.9976	cytoskeleton
Aureococcus anophagefferens	comp391686_c0_seq3	-7.01747	cytoskeleton
Aureococcus anophagefferens	comp410729_c4_seq1	-7.01747	cytoskeleton
Aureococcus anophagefferens	comp754197_c0_seq1	-7.0721	cytoskeleton
Aureococcus anophagefferens	comp297222_c0_seq2	-7.08637	cytoskeleton
Aureococcus anophagefferens	comp411632_c0_seq34	-7.08973	cytoskeleton
Aureococcus anophagefferens	comp360193_c0_seq2	-7.11475	cytoskeleton
Aureococcus anophagefferens	comp613775_c0_seq1	-7.1256	cytoskeleton
Aureococcus anophagefferens	comp510019_c0_seq1	-7.13417	cytoskeleton
Aureococcus anophagefferens	comp324710_c0_seq1	-7.14971	cytoskeleton
Aureococcus anophagefferens	comp417043_c0_seq6	-7.16007	cytoskeleton
Aureococcus anophagefferens	comp337042_c0_seq1	-7.18165	cytoskeleton
Aureococcus anophagefferens	comp716290_c0_seq1	-7.19304	cytoskeleton
Aureococcus anophagefferens	comp753229_c0_seq1	-7.21971	cytoskeleton
Aureococcus anophagefferens	comp422761_c1_seq11	-7.28449	cytoskeleton
Aureococcus anophagefferens	comp284096_c0_seq1	-7.30196	cytoskeleton
Aureococcus anophagefferens	comp194743_c0_seq1	-7.32933	cytoskeleton
Aureococcus anophagefferens	comp677237_c0_seq1	-7.33315	cytoskeleton
Aureococcus anophagefferens	comp179585_c0_seq2	-7.33845	cytoskeleton
Aureococcus anophagefferens	comp427502_c0_seq3	-7.33933	cytoskeleton
Aureococcus anophagefferens	comp296215_c0_seq1	-7.34183	cytoskeleton
Aureococcus anophagefferens	comp373389_c2_seq2	-7.34431	cytoskeleton
Aureococcus anophagefferens	comp391322_c3_seq1	-7.34786	cytoskeleton
Aureococcus anophagefferens	comp748229_c0_seq1	-7.39995	cytoskeleton
Aureococcus anophagefferens	comp420212_c1_seq1	-7.40322	cytoskeleton
Aureococcus anophagefferens	comp405514_c0_seq5	-7.42311	cytoskeleton
Aureococcus anophagefferens	comp178756_c0_seq1	-7.43813	cytoskeleton
Aureococcus anophagefferens	comp651143_c0_seq1	-7.46775	cytoskeleton
Aureococcus anophagefferens	comp361609_c0_seq1	-7.48336	cytoskeleton
Aureococcus anophagefferens	comp523429_c0_seq1	-7.48459	cytoskeleton
Aureococcus anophagefferens	comp522246_c0_seq1	-7.53823	cytoskeleton
Aureococcus anophagefferens	comp642115_c0_seq1	-7.54456	cytoskeleton
Aureococcus anophagefferens	comp253772_c0_seq1	-7.5488	cytoskeleton
Aureococcus anophagefferens	comp263456_c0_seq1	-7.60156	cytoskeleton
Aureococcus anophagefferens	comp264765_c0_seq1	-7.64376	cytoskeleton
Aureococcus anophagefferens	comp405898_c0_seq64	-7.68266	cytoskeleton
Aureococcus anophagefferens	comp248276_c0_seq1	-7.69188	cytoskeleton
Aureococcus anophagefferens	comp362766_c0_seq2	-7.72284	cytoskeleton
Aureococcus anophagefferens	comp361293_c1_seq1	-7.75101	cytoskeleton
Aureococcus anophagefferens	comp421348_c0_seq13	-7.75277	cytoskeleton
Aureococcus anophagefferens	comp344034_c0_seq1	-7.76489	cytoskeleton
Aureococcus anophagefferens	comp297748_c0_seq1	-7.78356	cytoskeleton
Aureococcus anophagefferens	comp414928_c0_seq7	-7.78717	cytoskeleton
Aureococcus anophagefferens	comp416244_c0_seq32	-7.8157	cytoskeleton
Aureococcus anophagefferens	comp426199_c0_seq17	-7.83735	cytoskeleton
Aureococcus anophagefferens	comp255345_c0_seq1	-7.85197	cytoskeleton
Aureococcus anophagefferens	comp533290_c0_seq1	-7.86665	cytoskeleton
Aureococcus anophagefferens	comp190611_c0_seq1	-7.88761	cytoskeleton
Aureococcus anophagefferens	comp524960_c0_seq1	-7.89193	cytoskeleton
Aureococcus anophagefferens	comp537125_c0_seq1	-7.90637	cytoskeleton
Aureococcus anophagefferens	comp262352_c0_seq1	-8.03242	cytoskeleton
Aureococcus anophagefferens	comp359072_c0_seq2	-8.04093	cytoskeleton
Aureococcus anophagefferens	comp410624_c3_seq5	-8.06041	cytoskeleton
Aureococcus anophagefferens	comp654343_c0_seq1	-8.12938	cytoskeleton
Aureococcus anophagefferens	comp342866_c0_seq1	-8.15236	cytoskeleton
Aureococcus anophagefferens	comp427134_c0_seq4	-8.23558	cytoskeleton
Aureococcus anophagefferens	comp178429_c0_seq1	-8.29967	cytoskeleton
Aureococcus anophagefferens	comp363379_c0_seq3	-8.35565	cytoskeleton
Aureococcus anophagefferens	comp374804_c0_seq1	-8.37939	cytoskeleton
Aureococcus anophagefferens	comp418420_c3_seq3	-8.43549	cytoskeleton
Aureococcus anophagefferens	comp427642_c0_seq3	-8.44451	cytoskeleton
Aureococcus anophagefferens	comp198665_c0_seq1	-8.45436	cytoskeleton
Aureococcus anophagefferens	comp416783_c0_seq3	-8.482	cytoskeleton
Aureococcus anophagefferens	comp190026_c0_seq1	-8.49954	cytoskeleton
Aureococcus anophagefferens	comp354121_c0_seq1	-8.50176	cytoskeleton
Aureococcus anophagefferens	comp336807_c0_seq1	-8.53326	cytoskeleton
Aureococcus anophagefferens	comp304933_c0_seq1	-8.5591	cytoskeleton
Aureococcus anophagefferens	comp364505_c0_seq1	-8.65274	cytoskeleton
Aureococcus anophagefferens	comp427127_c0_seq5	-8.67159	cytoskeleton
Aureococcus anophagefferens	comp323531_c0_seq2	-8.71691	cytoskeleton
Aureococcus anophagefferens	comp425663_c0_seq14	-8.7275	cytoskeleton
Aureococcus anophagefferens	comp365673_c0_seq3	-8.72893	cytoskeleton
Aureococcus anophagefferens	comp381804_c0_seq2	-8.73507	cytoskeleton
Aureococcus anophagefferens	comp186555_c0_seq1	-8.7549	cytoskeleton
Aureococcus anophagefferens	comp413340_c0_seq5	-8.75746	cytoskeleton
Aureococcus anophagefferens	comp293384_c0_seq1	-8.78805	cytoskeleton
Aureococcus anophagefferens	comp373527_c1_seq1	-8.81307	cytoskeleton
Aureococcus anophagefferens	comp408577_c0_seq16	-8.81382	cytoskeleton
Aureococcus anophagefferens	comp497376_c0_seq1	-8.83467	cytoskeleton
Aureococcus anophagefferens	comp423348_c0_seq8	-8.86645	cytoskeleton
Aureococcus anophagefferens	comp362852_c0_seq1	-9.038	cytoskeleton
Aureococcus anophagefferens	comp427231_c0_seq1	-9.07969	cytoskeleton
Aureococcus anophagefferens	comp423420_c1_seq6	-9.08373	cytoskeleton
Aureococcus anophagefferens	comp423348_c0_seq2	-9.08468	cytoskeleton
Aureococcus anophagefferens	comp355990_c0_seq2	-9.12132	cytoskeleton
Aureococcus anophagefferens	comp421638_c0_seq9	-9.13562	cytoskeleton
Aureococcus anophagefferens	comp371520_c0_seq1	-9.1803	cytoskeleton
Aureococcus anophagefferens	comp378398_c0_seq1	-9.26351	cytoskeleton
Aureococcus anophagefferens	comp373900_c1_seq1	-9.46114	cytoskeleton
Aureococcus anophagefferens	comp398657_c0_seq13	-9.47676	cytoskeleton
Aureococcus anophagefferens	comp203335_c0_seq1	-9.53725	cytoskeleton
Aureococcus anophagefferens	comp354879_c1_seq1	-9.60305	cytoskeleton
Aureococcus anophagefferens	comp439659_c0_seq1	-9.75759	cytoskeleton
Aureococcus anophagefferens	comp408577_c0_seq18	-10.2225	cytoskeleton
Aureococcus anophagefferens	comp414934_c1_seq1	-10.3479	cytoskeleton
Aureococcus anophagefferens	comp420274_c0_seq9	-11.7276	cytoskeleton
Aureococcus anophagefferens	comp422761_c1_seq15	-12.0194	cytoskeleton
Aureococcus anophagefferens	comp397965_c0_seq1	-13.1233	cytoskeleton
Aureococcus anophagefferens	comp421638_c0_seq31	-23.3541	cytoskeleton
Aureococcus anophagefferens	comp407474_c0_seq1	-24.6655	cytoskeleton
Aureococcus anophagefferens	comp422384_c0_seq9	8.18546	lipoprotein
Aureococcus anophagefferens	comp184883_c0_seq1	-7.14589	lipoprotein
Aureococcus anophagefferens	comp417200_c0_seq3	-7.27241	lipoprotein
Aureococcus anophagefferens	comp653151_c0_seq1	-7.37821	lipoprotein
Aureococcus anophagefferens	comp410628_c0_seq16	-8.95585	lipoprotein
Aureococcus anophagefferens	comp425478_c0_seq11	8.20962	lipoprotein
Aureococcus anophagefferens	comp733401_c0_seq1	-7.45528	lipoprotein
Aureococcus anophagefferens	comp401271_c0_seq5	7.77983	lipoprotein
Aureococcus anophagefferens	comp803600_c0_seq1	-7.05972	lipoprotein
Aureococcus anophagefferens	comp287066_c1_seq1	-7.33182	lipoprotein
Aureococcus anophagefferens	comp347077_c0_seq2	-7.33542	lipoprotein
Aureococcus anophagefferens	comp296419_c0_seq1	-7.64376	lipoprotein
Aureococcus anophagefferens	comp413483_c0_seq5	-7.73715	lipoprotein
Aureococcus anophagefferens	comp425320_c0_seq15	-8.10184	lipoprotein
Aureococcus anophagefferens	comp418053_c0_seq34	-8.75098	lipoprotein
Aureococcus anophagefferens	comp331848_c0_seq1	-8.92008	lipoprotein
Aureococcus anophagefferens	comp465507_c0_seq1	-10.2235	lipoprotein
low pH	comp394489_c0_seq1	23.143	Chitin-binding protein
low pH	comp382237_c0_seq1	23.143	Chitin-binding protein
low pH	comp410878_c0_seq5	-9.90979	Chitin-binding protein
low pH	comp973279_c0_seq1	8.64232	peroxidase
low pH	comp405629_c0_seq11	22.8398	cytoskeleton
low pH	comp425670_c0_seq4	22.6806	cytoskeleton
low pH	comp405898_c0_seq5	10.6849	cytoskeleton
low pH	comp421638_c0_seq21	9.6693	cytoskeleton
low pH	comp425663_c0_seq1	9.46557	cytoskeleton
low pH	comp414928_c0_seq3	9.21959	cytoskeleton
low pH	comp411066_c0_seq9	9.19231	cytoskeleton
low pH	comp399438_c0_seq4	9.14304	cytoskeleton
low pH	comp415557_c0_seq18	8.99818	cytoskeleton
low pH	comp405898_c0_seq69	8.80012	cytoskeleton
low pH	comp424662_c2_seq5	8.63051	cytoskeleton
low pH	comp414928_c0_seq1	8.40387	cytoskeleton
low pH	comp427513_c0_seq1	8.26839	cytoskeleton
low pH	comp424209_c0_seq4	8.04599	cytoskeleton
low pH	comp425670_c0_seq16	8.04005	cytoskeleton
low pH	comp427502_c0_seq9	7.99869	cytoskeleton
low pH	comp425840_c0_seq16	7.96917	cytoskeleton
low pH	comp422384_c0_seq9	7.93406	cytoskeleton
low pH	comp424113_c2_seq14	7.7758	cytoskeleton
low pH	comp427465_c0_seq12	7.56011	cytoskeleton
low pH	comp417668_c0_seq10	-7.80925	cytoskeleton
low pH	comp425760_c0_seq3	-7.9747	cytoskeleton
low pH	comp422476_c0_seq10	-8.16662	cytoskeleton
low pH	comp427602_c1_seq1	-8.44082	cytoskeleton
low pH	comp419916_c0_seq23	-8.65014	cytoskeleton
low pH	comp423420_c1_seq6	-8.75119	cytoskeleton
low pH	comp427712_c0_seq2	-8.81806	cytoskeleton
low pH	comp427947_c0_seq8	-22.6664	cytoskeleton
low pH	comp422384_c0_seq9	7.93406	lipoprotein
low pH	comp427695_c0_seq1	-23.1861	lipoprotein
low pH	comp401271_c0_seq5	8.70514	lipoprotein
elevated temperature	comp359259_c0_seq1	4.69691	Chitin-binding protein
elevated temperature	comp404974_c0_seq2	-8.22263	Chitin-binding protein
elevated temperature	comp408153_c0_seq5	-7.58169	Chitin-binding protein
elevated temperature	comp415920_c1_seq5	8.64401	Chitin-binding protein
elevated temperature	comp418944_c0_seq1	-8.92401	Chitin-binding protein
elevated temperature	comp395941_c0_seq1	9.68239	NADPH dehydrogenase
elevated temperature	comp422128_c0_seq5	-7.9729	heat shock protein
elevated temperature	comp423081_c0_seq4	8.01881	heat shock protein
elevated temperature	comp398234_c0_seq4	6.20994	cytoskeleton
elevated temperature	comp403029_c0_seq6	-7.6193	cytoskeleton
elevated temperature	comp405023_c0_seq8	8.92883	cytoskeleton
elevated temperature	comp409068_c0_seq18	-8.20927	cytoskeleton
elevated temperature	comp410815_c2_seq9	-7.61105	cytoskeleton
elevated temperature	comp411632_c0_seq34	-9.9627	cytoskeleton
elevated temperature	comp411839_c1_seq2	7.85521	cytoskeleton
elevated temperature	comp414503_c0_seq1	-10.2386	cytoskeleton
elevated temperature	comp415675_c0_seq2	7.9708	cytoskeleton
elevated temperature	comp418023_c0_seq3	-7.70817	cytoskeleton
elevated temperature	comp419916_c0_seq23	-7.82548	cytoskeleton
elevated temperature	comp420230_c1_seq8	-7.93016	cytoskeleton
elevated temperature	comp420274_c0_seq20	-10.1996	cytoskeleton
elevated temperature	comp420857_c0_seq3	8.82443	cytoskeleton
elevated temperature	comp421630_c1_seq9	-7.62087	cytoskeleton
elevated temperature	comp421751_c0_seq19	-5.99724	cytoskeleton
elevated temperature	comp421751_c0_seq3	10.0483	cytoskeleton
elevated temperature	comp421909_c0_seq22	8.02633	cytoskeleton
elevated temperature	comp422761_c1_seq2	11.0546	cytoskeleton
elevated temperature	comp422967_c0_seq6	8.81286	cytoskeleton
elevated temperature	comp423348_c0_seq2	-7.92493	cytoskeleton
elevated temperature	comp423455_c0_seq6	-9.5782	cytoskeleton
elevated temperature	comp423634_c0_seq1	10.9215	cytoskeleton
elevated temperature	comp423634_c0_seq5	-9.77706	cytoskeleton
elevated temperature	comp424655_c1_seq5	-7.94615	cytoskeleton
elevated temperature	comp425102_c0_seq7	-10.2131	cytoskeleton
elevated temperature	comp425663_c0_seq16	22.9813	cytoskeleton
elevated temperature	comp425663_c0_seq3	-8.47988	cytoskeleton
elevated temperature	comp425663_c0_seq6	-7.1881	cytoskeleton
elevated temperature	comp426350_c0_seq13	-8.45711	cytoskeleton
elevated temperature	comp426350_c0_seq16	9.1784	cytoskeleton
elevated temperature	comp426459_c1_seq7	-8.93829	cytoskeleton
elevated temperature	comp426891_c0_seq6	7.1884	cytoskeleton
elevated temperature	comp427071_c0_seq2	-8.88831	cytoskeleton
elevated temperature	comp427179_c0_seq10	9.15714	cytoskeleton
elevated temperature	comp427179_c0_seq14	10.5495	cytoskeleton
elevated temperature	comp427179_c0_seq8	-9.49788	cytoskeleton
elevated temperature	comp427513_c0_seq3	-7.95673	cytoskeleton
elevated temperature	comp427602_c1_seq1	-7.61255	cytoskeleton
elevated temperature	comp427642_c0_seq2	-7.87738	cytoskeleton
elevated temperature	comp427902_c0_seq2	-8.08507	cytoskeleton
elevated temperature	comp427957_c0_seq12	-9.99944	cytoskeleton
elevated temperature	comp428038_c0_seq4	-23.7281	cytoskeleton
